# Supplementary material for: Association-induced folding governs surrogate light chain and pre-B cell receptor core assembly
Source: Nat Commun. 2026 Jan 30;17:1202. doi: 10.1038/s41467-026-68965-5 (PMC12859133; doi:10.1038/s41467-026-68965-5)
Supplement: Supplementary file 4 — Source data [file 41467_2026_68965_MOESM4_ESM.xlsx]

## Sheet: F1. d
Wavelength [nm]	PBS 1 [mdeg]	SLC 1 [mdeg]	PBS 2 [mdeg]	SLC 2 [mdeg]	PBS 3 [mdeg]	SLC 3 [mdeg]	SLC-PBS 1 [mdeg]	SLC-PBS 2 [mdeg]	SLC-PBS 3 [mdeg]	SLC 1 [deg cm2 dmol-1]	SLC 2 [deg cm2 dmol-1]	SLC 3 [deg cm2 dmol-1]		Wavelength [nm]	PBS 1 [mdeg]	Lambda5 1 [mdeg]	PBS 2 [mdeg]	Lambda5 2 [mdeg]	L5-PBS 1 [mdeg]	L5-PBS 2 [mdeg]	L5 1 [deg cm2 dmol-1]	L5 2 [deg cm2 dmol-1]		Wavelength [nm]	PBS 1 [mdeg]	VpreB 1 [mdeg]	PBS 2 [mdeg]	VpreB 2 [mdeg]	VpreB-PBS 1 [mdeg]	VpreB-PBS 2 [mdeg]	VpreB 1 [deg cm2 dmol-1]	VpreB 2 [deg cm2 dmol-1]		Wavelength [nm]	PBS 1 [mdeg]	Fab-SLC 1 [mdeg]	PBS 2 [mdeg]	Fab-SLC 2 [mdeg]	Fab-SLC-PBS 1 [mdeg]	Fab-SLC-PBS 2 [mdeg]	Fab-SLC 1 [deg cm2 dmol-1]	Fab-SLC 2 [deg cm2 dmol-1]
260	-2.36565	-2.50107	-1.06988	-1.06239	-1.06988	-1.07752	-0.13542	0.00749	-0.00764	-126.33	6.98724	-7.12717		260	-1.06988	-1.08416	-1.06988	-1.08757	-0.01428	-0.01769	-13.0303	-16.1418		260	-2.34142	-2.49708	-1.06988	-1.12576	-0.15566	-0.05588	-150.827	-54.1448		260	-0.83057	-0.98892	-0.83057	-0.94442	-0.15835	-0.11385	-145.69	-104.749
259.5	-2.37231	-2.51175	-1.08187	-1.0679	-1.08187	-1.08589	-0.13944	0.01397	-0.00402	-130.08	13.0323	-3.75016		259.5	-1.08187	-1.10769	-1.08187	-1.099	-0.02582	-0.01713	-23.5603	-15.6308		259.5	-2.33628	-2.49245	-1.08187	-1.15817	-0.15617	-0.0763	-151.321	-73.9308		259.5	-0.83924	-0.96543	-0.83924	-0.93397	-0.12619	-0.09473	-116.095	-87.1509
259	-2.37964	-2.53494	-1.0713	-1.05549	-1.0713	-1.11475	-0.1553	0.01581	-0.04345	-144.876	14.7488	-40.5335		259	-1.0713	-1.09505	-1.0713	-1.09897	-0.02375	-0.02767	-21.6715	-25.2484		259	-2.32779	-2.50973	-1.0713	-1.18042	-0.18194	-0.10912	-176.291	-105.732		259	-0.82932	-0.98192	-0.82932	-0.95855	-0.1526	-0.12922	-140.396	-118.888
258.5	-2.38034	-2.53476	-1.09057	-1.09282	-1.09057	-1.10299	-0.15442	-0.00225	-0.01242	-144.055	-2.09897	-11.5863		258.5	-1.09057	-1.08003	-1.09057	-1.10697	0.01054	-0.0164	9.61756	-14.9647		258.5	-2.34479	-2.48786	-1.09057	-1.16527	-0.14307	-0.0747	-138.627	-72.3805		258.5	-0.85056	-0.98754	-0.85056	-0.96031	-0.13698	-0.10976	-126.03	-100.979
258	-2.36317	-2.49834	-1.07638	-1.12086	-1.07638	-1.11531	-0.13517	-0.04448	-0.03893	-126.097	-41.4943	-36.3169		258	-1.07638	-1.10108	-1.07638	-1.14235	-0.0247	-0.06597	-22.5383	-60.1964		258	-2.32313	-2.48523	-1.07638	-1.17381	-0.1621	-0.09743	-157.067	-94.4047		258	-0.86038	-1.00572	-0.86038	-0.96807	-0.14534	-0.10769	-133.72	-99.0791
257.5	-2.38872	-2.52708	-1.07981	-1.08145	-1.07981	-1.11735	-0.13836	-0.00164	-0.03754	-129.073	-1.52992	-35.0202		257.5	-1.07981	-1.1039	-1.07981	-1.09316	-0.02409	-0.01335	-21.9817	-12.1816		257.5	-2.33762	-2.52258	-1.07981	-1.18427	-0.18496	-0.10446	-179.217	-101.216		257.5	-0.84818	-1.00122	-0.84818	-0.96785	-0.15304	-0.11966	-140.797	-110.095
257	-2.38559	-2.53002	-1.08318	-1.109	-1.08318	-1.13092	-0.14443	-0.02582	-0.04774	-134.735	-24.0868	-44.5355		257	-1.08318	-1.11343	-1.08318	-1.12359	-0.03025	-0.04041	-27.6026	-36.8734		257	-2.33391	-2.49599	-1.08318	-1.18394	-0.16208	-0.10076	-157.047	-97.6313		257	-0.84884	-1.00251	-0.84884	-0.97005	-0.15367	-0.12121	-141.378	-111.513
256.5	-2.37151	-2.52458	-1.08946	-1.11317	-1.08946	-1.13271	-0.15307	-0.02371	-0.04325	-142.795	-22.1185	-40.3469		256.5	-1.08946	-1.11383	-1.08946	-1.11742	-0.02437	-0.02796	-22.2372	-25.513		256.5	-2.34333	-2.49559	-1.08946	-1.16176	-0.15226	-0.0723	-147.532	-70.055		256.5	-0.84958	-1.01451	-0.84958	-0.959	-0.16493	-0.10942	-151.745	-100.674
256	-2.41467	-2.53633	-1.10563	-1.13809	-1.10563	-1.12716	-0.12166	-0.03246	-0.02153	-113.494	-30.2812	-20.0848		256	-1.10563	-1.11735	-1.10563	-1.1022	-0.01172	0.00343	-10.6943	3.12981		256	-2.33892	-2.50247	-1.10563	-1.17615	-0.16355	-0.07052	-158.472	-68.3303		256	-0.83656	-0.99272	-0.83656	-0.97178	-0.15616	-0.13522	-143.674	-124.406
255.5	-2.38779	-2.5568	-1.11751	-1.12589	-1.11751	-1.09432	-0.16901	-0.00838	0.02319	-157.665	-7.8175	21.6334		255.5	-1.11751	-1.1505	-1.11751	-1.1358	-0.03299	-0.01829	-30.1028	-16.6893		255.5	-2.31207	-2.48448	-1.11751	-1.17902	-0.17241	-0.06151	-167.056	-59.6		255.5	-0.84324	-1.01796	-0.84324	-0.99879	-0.17472	-0.15555	-160.75	-143.112
255	-2.37095	-2.55507	-1.10473	-1.15251	-1.10473	-1.14583	-0.18412	-0.04778	-0.0411	-171.761	-44.5728	-38.3412		255	-1.10473	-1.13247	-1.10473	-1.13194	-0.02774	-0.02721	-25.3122	-24.8286		255	-2.3319	-2.48984	-1.10473	-1.18112	-0.15794	-0.07639	-153.036	-74.018		255	-0.8952	-1.02069	-0.8952	-0.97066	-0.12549	-0.07547	-115.457	-69.4302
254.5	-2.37032	-2.53417	-1.09332	-1.14851	-1.09332	-1.15216	-0.16385	-0.05519	-0.05884	-152.852	-51.4854	-54.8904		254.5	-1.09332	-1.15368	-1.09332	-1.14449	-0.06036	-0.05117	-55.0774	-46.6917		254.5	-2.35172	-2.49866	-1.09332	-1.17558	-0.14694	-0.08226	-142.377	-79.7057		254.5	-0.87343	-1.02421	-0.87343	-0.99346	-0.15078	-0.12003	-138.718	-110.428
254	-2.37186	-2.52183	-1.13456	-1.15758	-1.13456	-1.15217	-0.14997	-0.02302	-0.01761	-139.903	-21.4748	-16.4279		254	-1.13456	-1.1722	-1.13456	-1.14245	-0.03764	-0.00789	-34.3458	-7.19948		254	-2.33393	-2.47514	-1.13456	-1.20894	-0.14121	-0.07438	-136.825	-72.0704		254	-0.86719	-1.0416	-0.86719	-1.0048	-0.17441	-0.13761	-160.465	-126.607
253.5	-2.36834	-2.54236	-1.12776	-1.13326	-1.12776	-1.17625	-0.17402	-0.0055	-0.04849	-162.339	-5.13082	-45.2351		253.5	-1.12776	-1.16217	-1.12776	-1.13089	-0.03441	-0.00313	-31.3985	-2.85607		253.5	-2.33855	-2.54603	-1.12776	-1.19744	-0.20748	-0.06968	-201.037	-67.5163		253.5	-0.87872	-1.02516	-0.87872	-0.99812	-0.14644	-0.1194	-134.727	-109.848
253	-2.38954	-2.53958	-1.14629	-1.18158	-1.14629	-1.17234	-0.15004	-0.03529	-0.02605	-139.969	-32.9212	-24.3014		253	-1.14629	-1.16078	-1.14629	-1.15416	-0.01449	-0.00787	-13.2219	-7.18123		253	-2.35563	-2.51284	-1.14629	-1.21327	-0.15721	-0.06698	-152.328	-64.9002		253	-0.88501	-1.06269	-0.88501	-1.01482	-0.17768	-0.12981	-163.472	-119.43
252.5	-2.40346	-2.5708	-1.17376	-1.17238	-1.17376	-1.1726	-0.16734	0.00138	0.00116	-156.107	1.28737	1.08214		252.5	-1.17376	-1.19173	-1.17376	-1.15058	-0.01797	0.02318	-16.3973	21.1513		252.5	-2.35648	-2.53953	-1.17376	-1.20457	-0.18305	-0.03081	-177.366	-29.8533		252.5	-0.89678	-1.06397	-0.89678	-1.01346	-0.16719	-0.11668	-153.819	-107.348
252	-2.4088	-2.56883	-1.15501	-1.20629	-1.15501	-1.18589	-0.16003	-0.05128	-0.03088	-149.288	-47.8379	-28.8072		252	-1.15501	-1.18518	-1.15501	-1.16662	-0.03017	-0.01161	-27.5296	-10.5939		252	-2.34762	-2.509	-1.15501	-1.23639	-0.16138	-0.08138	-156.369	-78.853		252	-0.90276	-1.06788	-0.90276	-1.0536	-0.16512	-0.15084	-151.915	-138.777
251.5	-2.4012	-2.58776	-1.19213	-1.21747	-1.19213	-1.17656	-0.18656	-0.02534	0.01557	-174.037	-23.6391	14.5249		251.5	-1.19213	-1.20742	-1.19213	-1.17854	-0.01529	0.01359	-13.9519	12.4006		251.5	-2.34317	-2.50372	-1.19213	-1.21511	-0.16055	-0.02298	-155.565	-22.2664		251.5	-0.90906	-1.07659	-0.90906	-1.02054	-0.16753	-0.11148	-154.13	-102.562
251	-2.40365	-2.57727	-1.18714	-1.20444	-1.18714	-1.2151	-0.17362	-0.0173	-0.02796	-161.966	-16.1388	-26.0832		251	-1.18714	-1.19215	-1.18714	-1.19091	-0.00501	-0.00377	-4.57154	-3.44006		251	-2.36974	-2.52361	-1.18714	-1.21449	-0.15387	-0.02735	-149.092	-26.5008		251	-0.93178	-1.09406	-0.93178	-1.06615	-0.16228	-0.13436	-149.298	-123.62
250.5	-2.39793	-2.57747	-1.19878	-1.22509	-1.19878	-1.20547	-0.17954	-0.02631	-0.00669	-167.489	-24.544	-6.24094		250.5	-1.19878	-1.23928	-1.19878	-1.2206	-0.0405	-0.02182	-36.9555	-19.9104		250.5	-2.36092	-2.52154	-1.19878	-1.24564	-0.16062	-0.04686	-155.633	-45.4049		250.5	-0.90819	-1.09896	-0.90819	-1.06598	-0.19077	-0.15779	-175.512	-145.169
250	-2.37926	-2.60322	-1.18716	-1.24975	-1.18716	-1.24988	-0.22396	-0.06259	-0.06272	-208.927	-58.3887	-58.51		250	-1.18716	-1.237	-1.18716	-1.21691	-0.04984	-0.02975	-45.4781	-27.1463		250	-2.37099	-2.50046	-1.18716	-1.26136	-0.12947	-0.0742	-125.45	-71.896		250	-0.91892	-1.09355	-0.91892	-1.08502	-0.17463	-0.1661	-160.668	-152.82
249.5	-2.40631	-2.63435	-1.22169	-1.24767	-1.22169	-1.25218	-0.22804	-0.02598	-0.03049	-212.733	-24.2361	-28.4434		249.5	-1.22169	-1.23598	-1.22169	-1.23421	-0.01429	-0.01252	-13.0394	-11.4243		249.5	-2.37631	-2.53853	-1.22169	-1.2558	-0.16222	-0.03411	-157.183	-33.0508		249.5	-0.92912	-1.11472	-0.92912	-1.09915	-0.18559	-0.17003	-170.753	-156.428
249	-2.39985	-2.62477	-1.22727	-1.25539	-1.22727	-1.28242	-0.22492	-0.02812	-0.05515	-209.822	-26.2325	-51.4481		249	-1.22727	-1.24553	-1.22727	-1.24256	-0.01826	-0.01529	-16.6619	-13.9519		249	-2.35475	-2.53046	-1.22727	-1.29816	-0.17571	-0.07089	-170.254	-68.6888		249	-0.92742	-1.13322	-0.92742	-1.09938	-0.2058	-0.17196	-189.34	-158.206
248.5	-2.38818	-2.62406	-1.21592	-1.2788	-1.21592	-1.29129	-0.23588	-0.06288	-0.07537	-220.047	-58.6592	-70.3109		248.5	-1.21592	-1.27116	-1.21592	-1.29077	-0.05524	-0.07485	-50.4055	-68.2993		248.5	-2.36448	-2.52075	-1.21592	-1.28109	-0.15627	-0.06517	-151.418	-63.1464		248.5	-0.97484	-1.15437	-0.97484	-1.10063	-0.17953	-0.12579	-165.174	-115.732
248	-2.41865	-2.64473	-1.20166	-1.31494	-1.20166	-1.30311	-0.22608	-0.11328	-0.10145	-210.905	-105.676	-94.6403		248	-1.20166	-1.27606	-1.20166	-1.26406	-0.0744	-0.0624	-67.8887	-56.9389		248	-2.39986	-2.55625	-1.20166	-1.28372	-0.15639	-0.08206	-151.534	-79.5119		248	-0.95096	-1.15379	-0.95096	-1.1458	-0.20283	-0.19484	-186.609	-179.258
247.5	-2.39699	-2.65437	-1.23631	-1.32431	-1.23631	-1.31575	-0.25738	-0.088	-0.07944	-240.104	-82.0931	-74.1077		247.5	-1.23631	-1.30146	-1.23631	-1.28973	-0.06515	-0.05342	-59.4482	-48.7448		247.5	-2.38479	-2.53461	-1.23631	-1.30404	-0.14982	-0.06773	-145.168	-65.6269		247.5	-0.9644	-1.17486	-0.9644	-1.16556	-0.21046	-0.20116	-193.634	-185.077
247	-2.39016	-2.65607	-1.23493	-1.34429	-1.23493	-1.34189	-0.26591	-0.10936	-0.10696	-248.061	-102.019	-99.7804		247	-1.23493	-1.31909	-1.23493	-1.28572	-0.08416	-0.05079	-76.7945	-46.345		247	-2.39155	-2.55862	-1.23493	-1.28453	-0.16707	-0.0496	-161.882	-48.0598		247	-0.98732	-1.19385	-0.98732	-1.15693	-0.20653	-0.16961	-190.018	-156.05
246.5	-2.43556	-2.69171	-1.25749	-1.35552	-1.25749	-1.36252	-0.25615	-0.09803	-0.10503	-238.956	-91.4498	-97.98		246.5	-1.25749	-1.32678	-1.25749	-1.33396	-0.06929	-0.07647	-63.2259	-69.7775		246.5	-2.40668	-2.54454	-1.25749	-1.31376	-0.13786	-0.05627	-133.579	-54.5227		246.5	-0.98795	-1.20816	-0.98795	-1.20117	-0.22021	-0.21322	-202.604	-196.173
246	-2.43107	-2.70086	-1.27442	-1.35614	-1.27442	-1.39233	-0.26979	-0.08172	-0.11791	-251.681	-76.2346	-109.995		246	-1.27442	-1.3524	-1.27442	-1.34934	-0.07798	-0.07492	-71.1554	-68.3632		246	-2.38121	-2.58281	-1.27442	-1.32042	-0.2016	-0.046	-195.34	-44.5716		246	-0.97318	-1.25003	-0.97318	-1.2314	-0.27685	-0.25823	-254.715	-237.575
245.5	-2.4256	-2.74415	-1.27868	-1.38457	-1.27868	-1.39581	-0.31855	-0.10589	-0.11713	-297.168	-98.7822	-109.268		245.5	-1.27868	-1.37344	-1.27868	-1.35361	-0.09476	-0.07493	-86.4668	-68.3723		245.5	-2.40243	-2.57947	-1.27868	-1.34085	-0.17704	-0.06217	-171.543	-60.2395		245.5	-0.99577	-1.27202	-0.99577	-1.2489	-0.27625	-0.25313	-254.156	-232.885
245	-2.41912	-2.73323	-1.24799	-1.40171	-1.24799	-1.43619	-0.31411	-0.15372	-0.1882	-293.026	-143.402	-175.567		245	-1.24799	-1.40862	-1.24799	-1.39569	-0.16063	-0.1477	-146.572	-134.774		245	-2.41438	-2.59475	-1.24799	-1.36087	-0.18037	-0.11288	-174.769	-109.375		245	-1.01934	-1.28786	-1.01934	-1.25681	-0.26852	-0.23747	-247.047	-218.48
244.5	-2.42612	-2.74354	-1.25912	-1.42295	-1.25912	-1.45573	-0.31742	-0.16383	-0.19661	-296.113	-152.833	-183.413		244.5	-1.25912	-1.41717	-1.25912	-1.42157	-0.15805	-0.16245	-144.218	-148.233		244.5	-2.42355	-2.60203	-1.25912	-1.3458	-0.17848	-0.08668	-172.938	-83.9885		244.5	-1.00686	-1.31474	-1.00686	-1.27201	-0.30788	-0.26515	-283.259	-243.946
244	-2.43441	-2.80371	-1.24992	-1.45714	-1.24992	-1.47346	-0.3693	-0.20722	-0.22354	-344.511	-193.311	-208.535		244	-1.24992	-1.45056	-1.24992	-1.44602	-0.20064	-0.1961	-183.08	-178.938		244	-2.41697	-2.59862	-1.24992	-1.34876	-0.18165	-0.09884	-176.01	-95.7709		244	-1.02625	-1.3473	-1.02625	-1.29636	-0.32105	-0.27011	-295.376	-248.51
243.5	-2.43425	-2.83392	-1.24986	-1.47727	-1.24986	-1.48552	-0.39967	-0.22741	-0.23566	-372.842	-212.145	-219.842		243.5	-1.24986	-1.46293	-1.24986	-1.46096	-0.21307	-0.2111	-194.423	-192.625		243.5	-2.40124	-2.63203	-1.24986	-1.3673	-0.23079	-0.11744	-223.624	-113.793		243.5	-1.03947	-1.37727	-1.03947	-1.36215	-0.3378	-0.32268	-310.787	-296.876
243	-2.45412	-2.85283	-1.28035	-1.52034	-1.28035	-1.51826	-0.39871	-0.23999	-0.23791	-371.947	-223.881	-221.94		243	-1.28035	-1.47748	-1.28035	-1.5029	-0.19713	-0.22255	-179.878	-203.073		243	-2.39462	-2.63835	-1.28035	-1.39344	-0.24373	-0.11309	-236.162	-109.578		243	-1.03904	-1.42579	-1.03904	-1.38592	-0.38675	-0.34688	-355.822	-319.141
242.5	-2.46162	-2.87279	-1.26553	-1.54305	-1.26553	-1.5388	-0.41117	-0.27752	-0.27327	-383.571	-258.892	-254.927		242.5	-1.26553	-1.50301	-1.26553	-1.5289	-0.23748	-0.26337	-216.696	-240.32		242.5	-2.43269	-2.64645	-1.26553	-1.39048	-0.21376	-0.12495	-207.122	-121.07		242.5	-1.01723	-1.44871	-1.01723	-1.41858	-0.43148	-0.40135	-396.975	-369.255
242	-2.48071	-2.89209	-1.28174	-1.54985	-1.28174	-1.59133	-0.41138	-0.26811	-0.30959	-383.766	-250.113	-288.809		242	-1.28174	-1.53372	-1.28174	-1.55508	-0.25198	-0.27334	-229.927	-249.418		242	-2.43034	-2.62844	-1.28174	-1.41165	-0.1981	-0.12991	-191.949	-125.876		242	-1.05248	-1.47801	-1.05248	-1.4399	-0.42553	-0.38742	-391.501	-356.439
241.5	-2.47432	-2.95081	-1.2842	-1.56728	-1.2842	-1.59208	-0.47649	-0.28308	-0.30788	-444.506	-264.079	-287.214		241.5	-1.2842	-1.57779	-1.2842	-1.60062	-0.29359	-0.31642	-267.896	-288.728		241.5	-2.4303	-2.66478	-1.2842	-1.38762	-0.23448	-0.10342	-227.199	-100.209		241.5	-1.04356	-1.52496	-1.04356	-1.4814	-0.4814	-0.43784	-442.903	-402.827
241	-2.4653	-2.96299	-1.28257	-1.61479	-1.28257	-1.63718	-0.49769	-0.33222	-0.35461	-464.283	-309.92	-330.807		241	-1.28257	-1.60669	-1.28257	-1.64157	-0.32412	-0.359	-295.754	-327.581		241	-2.42926	-2.68853	-1.28257	-1.39767	-0.25927	-0.1151	-251.219	-111.526		241	-1.05494	-1.56317	-1.05494	-1.51713	-0.50823	-0.46219	-467.588	-425.229
240.5	-2.49886	-3.0067	-1.27007	-1.647	-1.27007	-1.67187	-0.50784	-0.37693	-0.4018	-473.752	-351.629	-374.83		240.5	-1.27007	-1.66897	-1.27007	-1.67533	-0.3989	-0.40526	-363.989	-369.793		240.5	-2.4746	-2.71176	-1.27007	-1.41034	-0.23716	-0.14027	-229.796	-135.914		240.5	-1.05961	-1.59006	-1.05961	-1.53118	-0.53045	-0.47157	-488.031	-433.859
240	-2.49407	-3.0451	-1.28278	-1.68138	-1.28278	-1.68632	-0.55103	-0.3986	-0.40354	-514.043	-371.844	-376.453		240	-1.28278	-1.687	-1.28278	-1.72563	-0.40422	-0.44285	-368.844	-404.093		240	-2.42451	-2.71289	-1.28278	-1.41117	-0.28838	-0.12839	-279.425	-124.403		240	-1.07089	-1.62489	-1.07089	-1.55845	-0.554	-0.48756	-509.698	-448.571
239.5	-2.50065	-3.07671	-1.26429	-1.71882	-1.26429	-1.71055	-0.57606	-0.45453	-0.44626	-537.392	-424.02	-416.305		239.5	-1.26429	-1.69311	-1.26429	-1.75015	-0.42882	-0.48586	-391.291	-443.339		239.5	-2.46409	-2.74423	-1.26429	-1.4394	-0.28014	-0.17511	-271.441	-169.673		239.5	-1.04435	-1.67994	-1.04435	-1.63877	-0.63559	-0.59442	-584.763	-546.885
239	-2.51953	-3.08219	-1.27981	-1.75846	-1.27981	-1.74629	-0.56266	-0.47865	-0.46648	-524.892	-446.521	-435.168		239	-1.27981	-1.75972	-1.27981	-1.79227	-0.47991	-0.51246	-437.909	-467.611		239	-2.48875	-2.7416	-1.27981	-1.41158	-0.25285	-0.13177	-244.999	-127.678		239	-1.06879	-1.71244	-1.06879	-1.65519	-0.64365	-0.5864	-592.178	-539.507
238.5	-2.51207	-3.14358	-1.26132	-1.77562	-1.26132	-1.80927	-0.63151	-0.5143	-0.54795	-589.12	-479.778	-511.169		238.5	-1.26132	-1.80421	-1.26132	-1.84309	-0.54289	-0.58177	-495.377	-530.855		238.5	-2.48571	-2.72295	-1.26132	-1.44874	-0.23724	-0.18742	-229.873	-181.6		238.5	-1.08263	-1.75815	-1.08263	-1.69946	-0.67552	-0.61683	-621.5	-567.503
238	-2.50231	-3.19053	-1.26492	-1.80093	-1.26492	-1.85631	-0.68822	-0.53601	-0.59139	-642.024	-500.031	-551.693		238	-1.26492	-1.86272	-1.26492	-1.90015	-0.5978	-0.63523	-545.482	-579.636		238	-2.52421	-2.75581	-1.26492	-1.45323	-0.2316	-0.18831	-224.409	-182.463		238	-1.06256	-1.82591	-1.06256	-1.77201	-0.76335	-0.70945	-702.306	-652.717
237.5	-2.52333	-3.27567	-1.25074	-1.85279	-1.25074	-1.88439	-0.75234	-0.60205	-0.63365	-701.84	-561.638	-591.117		237.5	-1.25074	-1.91635	-1.25074	-1.97421	-0.66561	-0.72347	-607.357	-660.153		237.5	-2.52322	-2.77665	-1.25074	-1.46132	-0.25343	-0.21058	-245.561	-204.041		237.5	-1.07452	-1.86255	-1.07452	-1.82838	-0.78803	-0.75386	-725.013	-693.575
237	-2.53035	-3.32515	-1.25015	-1.91581	-1.25015	-1.93719	-0.7948	-0.66566	-0.68704	-741.45	-620.978	-640.923		237	-1.25015	-1.94747	-1.25015	-2.0516	-0.69732	-0.80145	-636.292	-731.309		237	-2.52966	-2.76068	-1.25015	-1.43514	-0.23102	-0.18499	-223.847	-179.246		237	-1.068	-1.91614	-1.068	-1.86386	-0.84814	-0.79586	-780.316	-732.216
236.5	-2.55301	-3.35657	-1.25974	-1.94447	-1.25974	-1.96811	-0.80356	-0.68473	-0.70837	-749.622	-638.768	-660.821		236.5	-1.25974	-2.00962	-1.25974	-2.07142	-0.74988	-0.81168	-684.252	-740.644		236.5	-2.52447	-2.81669	-1.25974	-1.45315	-0.29222	-0.19341	-283.146	-187.404		236.5	-1.06436	-1.99824	-1.06436	-1.91901	-0.93388	-0.85465	-859.199	-786.305
236	-2.56185	-3.40989	-1.24117	-2.00047	-1.24117	-2.03457	-0.84804	-0.7593	-0.7934	-791.116	-708.333	-740.144		236	-1.24117	-2.08834	-1.24117	-2.16077	-0.84717	-0.9196	-773.028	-839.119		236	-2.55778	-2.81425	-1.24117	-1.45961	-0.25647	-0.21844	-248.506	-211.657		236	-1.079	-2.04509	-1.079	-1.98691	-0.96609	-0.90791	-888.833	-835.306
235.5	-2.5549	-3.49821	-1.22889	-2.05886	-1.22889	-2.08865	-0.94331	-0.82997	-0.85976	-879.991	-774.259	-802.049		235.5	-1.22889	-2.15842	-1.22889	-2.2462	-0.92953	-1.01731	-848.18	-928.277		235.5	-2.55218	-2.82391	-1.22889	-1.42927	-0.27173	-0.20038	-263.292	-194.158		235.5	-1.05985	-2.08872	-1.05985	-2.07514	-1.02887	-1.01529	-946.593	-934.099
235	-2.56947	-3.60162	-1.19805	-2.14174	-1.19805	-2.19907	-1.03215	-0.94369	-1.00102	-962.868	-880.346	-933.827		235	-1.19805	-2.25687	-1.19805	-2.34613	-1.05882	-1.14808	-966.154	-1047.6		235	-2.5821	-2.89568	-1.19805	-1.47986	-0.31358	-0.28181	-303.843	-273.059		235	-1.04493	-2.17227	-1.04493	-2.13032	-1.12734	-1.08539	-1037.19	-998.593
234.5	-2.5866	-3.69427	-1.20786	-2.19127	-1.20786	-2.22073	-1.10767	-0.98341	-1.01287	-1033.32	-917.399	-944.882		234.5	-1.20786	-2.35722	-1.20786	-2.48935	-1.14936	-1.28149	-1048.77	-1169.34		234.5	-2.57702	-2.89996	-1.20786	-1.4672	-0.32294	-0.25934	-312.912	-251.287		234.5	-1.02917	-2.32423	-1.02917	-2.20456	-1.29506	-1.17539	-1191.5	-1081.4
234	-2.59946	-3.82057	-1.19034	-2.27004	-1.19034	-2.31459	-1.22111	-1.0797	-1.12425	-1139.14	-1007.23	-1048.79		234	-1.19034	-2.47163	-1.19034	-2.59324	-1.28129	-1.4029	-1169.15	-1280.12		234	-2.58628	-2.96346	-1.19034	-1.48515	-0.37718	-0.29481	-365.468	-285.656		234	-1.03929	-2.3995	-1.03929	-2.28977	-1.36021	-1.25048	-1251.44	-1150.48
233.5	-2.6279	-3.96116	-1.16642	-2.37277	-1.16642	-2.38439	-1.33326	-1.20635	-1.21797	-1243.77	-1125.37	-1136.21		233.5	-1.16642	-2.62733	-1.16642	-2.70427	-1.46091	-1.53785	-1333.05	-1403.26		233.5	-2.59525	-2.98834	-1.16642	-1.50117	-0.39309	-0.33475	-380.884	-324.356		233.5	-1.051	-2.47857	-1.051	-2.39824	-1.42757	-1.34724	-1313.41	-1239.5
233	-2.63058	-4.10758	-1.15202	-2.47014	-1.15202	-2.54616	-1.477	-1.31812	-1.39414	-1377.86	-1229.64	-1300.56		233	-1.15202	-2.77532	-1.15202	-2.88692	-1.6233	-1.7349	-1481.23	-1583.07		233	-2.61577	-3.02999	-1.15202	-1.51811	-0.41422	-0.36609	-401.358	-354.722		233	-1.01584	-2.60152	-1.01584	-2.52663	-1.58568	-1.51079	-1458.88	-1389.97
232.5	-2.63239	-4.20478	-1.15547	-2.55662	-1.15547	-2.60338	-1.57239	-1.40115	-1.44791	-1466.84	-1307.1	-1350.72		232.5	-1.15547	-2.88428	-1.15547	-3.01699	-1.72881	-1.86152	-1577.51	-1698.6		232.5	-2.64254	-3.06158	-1.15547	-1.51717	-0.41904	-0.3617	-406.028	-350.469		232.5	-1.01134	-2.70956	-1.01134	-2.64148	-1.69822	-1.63014	-1562.42	-1499.78
232	-2.65124	-4.37243	-1.12888	-2.67407	-1.12888	-2.72864	-1.72119	-1.54519	-1.59976	-1605.66	-1441.47	-1492.38		232	-1.12888	-3.12172	-1.12888	-3.23153	-1.99284	-2.10265	-1818.43	-1918.63		232	-2.63866	-3.11425	-1.12888	-1.53107	-0.47559	-0.40219	-460.822	-389.701		232	-1.01324	-2.86413	-1.01324	-2.74543	-1.85089	-1.73219	-1702.88	-1593.67
231.5	-2.65743	-4.51861	-1.06396	-2.79603	-1.06396	-2.81847	-1.86118	-1.73207	-1.75451	-1736.25	-1615.81	-1636.74		231.5	-1.06396	-3.26309	-1.06396	-3.37736	-2.19913	-2.3134	-2006.67	-2110.94		231.5	-2.65806	-3.1447	-1.06396	-1.5709	-0.48664	-0.50694	-471.529	-491.199		231.5	-1.00395	-3.00188	-1.00395	-2.83553	-1.99793	-1.83158	-1838.16	-1685.11
231	-2.71518	-4.65026	-1.07882	-2.87772	-1.07882	-2.93293	-1.93508	-1.7989	-1.85411	-1805.19	-1678.15	-1729.65		231	-1.07882	-3.38276	-1.07882	-3.50856	-2.30394	-2.42974	-2102.3	-2217.09		231	-2.69906	-3.20164	-1.07882	-1.56016	-0.50258	-0.48134	-486.974	-466.394		231	-0.97535	-3.12753	-0.97535	-2.99311	-2.15218	-2.01776	-1980.07	-1856.4
230.5	-2.71844	-4.78608	-1.0695	-2.96751	-1.0695	-3.00368	-2.06764	-1.89801	-1.93418	-1928.85	-1770.61	-1804.35		230.5	-1.0695	-3.5559	-1.0695	-3.67413	-2.4864	-2.60463	-2268.8	-2376.68		230.5	-2.68522	-3.27558	-1.0695	-1.58817	-0.59036	-0.51867	-572.029	-502.565		230.5	-0.94809	-3.26271	-0.94809	-3.1035	-2.31462	-2.15541	-2129.52	-1983.05
230	-2.71639	-4.90728	-1.04388	-3.07493	-1.04388	-3.13699	-2.19089	-2.03105	-2.09311	-2043.83	-1894.72	-1952.61		230	-1.04388	-3.66855	-1.04388	-3.83321	-2.62467	-2.78933	-2394.96	-2545.21		230	-2.69004	-3.31659	-1.04388	-1.60294	-0.62655	-0.55906	-607.095	-541.7		230	-0.93645	-3.38299	-0.93645	-3.24712	-2.44654	-2.31067	-2250.89	-2125.89
229.5	-2.7365	-5.02054	-1.00925	-3.13846	-1.00925	-3.20215	-2.28404	-2.12921	-2.1929	-2130.73	-1986.29	-2045.7		229.5	-1.00925	-3.78773	-1.00925	-3.96388	-2.77848	-2.95463	-2535.31	-2696.05		229.5	-2.69604	-3.3659	-1.00925	-1.60358	-0.66986	-0.59433	-649.06	-575.875		229.5	-0.90852	-3.52318	-0.90852	-3.35173	-2.61466	-2.44321	-2405.57	-2247.83
229	-2.72075	-5.12331	-1.00888	-3.21846	-1.00888	-3.29875	-2.40256	-2.20958	-2.28987	-2241.29	-2061.26	-2136.16		229	-1.00888	-3.87305	-1.00888	-4.06586	-2.86417	-3.05698	-2613.5	-2789.44		229	-2.68758	-3.41927	-1.00888	-1.65393	-0.73169	-0.64505	-708.97	-625.02		229	-0.89812	-3.63325	-0.89812	-3.48914	-2.73513	-2.59102	-2516.41	-2383.82
228.5	-2.75199	-5.17025	-0.96377	-3.28528	-0.96377	-3.3672	-2.41826	-2.32151	-2.40343	-2255.94	-2165.68	-2242.1		228.5	-0.96377	-3.94589	-0.96377	-4.14957	-2.98212	-3.1858	-2721.13	-2906.99		228.5	-2.73857	-3.49481	-0.96377	-1.70369	-0.75624	-0.73992	-732.758	-716.946		228.5	-0.88577	-3.74323	-0.88577	-3.58238	-2.85746	-2.69661	-2628.95	-2480.97
228	-2.76938	-5.27994	-0.94386	-3.39656	-0.94386	-3.4633	-2.51056	-2.4527	-2.51944	-2342.04	-2288.07	-2350.33		228	-0.94386	-4.01826	-0.94386	-4.20248	-3.0744	-3.25862	-2805.34	-2973.43		228	-2.75696	-3.55034	-0.94386	-1.74243	-0.79338	-0.79857	-768.744	-773.774		228	-0.90742	-3.89073	-0.90742	-3.7169	-2.98331	-2.80948	-2744.74	-2584.81
227.5	-2.75017	-5.40372	-0.94556	-3.44584	-0.94556	-3.53705	-2.65355	-2.50028	-2.59149	-2475.43	-2332.45	-2417.54		227.5	-0.94556	-4.13799	-0.94556	-4.35066	-3.19243	-3.4051	-2913.04	-3107.09		227.5	-2.75115	-3.64606	-0.94556	-1.76818	-0.89491	-0.82262	-867.122	-797.078		227.5	-0.86669	-4.04973	-0.86669	-3.86564	-3.18304	-2.99895	-2928.49	-2759.13
227	-2.73852	-5.42299	-0.94293	-3.5617	-0.94293	-3.64144	-2.68447	-2.61877	-2.69851	-2504.28	-2442.99	-2517.38		227	-0.94293	-4.1877	-0.94293	-4.47514	-3.24477	-3.53221	-2960.8	-3223.08		227	-2.72312	-3.69742	-0.94293	-1.81062	-0.9743	-0.86769	-944.047	-840.748		227	-0.88055	-4.16383	-0.88055	-3.99273	-3.28328	-3.11218	-3020.73	-2863.31
226.5	-2.78837	-5.56585	-0.89822	-3.62983	-0.89822	-3.74717	-2.77748	-2.73161	-2.84895	-2591.04	-2548.25	-2657.72		226.5	-0.89822	-4.31252	-0.89822	-4.57825	-3.4143	-3.68003	-3115.49	-3357.96		226.5	-2.77693	-3.80048	-0.89822	-1.87546	-1.02355	-0.97724	-991.767	-946.895		226.5	-0.85643	-4.33007	-0.85643	-4.13928	-3.47364	-3.28285	-3195.86	-3020.33
226	-2.74236	-5.66309	-0.91751	-3.74517	-0.91751	-3.80433	-2.92073	-2.82766	-2.88683	-2724.68	-2637.86	-2693.05		226	-0.91751	-4.40371	-0.91751	-4.69889	-3.48621	-3.78138	-3181.1	-3450.45		226	-2.75103	-3.89919	-0.91751	-1.96133	-1.14816	-1.04383	-1112.51	-1011.41		226	-0.82475	-4.45664	-0.82475	-4.29586	-3.63189	-3.47111	-3341.46	-3193.54
225.5	-2.75766	-5.78259	-0.89306	-3.84236	-0.89306	-3.93928	-3.02493	-2.9493	-3.04622	-2821.88	-2751.33	-2841.75		225.5	-0.89306	-4.50875	-0.89306	-4.80434	-3.61569	-3.91128	-3299.26	-3568.98		225.5	-2.77463	-3.98541	-0.89306	-2.04948	-1.21078	-1.15642	-1173.18	-1120.52		225.5	-0.83247	-4.63349	-0.83247	-4.43384	-3.80102	-3.60137	-3497.06	-3313.38
225	-2.79031	-5.85227	-0.90035	-3.95568	-0.90035	-4.08743	-3.06196	-3.05533	-3.18708	-2856.43	-2850.24	-2973.15		225	-0.90035	-4.60762	-0.90035	-4.88571	-3.70727	-3.98536	-3382.81	-3636.57		225	-2.77301	-4.10237	-0.90035	-2.11681	-1.32936	-1.21646	-1288.08	-1178.68		225	-0.84396	-4.82383	-0.84396	-4.56898	-3.97987	-3.72502	-3661.61	-3427.14
224.5	-2.78649	-6.00914	-0.84849	-4.03563	-0.84849	-4.16355	-3.22265	-3.18714	-3.31506	-3006.33	-2973.21	-3092.54		224.5	-0.84849	-4.71149	-0.84849	-5.02235	-3.863	-4.17386	-3524.92	-3808.57		224.5	-2.74531	-4.20448	-0.84849	-2.20718	-1.45917	-1.35869	-1413.86	-1316.5		224.5	-0.81635	-4.96635	-0.81635	-4.73263	-4.15	-3.91628	-3818.13	-3603.1
224	-2.77016	-6.06745	-0.8519	-4.15667	-0.8519	-4.26849	-3.29729	-3.30477	-3.41659	-3075.96	-3082.94	-3187.26		224	-0.8519	-4.82978	-0.8519	-5.15092	-3.97788	-4.29902	-3629.75	-3922.78		224	-2.76835	-4.3832	-0.8519	-2.29061	-1.61485	-1.43871	-1564.71	-1394.04		224	-0.82084	-5.16525	-0.82084	-4.9179	-4.34441	-4.09706	-3996.99	-3769.42
223.5	-2.75238	-6.19732	-0.86301	-4.28563	-0.86301	-4.40957	-3.44494	-3.42262	-3.54656	-3213.7	-3192.88	-3308.5		223.5	-0.86301	-4.91194	-0.86301	-5.27496	-4.04893	-4.41195	-3694.57	-4025.82		223.5	-2.78385	-4.46427	-0.86301	-2.37258	-1.68042	-1.50957	-1628.24	-1462.69		223.5	-0.82237	-5.31962	-0.82237	-5.06996	-4.49725	-4.24759	-4137.61	-3907.92
223	-2.78466	-6.31102	-0.86784	-4.40639	-0.86784	-4.54386	-3.52636	-3.53855	-3.67602	-3289.66	-3301.03	-3429.27		223	-0.86784	-5.013	-0.86784	-5.40817	-4.14516	-4.54033	-3782.39	-4142.97		223	-2.77356	-4.62623	-0.86784	-2.50337	-1.85267	-1.63553	-1795.14	-1584.75		223	-0.81751	-5.49202	-0.81751	-5.24111	-4.67451	-4.4236	-4300.7	-4069.85
222.5	-2.80759	-6.45702	-0.86142	-4.48284	-0.86142	-4.65491	-3.64943	-3.62143	-3.7935	-3404.47	-3378.34	-3538.86		222.5	-0.86142	-5.12598	-0.86142	-5.53784	-4.26457	-4.67643	-3891.34	-4267.15		222.5	-2.77046	-4.71511	-0.86142	-2.64177	-1.94465	-1.78036	-1884.27	-1725.07		222.5	-0.81136	-5.71606	-0.81136	-5.41203	-4.9047	-4.60067	-4512.48	-4232.76
222	-2.75801	-6.54894	-0.8716	-4.61067	-0.8716	-4.794	-3.79093	-3.73907	-3.9224	-3536.47	-3488.09	-3659.12		222	-0.8716	-5.30176	-0.8716	-5.64523	-4.43016	-4.77363	-4042.44	-4355.85		222	-2.8028	-4.89229	-0.8716	-2.72561	-2.08949	-1.85401	-2024.61	-1796.44		222	-0.80832	-5.87376	-0.80832	-5.6028	-5.06544	-4.79448	-4660.37	-4411.08
221.5	-2.76237	-6.62805	-0.85867	-4.75301	-0.85867	-4.90143	-3.86568	-3.89434	-4.04276	-3606.2	-3632.94	-3771.4		221.5	-0.85867	-5.40479	-0.85867	-5.78151	-4.54612	-4.92284	-4148.26	-4492.01		221.5	-2.78588	-5.02606	-0.85867	-2.87702	-2.24018	-2.01835	-2170.62	-1955.68		221.5	-0.82376	-6.06538	-0.82376	-5.78254	-5.24162	-4.95878	-4822.46	-4562.23
221	-2.78937	-6.76261	-0.87205	-4.85428	-0.87205	-5.03904	-3.97324	-3.98223	-4.16699	-3706.54	-3714.92	-3887.28		221	-0.87205	-5.51513	-0.87205	-5.91451	-4.64308	-5.04246	-4236.72	-4601.15		221	-2.77455	-5.18749	-0.87205	-2.98032	-2.41294	-2.10827	-2338.01	-2042.8		221	-0.81075	-6.23863	-0.81075	-5.94245	-5.42788	-5.1317	-4993.82	-4721.33
220.5	-2.78507	-6.85668	-0.88251	-4.96018	-0.88251	-5.14652	-4.07161	-4.07767	-4.26401	-3798.31	-3803.96	-3977.79		220.5	-0.88251	-5.6027	-0.88251	-6.0723	-4.72019	-5.18979	-4307.09	-4735.59		220.5	-2.7591	-5.31312	-0.88251	-3.08575	-2.55402	-2.20324	-2474.71	-2134.83		220.5	-0.82166	-6.40322	-0.82166	-6.11426	-5.58156	-5.2926	-5135.21	-4869.36
220	-2.80447	-6.97232	-0.85236	-5.07244	-0.85236	-5.24523	-4.16785	-4.22008	-4.39287	-3888.09	-3936.81	-4098.01		220	-0.85236	-5.72298	-0.85236	-6.15985	-4.87062	-5.30749	-4444.36	-4842.99		220	-2.79541	-5.43618	-0.85236	-3.21819	-2.64077	-2.36583	-2558.77	-2292.37		220	-0.82544	-6.56761	-0.82544	-6.25974	-5.74217	-5.4343	-5282.98	-4999.73
219.5	-2.81195	-7.05416	-0.87866	-5.17863	-0.87866	-5.35624	-4.24221	-4.29997	-4.47758	-3957.46	-4011.34	-4177.03		219.5	-0.87866	-5.80622	-0.87866	-6.26951	-4.92756	-5.39085	-4496.31	-4919.06		219.5	-2.75299	-5.62398	-0.87866	-3.2958	-2.87099	-2.41714	-2781.84	-2342.09		219.5	-0.84051	-6.69755	-0.84051	-6.37856	-5.85704	-5.53805	-5388.67	-5095.18
219	-2.79426	-7.16061	-0.9003	-5.27868	-0.9003	-5.46808	-4.36635	-4.37838	-4.56778	-4073.26	-4084.49	-4261.17		219	-0.9003	-5.96712	-0.9003	-6.36739	-5.06682	-5.46709	-4623.39	-4988.62		219	-2.77276	-5.7335	-0.9003	-3.46922	-2.96074	-2.56892	-2868.81	-2489.15		219	-0.87263	-6.83238	-0.87263	-6.49994	-5.95975	-5.62731	-5483.16	-5177.3
218.5	-2.81399	-7.24634	-0.89565	-5.3677	-0.89565	-5.58402	-4.43235	-4.47205	-4.68837	-4134.83	-4171.86	-4373.66		218.5	-0.89565	-5.96375	-0.89565	-6.43059	-5.0681	-5.53493	-4624.55	-5050.53		218.5	-2.81031	-5.87289	-0.89565	-3.60734	-3.06258	-2.71169	-2967.48	-2627.48		218.5	-0.85301	-6.95925	-0.85301	-6.69527	-6.10624	-5.84226	-5617.94	-5375.07
218	-2.80129	-7.27643	-0.91599	-5.47369	-0.91599	-5.66438	-4.47514	-4.5577	-4.74839	-4174.75	-4251.77	-4429.66		218	-0.91599	-6.06142	-0.91599	-6.54519	-5.14543	-5.6292	-4695.11	-5136.55		218	-2.77612	-6.02689	-0.91599	-3.70317	-3.25077	-2.78718	-3149.83	-2700.64		218	-0.89669	-7.10907	-0.89669	-6.78021	-6.21238	-5.88352	-5715.59	-5413.03
217.5	-2.764	-7.33049	-0.93789	-5.46524	-0.93789	-5.7495	-4.56649	-4.52735	-4.81161	-4259.97	-4223.45	-4488.63		217.5	-0.93789	-6.08542	-0.93789	-6.62828	-5.14753	-5.69039	-4697.03	-5192.38		217.5	-2.78813	-6.16943	-0.93789	-3.82391	-3.3813	-2.88602	-3276.31	-2796.4		217.5	-0.89191	-7.21776	-0.89191	-6.85887	-6.32585	-5.96696	-5819.99	-5489.8
217	-2.81307	-7.39211	-0.92478	-5.55542	-0.92478	-5.79791	-4.57904	-4.63064	-4.87313	-4271.68	-4319.81	-4546.03		217	-0.92478	-6.15409	-0.92478	-6.73228	-5.22931	-5.8075	-4771.65	-5299.24		217	-2.79084	-6.27989	-0.92478	-3.91688	-3.48905	-2.9921	-3380.71	-2899.19		217	-0.91189	-7.29786	-0.91189	-6.97269	-6.38597	-6.0608	-5875.3	-5576.13
216.5	-2.77199	-7.43762	-0.95549	-5.55839	-0.95549	-5.8631	-4.66563	-4.6029	-4.90761	-4352.45	-4293.93	-4578.19		216.5	-0.95549	-6.19062	-0.95549	-6.74383	-5.23513	-5.78834	-4776.96	-5281.75		216.5	-2.76691	-6.40416	-0.95549	-4.00895	-3.63725	-3.05346	-3524.31	-2958.64		216.5	-0.89256	-7.41396	-0.89256	-7.02402	-6.5214	-6.13146	-5999.89	-5641.14
216	-2.78632	-7.37899	-0.93263	-5.61293	-0.93263	-5.85396	-4.59267	-4.6803	-4.92133	-4284.39	-4366.14	-4590.99		216	-0.93263	-6.21209	-0.93263	-6.80126	-5.27946	-5.86863	-4817.41	-5355.02		216	-2.7978	-6.53847	-0.93263	-4.15514	-3.74067	-3.22251	-3624.52	-3122.44		216	-0.93582	-7.46449	-0.93582	-7.09287	-6.52867	-6.15705	-6006.58	-5664.68
215.5	-2.79034	-7.37646	-0.96885	-5.61693	-0.96885	-5.9476	-4.58612	-4.64808	-4.97875	-4278.28	-4336.08	-4644.56		215.5	-0.96885	-6.27745	-0.96885	-6.89332	-5.3086	-5.92447	-4844	-5405.97		215.5	-2.74955	-6.65104	-0.96885	-4.27007	-3.90149	-3.30122	-3780.34	-3198.71		215.5	-0.95323	-7.50196	-0.95323	-7.16108	-6.54873	-6.20785	-6025.04	-5711.42
215	-2.77471	-7.43177	-0.96248	-5.705	-0.96248	-5.98438	-4.65706	-4.74252	-5.0219	-4344.46	-4424.19	-4684.81		215	-0.96248	-6.26613	-0.96248	-6.86291	-5.30365	-5.90043	-4839.49	-5384.04		215	-2.79797	-6.82865	-0.96248	-4.36787	-4.03068	-3.40539	-3905.52	-3299.65		215	-0.95821	-7.54542	-0.95821	-7.1577	-6.58721	-6.19949	-6060.44	-5703.73
214.5	-2.79932	-7.39269	-0.97515	-5.69037	-0.97515	-5.96979	-4.59337	-4.71522	-4.99464	-4285.04	-4398.71	-4659.38		214.5	-0.97515	-6.35986	-0.97515	-6.89202	-5.38471	-5.91687	-4913.45	-5399.04		214.5	-2.74274	-6.92052	-0.97515	-4.49459	-4.17778	-3.51944	-4048.05	-3410.16		214.5	-0.97584	-7.5903	-0.97584	-7.23203	-6.61446	-6.25619	-6085.51	-5755.89
214	-2.79627	-7.38196	-1.03888	-5.66219	-1.03888	-5.98913	-4.58569	-4.62331	-4.95025	-4277.88	-4312.97	-4617.97		214	-1.03888	-6.26973	-1.03888	-6.91027	-5.23085	-5.87139	-4773.06	-5357.54		214	-2.79157	-7.09095	-1.03888	-4.61409	-4.29938	-3.57521	-4165.88	-3464.19		214	-1.0031	-7.60016	-1.0031	-7.20331	-6.59706	-6.20021	-6069.5	-5704.39
213.5	-2.77521	-7.3172	-1.02568	-5.65761	-1.02568	-6.00444	-4.54199	-4.63193	-4.97876	-4237.11	-4321.02	-4644.56		213.5	-1.02568	-6.31625	-1.02568	-6.93671	-5.29057	-5.91103	-4827.55	-5393.71		213.5	-2.77634	-7.19399	-1.02568	-4.76046	-4.41765	-3.73478	-4280.48	-3618.81		213.5	-1.03126	-7.60563	-1.03126	-7.28046	-6.57437	-6.2492	-6048.63	-5749.46
213	-2.7868	-7.31174	-1.06602	-5.68456	-1.06602	-6.05332	-4.52494	-4.61854	-4.9873	-4221.21	-4308.52	-4652.53		213	-1.06602	-6.33187	-1.06602	-6.9189	-5.26585	-5.85288	-4804.99	-5340.65		213	-2.80253	-7.34851	-1.06602	-4.85022	-4.54598	-3.7842	-4404.82	-3666.7		213	-1.04925	-7.68778	-1.04925	-7.26112	-6.63853	-6.21187	-6107.66	-5715.12
212.5	-2.79593	-7.2907	-1.06322	-5.70097	-1.06322	-6.04666	-4.49477	-4.63775	-4.98344	-4193.06	-4326.44	-4648.93		212.5	-1.06322	-6.35206	-1.06322	-6.97097	-5.28884	-5.90775	-4825.97	-5390.72		212.5	-2.79887	-7.46579	-1.06322	-4.97972	-4.66692	-3.9165	-4522.01	-3794.89		212.5	-1.03721	-7.62723	-1.03721	-7.29596	-6.59002	-6.25875	-6063.03	-5758.25
212	-2.79026	-7.28026	-1.10412	-5.69514	-1.10412	-6.11943	-4.49	-4.59102	-5.01531	-4188.61	-4282.85	-4678.66		212	-1.10412	-6.342	-1.10412	-6.98446	-5.23788	-5.88034	-4779.47	-5365.71		212	-2.79932	-7.60841	-1.10412	-5.15275	-4.80909	-4.04863	-4659.76	-3922.91		212	-1.07656	-7.65847	-1.07656	-7.28754	-6.58191	-6.21098	-6055.57	-5714.3
211.5	-2.83286	-7.26336	-1.09414	-5.72628	-1.09414	-6.08922	-4.4305	-4.63214	-4.99508	-4133.11	-4321.21	-4659.79		211.5	-1.09414	-6.36377	-1.09414	-7.01301	-5.26963	-5.91887	-4808.44	-5400.86		211.5	-2.79555	-7.8059	-1.09414	-5.28478	-5.01035	-4.19064	-4854.77	-4060.52		211.5	-1.09802	-7.66886	-1.09802	-7.35544	-6.57084	-6.25742	-6045.38	-5757.03
211	-2.80811	-7.28202	-1.10604	-5.77974	-1.10604	-6.11089	-4.47391	-4.6737	-5.00485	-4173.6	-4359.98	-4668.9		211	-1.10604	-6.38184	-1.10604	-7.01786	-5.2758	-5.91182	-4814.07	-5394.43		211	-2.7959	-7.96131	-1.10604	-5.49773	-5.16541	-4.39169	-5005.02	-4255.32		211	-1.08601	-7.69209	-1.08601	-7.34594	-6.60608	-6.25993	-6077.8	-5759.33
210.5	-2.83267	-7.23777	-1.15006	-5.78443	-1.15006	-6.21365	-4.4051	-4.63437	-5.06359	-4109.41	-4323.29	-4723.7		210.5	-1.15006	-6.41164	-1.15006	-7.07864	-5.26158	-5.92858	-4801.1	-5409.72		210.5	-2.80183	-8.17757	-1.15006	-5.61956	-5.37574	-4.4695	-5208.82	-4330.72		210.5	-1.13313	-7.64492	-1.13313	-7.34328	-6.51179	-6.21015	-5991.05	-5713.54
210	-2.82397	-7.21987	-1.18137	-5.78979	-1.18137	-6.22532	-4.3959	-4.60842	-5.04395	-4100.83	-4299.08	-4705.38		210	-1.18137	-6.4479	-1.18137	-7.03585	-5.26653	-5.85448	-4805.61	-5342.11		210	-2.83288	-8.33607	-1.18137	-5.81842	-5.50319	-4.63705	-5332.31	-4493.06		210	-1.15316	-7.64625	-1.15316	-7.28923	-6.49309	-6.13607	-5973.85	-5645.38
209.5	-2.83259	-7.23927	-1.1818	-5.86075	-1.1818	-6.27864	-4.40668	-4.67895	-5.09684	-4110.89	-4364.88	-4754.72		209.5	-1.1818	-6.44238	-1.1818	-7.10318	-5.26058	-5.92138	-4800.19	-5403.15		209.5	-2.81356	-8.50112	-1.1818	-6.02162	-5.68756	-4.83982	-5510.95	-4689.54		209.5	-1.13551	-7.66877	-1.13551	-7.29459	-6.53326	-6.15908	-6010.81	-5666.55
209	-2.83554	-7.23725	-1.20049	-5.86494	-1.20049	-6.36318	-4.40171	-4.66445	-5.16269	-4106.25	-4351.35	-4816.15		209	-1.20049	-6.38132	-1.20049	-7.10983	-5.18083	-5.90934	-4727.41	-5392.17		209	-2.81162	-8.73482	-1.20049	-6.18335	-5.9232	-4.98286	-5739.28	-4828.14		209	-1.18682	-7.60372	-1.18682	-7.25864	-6.4169	-6.07182	-5903.75	-5586.27
208.5	-2.84538	-7.22115	-1.21889	-5.86564	-1.21889	-6.31445	-4.37577	-4.64675	-5.09556	-4082.05	-4334.84	-4753.52		208.5	-1.21889	-6.4062	-1.21889	-7.03739	-5.18731	-5.8185	-4733.33	-5309.28		208.5	-2.85181	-8.85953	-1.21889	-6.35408	-6.00772	-5.13519	-5821.17	-4975.74		208.5	-1.18963	-7.53143	-1.18963	-7.24012	-6.3418	-6.05049	-5834.66	-5566.64
208	-2.84181	-7.16451	-1.21288	-5.87182	-1.21288	-6.39716	-4.3227	-4.65894	-5.18428	-4032.54	-4346.21	-4836.29		208	-1.21288	-6.36115	-1.21288	-7.05426	-5.14827	-5.84138	-4697.7	-5330.15		208	-2.85539	-9.04065	-1.21288	-6.56664	-6.18526	-5.35376	-5993.2	-5187.52		208	-1.21758	-7.49782	-1.21758	-7.17781	-6.28024	-5.96023	-5778.02	-5483.6
207.5	-2.84601	-7.11853	-1.25117	-5.82923	-1.25117	-6.36748	-4.27252	-4.57806	-5.11631	-3985.73	-4270.76	-4772.88		207.5	-1.25117	-6.26721	-1.25117	-6.99753	-5.01604	-5.74636	-4577.05	-5243.45		207.5	-2.83005	-9.23401	-1.25117	-6.73029	-6.40396	-5.47912	-6205.11	-5308.99		207.5	-1.24653	-7.45775	-1.24653	-7.16239	-6.21122	-5.91586	-5714.52	-5442.78
207	-2.83183	-7.15878	-1.22601	-5.79158	-1.22601	-6.38319	-4.32695	-4.56557	-5.15718	-4036.51	-4259.11	-4811.01		207	-1.22601	-6.2221	-1.22601	-6.96692	-4.99609	-5.74091	-4558.84	-5238.48		207	-2.84017	-9.44209	-1.22601	-6.92127	-6.60192	-5.69526	-6396.92	-5518.41		207	-1.23653	-7.37858	-1.23653	-7.0326	-6.14205	-5.79607	-5650.88	-5332.57
206.5	-2.83607	-7.16277	-1.28456	-5.80395	-1.28456	-6.3512	-4.3267	-4.51939	-5.06664	-4036.27	-4216.03	-4726.55		206.5	-1.28456	-6.05369	-1.28456	-6.8441	-4.76913	-5.55954	-4351.75	-5072.98		206.5	-2.83928	-9.55058	-1.28456	-7.07864	-6.7113	-5.79408	-6502.91	-5614.17		206.5	-1.25101	-7.23988	-1.25101	-6.85201	-5.98887	-5.601	-5509.95	-5153.1
206	-2.83799	-7.03905	-1.28548	-5.74718	-1.28548	-6.28935	-4.20106	-4.4617	-5.00387	-3919.07	-4162.21	-4667.99		206	-1.28548	-6.00793	-1.28548	-6.6717	-4.72245	-5.38622	-4309.15	-4914.83		206	-2.8391	-9.66934	-1.28548	-7.21604	-6.83024	-5.93056	-6618.15	-5746.41		206	-1.2874	-7.11982	-1.2874	-6.80185	-5.83242	-5.51445	-5366.01	-5073.47
205.5	-2.83295	-6.97643	-1.30245	-5.686	-1.30245	-6.27587	-4.14348	-4.38355	-4.97342	-3865.35	-4089.31	-4639.58		205.5	-1.30245	-5.78719	-1.30245	-6.47668	-4.48474	-5.17423	-4092.25	-4721.39		205.5	-2.84542	-9.89409	-1.30245	-7.37083	-7.04867	-6.06838	-6829.8	-5879.95		205.5	-1.29987	-6.99864	-1.29987	-6.67129	-5.69877	-5.37142	-5243.05	-4941.88
205	-2.85034	-6.91048	-1.31585	-5.51457	-1.31585	-6.16841	-4.06014	-4.19872	-4.85256	-3787.61	-3916.88	-4526.84		205	-1.31585	-5.64914	-1.31585	-6.34296	-4.33329	-5.02711	-3954.05	-4587.15		205	-2.86807	-9.98327	-1.31585	-7.50978	-7.1152	-6.19393	-6894.26	-6001.6		205	-1.31022	-6.80094	-1.31022	-6.5675	-5.49072	-5.25728	-5051.64	-4836.86
204.5	-2.82705	-6.8009	-1.32764	-5.4926	-1.32764	-6.14467	-3.97385	-4.16496	-4.81703	-3707.11	-3885.39	-4493.69		204.5	-1.32764	-5.50454	-1.32764	-6.19818	-4.1769	-4.87054	-3811.35	-4444.28		204.5	-2.89422	-10.0539	-1.32764	-7.61689	-7.15968	-6.28925	-6937.36	-6093.96		204.5	-1.31996	-6.59442	-1.31996	-6.32156	-5.27446	-5.0016	-4852.67	-4601.63
204	-2.82073	-6.754	-1.3552	-5.41913	-1.3552	-6.01345	-3.93327	-4.06393	-4.65825	-3669.25	-3791.14	-4345.57		204	-1.3552	-5.31814	-1.3552	-5.89337	-3.96294	-4.53817	-3616.11	-4141		204	-2.84776	-10.1521	-1.3552	-7.73196	-7.30434	-6.37676	-7077.53	-6178.75		204	-1.34655	-6.43513	-1.34655	-6.18998	-5.08858	-4.84343	-4681.66	-4456.11
203.5	-2.839	-6.64318	-1.35175	-5.26843	-1.35175	-5.86128	-3.80418	-3.91668	-4.50953	-3548.83	-3653.78	-4206.83		203.5	-1.35175	-5.13188	-1.35175	-5.74769	-3.78013	-4.39594	-3449.3	-4011.22		203.5	-2.84883	-10.2593	-1.35175	-7.80791	-7.41047	-6.45616	-7180.37	-6255.69		203.5	-1.33281	-6.21937	-1.33281	-5.94774	-4.88656	-4.61493	-4495.79	-4245.88
203	-2.83552	-6.56213	-1.36359	-5.11796	-1.36359	-5.76144	-3.72661	-3.75437	-4.39785	-3476.46	-3502.36	-4102.65		203	-1.36359	-5.02847	-1.36359	-5.60564	-3.66488	-4.24205	-3344.14	-3870.79		203	-2.90626	-10.192	-1.36359	-7.85317	-7.28574	-6.48958	-7059.51	-6288.07		203	-1.33945	-6.08981	-1.33945	-5.77217	-4.75036	-4.43272	-4370.48	-4078.24
202.5	-2.84092	-6.40716	-1.36061	-5.11264	-1.36061	-5.67166	-3.56624	-3.75203	-4.31105	-3326.86	-3500.18	-4021.67		202.5	-1.36061	-4.82913	-1.36061	-5.49658	-3.46852	-4.13597	-3164.96	-3774		202.5	-2.89578	-10.4209	-1.36061	-7.96801	-7.52512	-6.6074	-7291.45	-6402.23		202.5	-1.37273	-5.83274	-1.37273	-5.66766	-4.46001	-4.29493	-4103.35	-3951.47
202	-2.80068	-6.33955	-1.36511	-4.94876	-1.36511	-5.50092	-3.53887	-3.58365	-4.13581	-3301.33	-3343.1	-3858.2		202	-1.36511	-4.91888	-1.36511	-5.37427	-3.55377	-4.00916	-3242.75	-3658.29		202	-2.86806	-10.4364	-1.36511	-8.04721	-7.56834	-6.6821	-7333.33	-6474.61		202	-1.37456	-5.64649	-1.37456	-5.49979	-4.27193	-4.12523	-3930.31	-3795.34
201.5	-2.81213	-6.27281	-1.37019	-4.74506	-1.37019	-5.36579	-3.46068	-3.37487	-3.9956	-3228.38	-3148.33	-3727.4		201.5	-1.37019	-4.79561	-1.37019	-5.17958	-3.42542	-3.80939	-3125.63	-3476		201.5	-2.88034	-10.4821	-1.37019	-8.0094	-7.60176	-6.63921	-7365.72	-6433.05		201.5	-1.37135	-5.4848	-1.37135	-5.39673	-4.11345	-4.02538	-3784.5	-3703.48
201	-2.83831	-6.30186	-1.36451	-4.64255	-1.36451	-5.26504	-3.46355	-3.27804	-3.90053	-3231.06	-3058	-3638.71		201	-1.36451	-4.77695	-1.36451	-5.02149	-3.41244	-3.65698	-3113.79	-3336.93		201	-2.85511	-10.3872	-1.36451	-8.0697	-7.53209	-6.70519	-7298.21	-6496.98		201	-1.37178	-5.36831	-1.37178	-5.14258	-3.99653	-3.7708	-3676.93	-3469.26
200.5	-2.83926	-6.25776	-1.35615	-4.5096	-1.35615	-5.02645	-3.4185	-3.15345	-3.6703	-3189.04	-2941.78	-3423.93		200.5	-1.35615	-4.78388	-1.35615	-4.73388	-3.42773	-3.37773	-3127.74	-3082.12		200.5	-2.88983	-10.3556	-1.35615	-8.11154	-7.46577	-6.75539	-7233.95	-6545.63		200.5	-1.40925	-5.1027	-1.40925	-4.88334	-3.69345	-3.47409	-3398.09	-3196.27
200	-2.81216	-6.32494	-1.3739	-4.24275	-1.3739	-4.88803	-3.51278	-2.86885	-3.51413	-3276.99	-2676.28	-3278.25		200	-1.3739	-4.96113	-1.3739	-4.68016	-3.58723	-3.30626	-3273.28	-3016.9		200	-2.89921	-10.5542	-1.3739	-8.08874	-7.65499	-6.71484	-7417.29	-6506.34		200	-1.38144	-4.79729	-1.38144	-4.72975	-3.41585	-3.34831	-3142.69	-3080.55

## Sheet: 2a
Protein	Start	End	Sequence	Modification	Fragment	MaxUptake	MHP	State	Exposure	File	z	RT	Inten	Center
VpreB	1	10	QPVLHQPPAM			6	1117.58	SLC_C212S_1	0	200507_FR_JK3_1_0sec_01	1	5.02369	3664913	1118.27
VpreB	1	10	QPVLHQPPAM			6	1117.58	SLC_C212S_1	0	200507_FR_JK3_1_0sec_02	1	5.0211	3141273	1118.28
VpreB	1	10	QPVLHQPPAM			6	1117.58	SLC_C212S_1	0	200507_FR_JK3_1_0sec_03	1	5.01902	3407863	1118.27
VpreB	1	10	QPVLHQPPAM			6	1117.58	SLC_C212S_1	0.167	200507_FR_JK3_1_10sec_01	1	5.00014	2506486	1120.62
VpreB	1	10	QPVLHQPPAM			6	1117.58	SLC_C212S_1	0.167	200507_FR_JK3_1_10sec_02	1	5.00743	2023885	1120.59
VpreB	1	10	QPVLHQPPAM			6	1117.58	SLC_C212S_1	0.167	200507_FR_JK3_1_10sec_03	1	4.99899	1783090	1120.52
VpreB	1	10	QPVLHQPPAM			6	1117.58	SLC_C212S_1	1	200507_FR_JK3_1_60sec_01	1	4.99112	3431687	1120.74
VpreB	1	10	QPVLHQPPAM			6	1117.58	SLC_C212S_1	1	200507_FR_JK3_1_60sec_02	1	4.9944	3007215	1120.7
VpreB	1	10	QPVLHQPPAM			6	1117.58	SLC_C212S_1	1	200507_FR_JK3_1_60sec_03	1	4.99495	2936440	1120.68
VpreB	1	10	QPVLHQPPAM			6	1117.58	SLC_C212S_1	10	200507_FR_JK3_1_600sec_01	1	4.99047	3516249	1120.66
VpreB	1	10	QPVLHQPPAM			6	1117.58	SLC_C212S_1	10	200507_FR_JK3_1_600sec_02	1	5.00454	3536585	1120.79
VpreB	1	10	QPVLHQPPAM			6	1117.58	SLC_C212S_1	10	200507_FR_JK3_1_600sec_03	1	4.99093	3444155	1120.74
VpreB	1	10	QPVLHQPPAM			6	1117.58	SLC_C212S_1	30	200507_FR_JK3_1_1800sec_01	1	4.98588	3525618	1121.15
VpreB	1	10	QPVLHQPPAM			6	1117.58	SLC_C212S_1	30	200507_FR_JK3_1_1800sec_02	1	4.99883	3394353	1121.21
VpreB	1	10	QPVLHQPPAM			6	1117.58	SLC_C212S_1	30	200507_FR_JK3_1_1800sec_03	1	4.99262	3114401	1121.09
VpreB	1	10	QPVLHQPPAM			6	1117.58	SLC_C212S_1	120	200507_FR_JK3_1_7200sec_01	1	5.00198	3197057	1121.27
VpreB	1	10	QPVLHQPPAM			6	1117.58	SLC_C212S_1	120	200507_FR_JK3_1_7200sec_02	1	4.99411	3067377	1121.32
VpreB	1	10	QPVLHQPPAM			6	1117.58	SLC_C212S_1	120	200507_FR_JK3_1_7200sec_03	1	4.99405	2974250	1121.33
VpreB	1	10	QPVLHQPPAM			6	1117.58	SLC_C212S_2	0	200507_FR_JK3_2_0sec_01	1	5.00824	3317821	1118.24
VpreB	1	10	QPVLHQPPAM			6	1117.58	SLC_C212S_2	0	200507_FR_JK3_2_0sec_02	1	5.01289	3759143	1118.27
VpreB	1	10	QPVLHQPPAM			6	1117.58	SLC_C212S_2	0	200507_FR_JK3_2_0sec_03	1	5.0108	3808534	1118.23
VpreB	1	10	QPVLHQPPAM			6	1117.58	SLC_C212S_2	0.167	200507_FR_JK3_2_10sec_01	1	5.00082	1903742	1120.54
VpreB	1	10	QPVLHQPPAM			6	1117.58	SLC_C212S_2	0.167	200507_FR_JK3_2_10sec_02	1	4.99479	2520714	1120.53
VpreB	1	10	QPVLHQPPAM			6	1117.58	SLC_C212S_2	0.167	200507_FR_JK3_2_10sec_03	1	4.9996	2065318	1120.58
VpreB	1	10	QPVLHQPPAM			6	1117.58	SLC_C212S_2	1	200507_FR_JK3_2_60sec_01	1	4.99433	3207558	1120.66
VpreB	1	10	QPVLHQPPAM			6	1117.58	SLC_C212S_2	1	200507_FR_JK3_2_60sec_02	1	4.996	2897332	1120.71
VpreB	1	10	QPVLHQPPAM			6	1117.58	SLC_C212S_2	1	200507_FR_JK3_2_60sec_03	1	4.99394	3144442	1120.66
VpreB	1	10	QPVLHQPPAM			6	1117.58	SLC_C212S_2	10	200507_FR_JK3_2_600sec_01	1	4.99369	3299150	1120.73
VpreB	1	10	QPVLHQPPAM			6	1117.58	SLC_C212S_2	10	200507_FR_JK3_2_600sec_02	1	4.99234	3173167	1120.67
VpreB	1	10	QPVLHQPPAM			6	1117.58	SLC_C212S_2	10	200507_FR_JK3_2_600sec_03	1	4.99405	3278909	1120.71
VpreB	1	10	QPVLHQPPAM			6	1117.58	SLC_C212S_2	30	200507_FR_JK3_2_1800sec_01	1	4.99238	3135805	1121.13
VpreB	1	10	QPVLHQPPAM			6	1117.58	SLC_C212S_2	30	200507_FR_JK3_2_1800sec_02	1	4.99082	2963638	1121.15
VpreB	1	10	QPVLHQPPAM			6	1117.58	SLC_C212S_2	30	200507_FR_JK3_2_1800sec_03	1	4.99394	3095053	1121.13
VpreB	1	10	QPVLHQPPAM			6	1117.58	SLC_C212S_2	120	200507_FR_JK3_2_7200sec_01	1	4.9955	2775663	1121.28
VpreB	1	10	QPVLHQPPAM			6	1117.58	SLC_C212S_2	120	200507_FR_JK3_2_7200sec_02	1	4.99671	2874496	1121.33
VpreB	1	10	QPVLHQPPAM			6	1117.58	SLC_C212S_2	120	200507_FR_JK3_2_7200sec_03	1	4.99067	2935277	1121.28
VpreB	1	10	QPVLHQPPAM			6	1117.58	VpreB_1	0	200511_FR_VpreB_1_0sec_01	1	5.01261	1432518	1118.17
VpreB	1	10	QPVLHQPPAM			6	1117.58	VpreB_1	0	200511_FR_VpreB_1_0sec_02	1	5.01675	1547080	1118.19
VpreB	1	10	QPVLHQPPAM			6	1117.58	VpreB_1	0	200511_FR_VpreB_1_0sec_03	1	5.0195	1329282	1118.17
VpreB	1	10	QPVLHQPPAM			6	1117.58	VpreB_1	0.167	200511_FR_VpreB_1_10sec_01	1	4.99544	608844	1121.45
VpreB	1	10	QPVLHQPPAM			6	1117.58	VpreB_1	0.167	200511_FR_VpreB_1_10sec_02	1	4.99719	554791	1121.44
VpreB	1	10	QPVLHQPPAM			6	1117.58	VpreB_1	0.167	200511_FR_VpreB_1_10sec_03	1	4.99903	781965	1121.44
VpreB	1	10	QPVLHQPPAM			6	1117.58	VpreB_1	1	200511_FR_VpreB_1_60sec_01	1	4.99556	946640	1121.38
VpreB	1	10	QPVLHQPPAM			6	1117.58	VpreB_1	1	200511_FR_VpreB_1_60sec_02	1	4.99113	780831	1121.4
VpreB	1	10	QPVLHQPPAM			6	1117.58	VpreB_1	1	200511_FR_VpreB_1_60sec_03	1	4.997	772677	1121.39
VpreB	1	10	QPVLHQPPAM			6	1117.58	VpreB_1	10	200511_FR_VpreB_1_600sec_01	1	4.9885	869286	1121
VpreB	1	10	QPVLHQPPAM			6	1117.58	VpreB_1	10	200511_FR_VpreB_1_600sec_02	1	4.99119	835348	1120.96
VpreB	1	10	QPVLHQPPAM			6	1117.58	VpreB_1	10	200511_FR_VpreB_1_600sec_03	1	4.99344	783679	1120.95
VpreB	1	10	QPVLHQPPAM			6	1117.58	VpreB_1	30	200511_FR_VpreB_1_1800sec_01	1	4.99515	752622	1121.25
VpreB	1	10	QPVLHQPPAM			6	1117.58	VpreB_1	30	200511_FR_VpreB_1_1800sec_02	1	4.99554	821059	1121.28
VpreB	1	10	QPVLHQPPAM			6	1117.58	VpreB_1	30	200511_FR_VpreB_1_1800sec_03	1	4.99275	800155	1121.31
VpreB	1	10	QPVLHQPPAM			6	1117.58	VpreB_1	120	200511_FR_VpreB_1_7200sec_01	1	5.00267	590011	1121.21
VpreB	1	10	QPVLHQPPAM			6	1117.58	VpreB_1	120	200511_FR_VpreB_1_7200sec_02	1	4.9993	539595	1121.22
VpreB	1	10	QPVLHQPPAM			6	1117.58	VpreB_1	120	200511_FR_VpreB_1_7200sec_03	1	5.00895	587458	1121.33
VpreB	1	10	QPVLHQPPAM			6	1117.58	VpreB_2	0	200511_FR_VpreB_2_0sec_01	1	5.01251	1823122	1118.22
VpreB	1	10	QPVLHQPPAM			6	1117.58	VpreB_2	0	200511_FR_VpreB_2_0sec_02	1	5.00352	2360365	1118.17
VpreB	1	10	QPVLHQPPAM			6	1117.58	VpreB_2	0	200511_FR_VpreB_2_0sec_03	1	5.01503	1891623	1118.2
VpreB	1	10	QPVLHQPPAM			6	1117.58	VpreB_2	0.167	200511_FR_VpreB_2_10sec_01	1	5.00155	582172	1121.31
VpreB	1	10	QPVLHQPPAM			6	1117.58	VpreB_2	0.167	200511_FR_VpreB_2_10sec_02	1	4.99768	521909	1121.4
VpreB	1	10	QPVLHQPPAM			6	1117.58	VpreB_2	0.167	200511_FR_VpreB_2_10sec_03	1	4.99668	673241	1121.4
VpreB	1	10	QPVLHQPPAM			6	1117.58	VpreB_2	1	200511_FR_VpreB_2_60sec_01	1	4.99581	955627	1121.37
VpreB	1	10	QPVLHQPPAM			6	1117.58	VpreB_2	1	200511_FR_VpreB_2_60sec_02	1	4.99725	869266	1121.44
VpreB	1	10	QPVLHQPPAM			6	1117.58	VpreB_2	1	200511_FR_VpreB_2_60sec_03	1	4.99897	851261	1121.41
VpreB	1	10	QPVLHQPPAM			6	1117.58	VpreB_2	10	200511_FR_VpreB_2_600sec_01	1	4.99601	941864	1121.01
VpreB	1	10	QPVLHQPPAM			6	1117.58	VpreB_2	10	200511_FR_VpreB_2_600sec_02	1	5.00133	804491	1121.13
VpreB	1	10	QPVLHQPPAM			6	1117.58	VpreB_2	10	200511_FR_VpreB_2_600sec_03	1	4.99815	872356	1121.16
VpreB	1	10	QPVLHQPPAM			6	1117.58	VpreB_2	30	200511_FR_VpreB_2_1800sec_01	1	5.00654	726428	1121.26
VpreB	1	10	QPVLHQPPAM			6	1117.58	VpreB_2	30	200511_FR_VpreB_2_1800sec_02	1	5.00689	889859	1121.34
VpreB	1	10	QPVLHQPPAM			6	1117.58	VpreB_2	30	200511_FR_VpreB_2_1800sec_03	1	5.00194	796768	1121.25
VpreB	1	10	QPVLHQPPAM			6	1117.58	VpreB_2	120	200511_FR_VpreB_2_7200sec_01	1	5.00206	628521	1121.28
VpreB	1	10	QPVLHQPPAM			6	1117.58	VpreB_2	120	200511_FR_VpreB_2_7200sec_02	1	4.99728	591992	1121.25
VpreB	1	10	QPVLHQPPAM			6	1117.58	VpreB_2	120	200511_FR_VpreB_2_7200sec_03	1	5.00186	637260	1121.29
VpreB	1	12	QPVLHQPPAMSS			8	1291.65	SLC_C212S_1	0	200507_FR_JK3_1_0sec_01	2	4.69679	3082228	646.853
VpreB	1	12	QPVLHQPPAMSS			8	1291.65	SLC_C212S_1	0	200507_FR_JK3_1_0sec_02	2	4.69099	3082875	646.835
VpreB	1	12	QPVLHQPPAMSS			8	1291.65	SLC_C212S_1	0	200507_FR_JK3_1_0sec_03	2	4.69635	2943360	646.811
VpreB	1	12	QPVLHQPPAMSS			8	1291.65	SLC_C212S_1	0.167	200507_FR_JK3_1_10sec_01	2	4.68109	3395379	648.317
VpreB	1	12	QPVLHQPPAMSS			8	1291.65	SLC_C212S_1	0.167	200507_FR_JK3_1_10sec_02	2	4.67854	3181925	648.318
VpreB	1	12	QPVLHQPPAMSS			8	1291.65	SLC_C212S_1	0.167	200507_FR_JK3_1_10sec_03	2	4.67856	3075295	648.322
VpreB	1	12	QPVLHQPPAMSS			8	1291.65	SLC_C212S_1	1	200507_FR_JK3_1_60sec_01	2	4.66503	4339777	648.419
VpreB	1	12	QPVLHQPPAMSS			8	1291.65	SLC_C212S_1	1	200507_FR_JK3_1_60sec_02	2	4.67524	3760587	648.381
VpreB	1	12	QPVLHQPPAMSS			8	1291.65	SLC_C212S_1	1	200507_FR_JK3_1_60sec_03	2	4.67243	3713413	648.391
VpreB	1	12	QPVLHQPPAMSS			8	1291.65	SLC_C212S_1	10	200507_FR_JK3_1_600sec_01	2	4.6725	4349679	648.369
VpreB	1	12	QPVLHQPPAMSS			8	1291.65	SLC_C212S_1	10	200507_FR_JK3_1_600sec_02	2	4.68372	4778841	648.422
VpreB	1	12	QPVLHQPPAMSS			8	1291.65	SLC_C212S_1	10	200507_FR_JK3_1_600sec_03	2	4.66532	4153782	648.391
VpreB	1	12	QPVLHQPPAMSS			8	1291.65	SLC_C212S_1	30	200507_FR_JK3_1_1800sec_01	2	4.66217	4214559	648.609
VpreB	1	12	QPVLHQPPAMSS			8	1291.65	SLC_C212S_1	30	200507_FR_JK3_1_1800sec_02	2	4.67978	4330165	648.64
VpreB	1	12	QPVLHQPPAMSS			8	1291.65	SLC_C212S_1	30	200507_FR_JK3_1_1800sec_03	2	4.67145	4184882	648.636
VpreB	1	12	QPVLHQPPAMSS			8	1291.65	SLC_C212S_1	120	200507_FR_JK3_1_7200sec_01	2	4.6825	3833881	648.697
VpreB	1	12	QPVLHQPPAMSS			8	1291.65	SLC_C212S_1	120	200507_FR_JK3_1_7200sec_02	2	4.67411	3828301	648.72
VpreB	1	12	QPVLHQPPAMSS			8	1291.65	SLC_C212S_1	120	200507_FR_JK3_1_7200sec_03	2	4.66885	3599535	648.709
VpreB	1	12	QPVLHQPPAMSS			8	1291.65	SLC_C212S_2	0	200507_FR_JK3_2_0sec_01	2	4.68851	3298127	646.837
VpreB	1	12	QPVLHQPPAMSS			8	1291.65	SLC_C212S_2	0	200507_FR_JK3_2_0sec_02	2	4.68036	3118737	646.838
VpreB	1	12	QPVLHQPPAMSS			8	1291.65	SLC_C212S_2	0	200507_FR_JK3_2_0sec_03	2	4.69252	3167848	646.845
VpreB	1	12	QPVLHQPPAMSS			8	1291.65	SLC_C212S_2	0.167	200507_FR_JK3_2_10sec_01	2	4.67312	3214386	648.332
VpreB	1	12	QPVLHQPPAMSS			8	1291.65	SLC_C212S_2	0.167	200507_FR_JK3_2_10sec_02	2	4.67745	3665430	648.325
VpreB	1	12	QPVLHQPPAMSS			8	1291.65	SLC_C212S_2	0.167	200507_FR_JK3_2_10sec_03	2	4.67465	3202875	648.348
VpreB	1	12	QPVLHQPPAMSS			8	1291.65	SLC_C212S_2	1	200507_FR_JK3_2_60sec_01	2	4.67331	4167494	648.376
VpreB	1	12	QPVLHQPPAMSS			8	1291.65	SLC_C212S_2	1	200507_FR_JK3_2_60sec_02	2	4.67184	3929669	648.452
VpreB	1	12	QPVLHQPPAMSS			8	1291.65	SLC_C212S_2	1	200507_FR_JK3_2_60sec_03	2	4.6734	4225234	648.344
VpreB	1	12	QPVLHQPPAMSS			8	1291.65	SLC_C212S_2	10	200507_FR_JK3_2_600sec_01	2	4.66545	3824534	648.394
VpreB	1	12	QPVLHQPPAMSS			8	1291.65	SLC_C212S_2	10	200507_FR_JK3_2_600sec_02	2	4.67293	4211033	648.342
VpreB	1	12	QPVLHQPPAMSS			8	1291.65	SLC_C212S_2	10	200507_FR_JK3_2_600sec_03	2	4.67424	4318367	648.386
VpreB	1	12	QPVLHQPPAMSS			8	1291.65	SLC_C212S_2	30	200507_FR_JK3_2_1800sec_01	2	4.67067	4070354	648.607
VpreB	1	12	QPVLHQPPAMSS			8	1291.65	SLC_C212S_2	30	200507_FR_JK3_2_1800sec_02	2	4.66555	3688998	648.646
VpreB	1	12	QPVLHQPPAMSS			8	1291.65	SLC_C212S_2	30	200507_FR_JK3_2_1800sec_03	2	4.67231	3789265	648.583
VpreB	1	12	QPVLHQPPAMSS			8	1291.65	SLC_C212S_2	120	200507_FR_JK3_2_7200sec_01	2	4.67369	3413378	648.721
VpreB	1	12	QPVLHQPPAMSS			8	1291.65	SLC_C212S_2	120	200507_FR_JK3_2_7200sec_02	2	4.67434	3690525	648.712
VpreB	1	12	QPVLHQPPAMSS			8	1291.65	SLC_C212S_2	120	200507_FR_JK3_2_7200sec_03	2	4.67339	3748377	648.688
VpreB	1	12	QPVLHQPPAMSS			8	1291.65	VpreB_1	0	200511_FR_VpreB_1_0sec_01	2	4.68634	1724582	646.758
VpreB	1	12	QPVLHQPPAMSS			8	1291.65	VpreB_1	0	200511_FR_VpreB_1_0sec_02	2	4.68852	1792158	646.768
VpreB	1	12	QPVLHQPPAMSS			8	1291.65	VpreB_1	0	200511_FR_VpreB_1_0sec_03	2	4.6879	1783030	646.768
VpreB	1	12	QPVLHQPPAMSS			8	1291.65	VpreB_1	0.167	200511_FR_VpreB_1_10sec_01	2	4.67241	1621227	648.864
VpreB	1	12	QPVLHQPPAMSS			8	1291.65	VpreB_1	0.167	200511_FR_VpreB_1_10sec_02	2	4.67472	1431027	648.847
VpreB	1	12	QPVLHQPPAMSS			8	1291.65	VpreB_1	0.167	200511_FR_VpreB_1_10sec_03	2	4.67509	2049992	648.872
VpreB	1	12	QPVLHQPPAMSS			8	1291.65	VpreB_1	1	200511_FR_VpreB_1_60sec_01	2	4.67319	2182266	648.846
VpreB	1	12	QPVLHQPPAMSS			8	1291.65	VpreB_1	1	200511_FR_VpreB_1_60sec_02	2	4.67042	1853438	648.885
VpreB	1	12	QPVLHQPPAMSS			8	1291.65	VpreB_1	1	200511_FR_VpreB_1_60sec_03	2	4.67282	1792931	648.863
VpreB	1	12	QPVLHQPPAMSS			8	1291.65	VpreB_1	10	200511_FR_VpreB_1_600sec_01	2	4.6605	2127329	648.6
VpreB	1	12	QPVLHQPPAMSS			8	1291.65	VpreB_1	10	200511_FR_VpreB_1_600sec_02	2	4.66844	2068760	648.622
VpreB	1	12	QPVLHQPPAMSS			8	1291.65	VpreB_1	10	200511_FR_VpreB_1_600sec_03	2	4.66968	2293882	648.594
VpreB	1	12	QPVLHQPPAMSS			8	1291.65	VpreB_1	30	200511_FR_VpreB_1_1800sec_01	2	4.67391	1871137	648.795
VpreB	1	12	QPVLHQPPAMSS			8	1291.65	VpreB_1	30	200511_FR_VpreB_1_1800sec_02	2	4.66634	1881166	648.806
VpreB	1	12	QPVLHQPPAMSS			8	1291.65	VpreB_1	30	200511_FR_VpreB_1_1800sec_03	2	4.67063	2044082	648.785
VpreB	1	12	QPVLHQPPAMSS			8	1291.65	VpreB_1	120	200511_FR_VpreB_1_7200sec_01	2	4.67579	1759047	648.781
VpreB	1	12	QPVLHQPPAMSS			8	1291.65	VpreB_1	120	200511_FR_VpreB_1_7200sec_02	2	4.67304	1712415	648.798
VpreB	1	12	QPVLHQPPAMSS			8	1291.65	VpreB_1	120	200511_FR_VpreB_1_7200sec_03	2	4.68066	1660939	648.805
VpreB	1	12	QPVLHQPPAMSS			8	1291.65	VpreB_2	0	200511_FR_VpreB_2_0sec_01	2	4.69255	1685791	646.782
VpreB	1	12	QPVLHQPPAMSS			8	1291.65	VpreB_2	0	200511_FR_VpreB_2_0sec_02	2	4.68381	2446453	646.794
VpreB	1	12	QPVLHQPPAMSS			8	1291.65	VpreB_2	0	200511_FR_VpreB_2_0sec_03	2	4.68931	1740542	646.788
VpreB	1	12	QPVLHQPPAMSS			8	1291.65	VpreB_2	0.167	200511_FR_VpreB_2_10sec_01	2	4.68088	1482363	648.825
VpreB	1	12	QPVLHQPPAMSS			8	1291.65	VpreB_2	0.167	200511_FR_VpreB_2_10sec_02	2	4.67342	1379054	648.863
VpreB	1	12	QPVLHQPPAMSS			8	1291.65	VpreB_2	0.167	200511_FR_VpreB_2_10sec_03	2	4.67403	1601158	648.838
VpreB	1	12	QPVLHQPPAMSS			8	1291.65	VpreB_2	1	200511_FR_VpreB_2_60sec_01	2	4.66853	2073318	648.829
VpreB	1	12	QPVLHQPPAMSS			8	1291.65	VpreB_2	1	200511_FR_VpreB_2_60sec_02	2	4.67077	2028820	648.872
VpreB	1	12	QPVLHQPPAMSS			8	1291.65	VpreB_2	1	200511_FR_VpreB_2_60sec_03	2	4.67978	2260166	648.866
VpreB	1	12	QPVLHQPPAMSS			8	1291.65	VpreB_2	10	200511_FR_VpreB_2_600sec_01	2	4.67318	1877865	648.609
VpreB	1	12	QPVLHQPPAMSS			8	1291.65	VpreB_2	10	200511_FR_VpreB_2_600sec_02	2	4.67971	2095497	648.664
VpreB	1	12	QPVLHQPPAMSS			8	1291.65	VpreB_2	10	200511_FR_VpreB_2_600sec_03	2	4.67319	2219904	648.669
VpreB	1	12	QPVLHQPPAMSS			8	1291.65	VpreB_2	30	200511_FR_VpreB_2_1800sec_01	2	4.68086	1839483	648.786
VpreB	1	12	QPVLHQPPAMSS			8	1291.65	VpreB_2	30	200511_FR_VpreB_2_1800sec_02	2	4.68569	1836515	648.786
VpreB	1	12	QPVLHQPPAMSS			8	1291.65	VpreB_2	30	200511_FR_VpreB_2_1800sec_03	2	4.68021	1812067	648.785
VpreB	1	12	QPVLHQPPAMSS			8	1291.65	VpreB_2	120	200511_FR_VpreB_2_7200sec_01	2	4.67505	1768073	648.769
VpreB	1	12	QPVLHQPPAMSS			8	1291.65	VpreB_2	120	200511_FR_VpreB_2_7200sec_02	2	4.67071	1638050	648.758
VpreB	1	12	QPVLHQPPAMSS			8	1291.65	VpreB_2	120	200511_FR_VpreB_2_7200sec_03	2	4.67607	1543415	648.767
VpreB	1	13	QPVLHQPPAMSSA			9	1362.68	SLC_C212S_1	0	200507_FR_JK3_1_0sec_01	2	4.85458	2244853	682.251
VpreB	1	13	QPVLHQPPAMSSA			9	1362.68	SLC_C212S_1	0	200507_FR_JK3_1_0sec_02	2	4.84954	2415715	682.225
VpreB	1	13	QPVLHQPPAMSSA			9	1362.68	SLC_C212S_1	0	200507_FR_JK3_1_0sec_03	2	4.84659	2321373	682.236
VpreB	1	13	QPVLHQPPAMSSA			9	1362.68	SLC_C212S_1	0.167	200507_FR_JK3_1_10sec_01	2	4.83096	3011591	684.103
VpreB	1	13	QPVLHQPPAMSSA			9	1362.68	SLC_C212S_1	0.167	200507_FR_JK3_1_10sec_02	2	4.84661	2668639	684.046
VpreB	1	13	QPVLHQPPAMSSA			9	1362.68	SLC_C212S_1	0.167	200507_FR_JK3_1_10sec_03	2	4.83534	2397669	684.119
VpreB	1	13	QPVLHQPPAMSSA			9	1362.68	SLC_C212S_1	1	200507_FR_JK3_1_60sec_01	2	4.82883	3712841	684.134
VpreB	1	13	QPVLHQPPAMSSA			9	1362.68	SLC_C212S_1	1	200507_FR_JK3_1_60sec_02	2	4.83019	3475960	684.183
VpreB	1	13	QPVLHQPPAMSSA			9	1362.68	SLC_C212S_1	1	200507_FR_JK3_1_60sec_03	2	4.83344	3336797	684.159
VpreB	1	13	QPVLHQPPAMSSA			9	1362.68	SLC_C212S_1	10	200507_FR_JK3_1_600sec_01	2	4.83054	3733140	684.118
VpreB	1	13	QPVLHQPPAMSSA			9	1362.68	SLC_C212S_1	10	200507_FR_JK3_1_600sec_02	2	4.84574	3700755	684.193
VpreB	1	13	QPVLHQPPAMSSA			9	1362.68	SLC_C212S_1	10	200507_FR_JK3_1_600sec_03	2	4.82737	3673689	684.196
VpreB	1	13	QPVLHQPPAMSSA			9	1362.68	SLC_C212S_1	30	200507_FR_JK3_1_1800sec_01	2	4.82696	3604179	684.402
VpreB	1	13	QPVLHQPPAMSSA			9	1362.68	SLC_C212S_1	30	200507_FR_JK3_1_1800sec_02	2	4.83969	3571091	684.438
VpreB	1	13	QPVLHQPPAMSSA			9	1362.68	SLC_C212S_1	30	200507_FR_JK3_1_1800sec_03	2	4.83038	3123877	684.412
VpreB	1	13	QPVLHQPPAMSSA			9	1362.68	SLC_C212S_1	120	200507_FR_JK3_1_7200sec_01	2	4.84457	3455939	684.501
VpreB	1	13	QPVLHQPPAMSSA			9	1362.68	SLC_C212S_1	120	200507_FR_JK3_1_7200sec_02	2	4.83016	3508968	684.486
VpreB	1	13	QPVLHQPPAMSSA			9	1362.68	SLC_C212S_1	120	200507_FR_JK3_1_7200sec_03	2	4.82992	3429047	684.51
VpreB	1	13	QPVLHQPPAMSSA			9	1362.68	SLC_C212S_2	0	200507_FR_JK3_2_0sec_01	2	4.84102	2199338	682.219
VpreB	1	13	QPVLHQPPAMSSA			9	1362.68	SLC_C212S_2	0	200507_FR_JK3_2_0sec_02	2	4.84258	2379796	682.254
VpreB	1	13	QPVLHQPPAMSSA			9	1362.68	SLC_C212S_2	0	200507_FR_JK3_2_0sec_03	2	4.842	2529295	682.227
VpreB	1	13	QPVLHQPPAMSSA			9	1362.68	SLC_C212S_2	0.167	200507_FR_JK3_2_10sec_01	2	4.83493	2396628	684.084
VpreB	1	13	QPVLHQPPAMSSA			9	1362.68	SLC_C212S_2	0.167	200507_FR_JK3_2_10sec_02	2	4.83581	2946594	684.088
VpreB	1	13	QPVLHQPPAMSSA			9	1362.68	SLC_C212S_2	0.167	200507_FR_JK3_2_10sec_03	2	4.83764	2646625	684.074
VpreB	1	13	QPVLHQPPAMSSA			9	1362.68	SLC_C212S_2	1	200507_FR_JK3_2_60sec_01	2	4.82936	3714727	684.148
VpreB	1	13	QPVLHQPPAMSSA			9	1362.68	SLC_C212S_2	1	200507_FR_JK3_2_60sec_02	2	4.83299	3496323	684.197
VpreB	1	13	QPVLHQPPAMSSA			9	1362.68	SLC_C212S_2	1	200507_FR_JK3_2_60sec_03	2	4.83462	3421153	684.165
VpreB	1	13	QPVLHQPPAMSSA			9	1362.68	SLC_C212S_2	10	200507_FR_JK3_2_600sec_01	2	4.8336	3509016	684.192
VpreB	1	13	QPVLHQPPAMSSA			9	1362.68	SLC_C212S_2	10	200507_FR_JK3_2_600sec_02	2	4.83313	3383239	684.14
VpreB	1	13	QPVLHQPPAMSSA			9	1362.68	SLC_C212S_2	10	200507_FR_JK3_2_600sec_03	2	4.83354	3021921	684.082
VpreB	1	13	QPVLHQPPAMSSA			9	1362.68	SLC_C212S_2	30	200507_FR_JK3_2_1800sec_01	2	4.82918	3240095	684.379
VpreB	1	13	QPVLHQPPAMSSA			9	1362.68	SLC_C212S_2	30	200507_FR_JK3_2_1800sec_02	2	4.83014	2887540	684.428
VpreB	1	13	QPVLHQPPAMSSA			9	1362.68	SLC_C212S_2	30	200507_FR_JK3_2_1800sec_03	2	4.83061	3297573	684.46
VpreB	1	13	QPVLHQPPAMSSA			9	1362.68	SLC_C212S_2	120	200507_FR_JK3_2_7200sec_01	2	4.83438	2832762	684.502
VpreB	1	13	QPVLHQPPAMSSA			9	1362.68	SLC_C212S_2	120	200507_FR_JK3_2_7200sec_02	2	4.83319	2878789	684.484
VpreB	1	13	QPVLHQPPAMSSA			9	1362.68	SLC_C212S_2	120	200507_FR_JK3_2_7200sec_03	2	4.83158	3305000	684.501
VpreB	1	13	QPVLHQPPAMSSA			9	1362.68	VpreB_1	0	200511_FR_VpreB_1_0sec_01	2	4.83559	1367937	682.206
VpreB	1	13	QPVLHQPPAMSSA			9	1362.68	VpreB_1	0	200511_FR_VpreB_1_0sec_02	2	4.83809	1459571	682.213
VpreB	1	13	QPVLHQPPAMSSA			9	1362.68	VpreB_1	0	200511_FR_VpreB_1_0sec_03	2	4.84168	1287656	682.21
VpreB	1	13	QPVLHQPPAMSSA			9	1362.68	VpreB_1	0.167	200511_FR_VpreB_1_10sec_01	2	4.82414	1451805	684.606
VpreB	1	13	QPVLHQPPAMSSA			9	1362.68	VpreB_1	0.167	200511_FR_VpreB_1_10sec_02	2	4.8286	1302006	684.582
VpreB	1	13	QPVLHQPPAMSSA			9	1362.68	VpreB_1	0.167	200511_FR_VpreB_1_10sec_03	2	4.82644	1685093	684.601
VpreB	1	13	QPVLHQPPAMSSA			9	1362.68	VpreB_1	1	200511_FR_VpreB_1_60sec_01	2	4.83173	1760636	684.549
VpreB	1	13	QPVLHQPPAMSSA			9	1362.68	VpreB_1	1	200511_FR_VpreB_1_60sec_02	2	4.82526	1580423	684.571
VpreB	1	13	QPVLHQPPAMSSA			9	1362.68	VpreB_1	1	200511_FR_VpreB_1_60sec_03	2	4.82583	1729141	684.617
VpreB	1	13	QPVLHQPPAMSSA			9	1362.68	VpreB_1	10	200511_FR_VpreB_1_600sec_01	2	4.81737	1890070	684.311
VpreB	1	13	QPVLHQPPAMSSA			9	1362.68	VpreB_1	10	200511_FR_VpreB_1_600sec_02	2	4.81911	1763377	684.18
VpreB	1	13	QPVLHQPPAMSSA			9	1362.68	VpreB_1	10	200511_FR_VpreB_1_600sec_03	2	4.82565	1935334	684.278
VpreB	1	13	QPVLHQPPAMSSA			9	1362.68	VpreB_1	30	200511_FR_VpreB_1_1800sec_01	2	4.82989	1591052	684.538
VpreB	1	13	QPVLHQPPAMSSA			9	1362.68	VpreB_1	30	200511_FR_VpreB_1_1800sec_02	2	4.82139	1644141	684.517
VpreB	1	13	QPVLHQPPAMSSA			9	1362.68	VpreB_1	30	200511_FR_VpreB_1_1800sec_03	2	4.82484	1789443	684.496
VpreB	1	13	QPVLHQPPAMSSA			9	1362.68	VpreB_1	120	200511_FR_VpreB_1_7200sec_01	2	4.83301	1305909	684.483
VpreB	1	13	QPVLHQPPAMSSA			9	1362.68	VpreB_1	120	200511_FR_VpreB_1_7200sec_02	2	4.82684	1125869	684.402
VpreB	1	13	QPVLHQPPAMSSA			9	1362.68	VpreB_1	120	200511_FR_VpreB_1_7200sec_03	2	4.84667	1263766	684.576
VpreB	1	13	QPVLHQPPAMSSA			9	1362.68	VpreB_2	0	200511_FR_VpreB_2_0sec_01	2	4.83636	1475100	682.234
VpreB	1	13	QPVLHQPPAMSSA			9	1362.68	VpreB_2	0	200511_FR_VpreB_2_0sec_02	2	4.83716	1648940	682.212
VpreB	1	13	QPVLHQPPAMSSA			9	1362.68	VpreB_2	0	200511_FR_VpreB_2_0sec_03	2	4.83838	1567748	682.235
VpreB	1	13	QPVLHQPPAMSSA			9	1362.68	VpreB_2	0.167	200511_FR_VpreB_2_10sec_01	2	4.83608	1186464	684.62
VpreB	1	13	QPVLHQPPAMSSA			9	1362.68	VpreB_2	0.167	200511_FR_VpreB_2_10sec_02	2	4.82397	1240877	684.588
VpreB	1	13	QPVLHQPPAMSSA			9	1362.68	VpreB_2	0.167	200511_FR_VpreB_2_10sec_03	2	4.82961	1383529	684.6
VpreB	1	13	QPVLHQPPAMSSA			9	1362.68	VpreB_2	1	200511_FR_VpreB_2_60sec_01	2	4.8276	1808853	684.615
VpreB	1	13	QPVLHQPPAMSSA			9	1362.68	VpreB_2	1	200511_FR_VpreB_2_60sec_02	2	4.83108	1686556	684.575
VpreB	1	13	QPVLHQPPAMSSA			9	1362.68	VpreB_2	1	200511_FR_VpreB_2_60sec_03	2	4.82962	1520849	684.552
VpreB	1	13	QPVLHQPPAMSSA			9	1362.68	VpreB_2	10	200511_FR_VpreB_2_600sec_01	2	4.82899	2064796	684.315
VpreB	1	13	QPVLHQPPAMSSA			9	1362.68	VpreB_2	10	200511_FR_VpreB_2_600sec_02	2	4.83677	1574417	684.408
VpreB	1	13	QPVLHQPPAMSSA			9	1362.68	VpreB_2	10	200511_FR_VpreB_2_600sec_03	2	4.82898	1566401	684.382
VpreB	1	13	QPVLHQPPAMSSA			9	1362.68	VpreB_2	30	200511_FR_VpreB_2_1800sec_01	2	4.84462	1746727	684.539
VpreB	1	13	QPVLHQPPAMSSA			9	1362.68	VpreB_2	30	200511_FR_VpreB_2_1800sec_02	2	4.84061	1728650	684.551
VpreB	1	13	QPVLHQPPAMSSA			9	1362.68	VpreB_2	30	200511_FR_VpreB_2_1800sec_03	2	4.83297	1689559	684.631
VpreB	1	13	QPVLHQPPAMSSA			9	1362.68	VpreB_2	120	200511_FR_VpreB_2_7200sec_01	2	4.83467	1379688	684.529
VpreB	1	13	QPVLHQPPAMSSA			9	1362.68	VpreB_2	120	200511_FR_VpreB_2_7200sec_02	2	4.83385	1305344	684.491
VpreB	1	13	QPVLHQPPAMSSA			9	1362.68	VpreB_2	120	200511_FR_VpreB_2_7200sec_03	2	4.83611	1198217	684.346
VpreB	1	14	QPVLHQPPAMSSAL			10	1475.77	SLC_C212S_1	0	200507_FR_JK3_1_0sec_01	1	5.66746	834240	1476.51
VpreB	1	14	QPVLHQPPAMSSAL			10	1475.77	SLC_C212S_1	0	200507_FR_JK3_1_0sec_02	1	5.66616	579572	1476.51
VpreB	1	14	QPVLHQPPAMSSAL			10	1475.77	SLC_C212S_1	0	200507_FR_JK3_1_0sec_03	1	5.66116	640693	1476.52
VpreB	1	14	QPVLHQPPAMSSAL			10	1475.77	SLC_C212S_1	0.167	200507_FR_JK3_1_10sec_01	1	5.64025	358433	1480.31
VpreB	1	14	QPVLHQPPAMSSAL			10	1475.77	SLC_C212S_1	0.167	200507_FR_JK3_1_10sec_02	1	5.64865	269529	1480.25
VpreB	1	14	QPVLHQPPAMSSAL			10	1475.77	SLC_C212S_1	0.167	200507_FR_JK3_1_10sec_03	1	5.6427	207140	1480.24
VpreB	1	14	QPVLHQPPAMSSAL			10	1475.77	SLC_C212S_1	1	200507_FR_JK3_1_60sec_01	1	5.63345	509645	1480.38
VpreB	1	14	QPVLHQPPAMSSAL			10	1475.77	SLC_C212S_1	1	200507_FR_JK3_1_60sec_02	1	5.63693	433873	1480.48
VpreB	1	14	QPVLHQPPAMSSAL			10	1475.77	SLC_C212S_1	1	200507_FR_JK3_1_60sec_03	1	5.63671	435605	1480.46
VpreB	1	14	QPVLHQPPAMSSAL			10	1475.77	SLC_C212S_1	10	200507_FR_JK3_1_600sec_01	1	5.63156	552231	1480.47
VpreB	1	14	QPVLHQPPAMSSAL			10	1475.77	SLC_C212S_1	10	200507_FR_JK3_1_600sec_02	1	5.64624	601562	1480.59
VpreB	1	14	QPVLHQPPAMSSAL			10	1475.77	SLC_C212S_1	10	200507_FR_JK3_1_600sec_03	1	5.63145	554563	1480.56
VpreB	1	14	QPVLHQPPAMSSAL			10	1475.77	SLC_C212S_1	30	200507_FR_JK3_1_1800sec_01	1	5.62556	585777	1481.14
VpreB	1	14	QPVLHQPPAMSSAL			10	1475.77	SLC_C212S_1	30	200507_FR_JK3_1_1800sec_02	1	5.64053	555427	1481.33
VpreB	1	14	QPVLHQPPAMSSAL			10	1475.77	SLC_C212S_1	30	200507_FR_JK3_1_1800sec_03	1	5.63266	486316	1481.07
VpreB	1	14	QPVLHQPPAMSSAL			10	1475.77	SLC_C212S_1	120	200507_FR_JK3_1_7200sec_01	1	5.64161	565682	1481.3
VpreB	1	14	QPVLHQPPAMSSAL			10	1475.77	SLC_C212S_1	120	200507_FR_JK3_1_7200sec_02	1	5.63287	509086	1481.32
VpreB	1	14	QPVLHQPPAMSSAL			10	1475.77	SLC_C212S_1	120	200507_FR_JK3_1_7200sec_03	1	5.63425	486518	1481.3
VpreB	1	14	QPVLHQPPAMSSAL			10	1475.77	SLC_C212S_2	0	200507_FR_JK3_2_0sec_01	1	5.6523	721323	1476.53
VpreB	1	14	QPVLHQPPAMSSAL			10	1475.77	SLC_C212S_2	0	200507_FR_JK3_2_0sec_02	1	5.65665	746590	1476.5
VpreB	1	14	QPVLHQPPAMSSAL			10	1475.77	SLC_C212S_2	0	200507_FR_JK3_2_0sec_03	1	5.6539	714071	1476.48
VpreB	1	14	QPVLHQPPAMSSAL			10	1475.77	SLC_C212S_2	0.167	200507_FR_JK3_2_10sec_01	1	5.63968	243385	1480.37
VpreB	1	14	QPVLHQPPAMSSAL			10	1475.77	SLC_C212S_2	0.167	200507_FR_JK3_2_10sec_02	1	5.63466	345235	1480.22
VpreB	1	14	QPVLHQPPAMSSAL			10	1475.77	SLC_C212S_2	0.167	200507_FR_JK3_2_10sec_03	1	5.64063	255001	1480.33
VpreB	1	14	QPVLHQPPAMSSAL			10	1475.77	SLC_C212S_2	1	200507_FR_JK3_2_60sec_01	1	5.63472	470170	1480.56
VpreB	1	14	QPVLHQPPAMSSAL			10	1475.77	SLC_C212S_2	1	200507_FR_JK3_2_60sec_02	1	5.63905	437358	1480.41
VpreB	1	14	QPVLHQPPAMSSAL			10	1475.77	SLC_C212S_2	1	200507_FR_JK3_2_60sec_03	1	5.63504	450491	1480.45
VpreB	1	14	QPVLHQPPAMSSAL			10	1475.77	SLC_C212S_2	10	200507_FR_JK3_2_600sec_01	1	5.63436	517294	1480.55
VpreB	1	14	QPVLHQPPAMSSAL			10	1475.77	SLC_C212S_2	10	200507_FR_JK3_2_600sec_02	1	5.6337	478348	1480.44
VpreB	1	14	QPVLHQPPAMSSAL			10	1475.77	SLC_C212S_2	10	200507_FR_JK3_2_600sec_03	1	5.63562	525595	1480.54
VpreB	1	14	QPVLHQPPAMSSAL			10	1475.77	SLC_C212S_2	30	200507_FR_JK3_2_1800sec_01	1	5.63116	496011	1481.07
VpreB	1	14	QPVLHQPPAMSSAL			10	1475.77	SLC_C212S_2	30	200507_FR_JK3_2_1800sec_02	1	5.6313	452610	1481.35
VpreB	1	14	QPVLHQPPAMSSAL			10	1475.77	SLC_C212S_2	30	200507_FR_JK3_2_1800sec_03	1	5.63188	446970	1481.08
VpreB	1	14	QPVLHQPPAMSSAL			10	1475.77	SLC_C212S_2	120	200507_FR_JK3_2_7200sec_01	1	5.63135	435716	1481.36
VpreB	1	14	QPVLHQPPAMSSAL			10	1475.77	SLC_C212S_2	120	200507_FR_JK3_2_7200sec_02	1	5.6355	454938	1481.37
VpreB	1	14	QPVLHQPPAMSSAL			10	1475.77	SLC_C212S_2	120	200507_FR_JK3_2_7200sec_03	1	5.63336	432352	1481.24
VpreB	1	14	QPVLHQPPAMSSAL			10	1475.77	VpreB_1	0	200511_FR_VpreB_1_0sec_01	1	5.65538	171895	1476.53
VpreB	1	14	QPVLHQPPAMSSAL			10	1475.77	VpreB_1	0	200511_FR_VpreB_1_0sec_02	1	5.65627	149640	1476.46
VpreB	1	14	QPVLHQPPAMSSAL			10	1475.77	VpreB_1	0	200511_FR_VpreB_1_0sec_03	1	5.65994	137106	1476.42
VpreB	1	14	QPVLHQPPAMSSAL			10	1475.77	VpreB_1	0.167	200511_FR_VpreB_1_10sec_03	1	5.64163	59275	1481.74
VpreB	1	14	QPVLHQPPAMSSAL			10	1475.77	VpreB_1	1	200511_FR_VpreB_1_60sec_01	1	5.63283	84646	1481.52
VpreB	1	14	QPVLHQPPAMSSAL			10	1475.77	VpreB_1	1	200511_FR_VpreB_1_60sec_02	1	5.63116	60622	1481.66
VpreB	1	14	QPVLHQPPAMSSAL			10	1475.77	VpreB_1	10	200511_FR_VpreB_1_600sec_01	1	5.63101	75046	1481.07
VpreB	1	14	QPVLHQPPAMSSAL			10	1475.77	VpreB_1	10	200511_FR_VpreB_1_600sec_02	1	5.62939	73657	1481.23
VpreB	1	14	QPVLHQPPAMSSAL			10	1475.77	VpreB_1	10	200511_FR_VpreB_1_600sec_03	1	5.63181	60418	1480.95
VpreB	1	14	QPVLHQPPAMSSAL			10	1475.77	VpreB_1	30	200511_FR_VpreB_1_1800sec_01	1	5.63592	69483	1481.41
VpreB	1	14	QPVLHQPPAMSSAL			10	1475.77	VpreB_1	30	200511_FR_VpreB_1_1800sec_02	1	5.63854	63711	1481.68
VpreB	1	14	QPVLHQPPAMSSAL			10	1475.77	VpreB_1	30	200511_FR_VpreB_1_1800sec_03	1	5.63318	72496	1481.47
VpreB	1	14	QPVLHQPPAMSSAL			10	1475.77	VpreB_1	120	200511_FR_VpreB_1_7200sec_03	1	5.64501	51524	1481.66
VpreB	1	14	QPVLHQPPAMSSAL			10	1475.77	VpreB_2	0	200511_FR_VpreB_2_0sec_01	1	5.65232	228927	1476.58
VpreB	1	14	QPVLHQPPAMSSAL			10	1475.77	VpreB_2	0	200511_FR_VpreB_2_0sec_02	1	5.6502	263213	1476.54
VpreB	1	14	QPVLHQPPAMSSAL			10	1475.77	VpreB_2	0	200511_FR_VpreB_2_0sec_03	1	5.65557	210061	1476.54
VpreB	1	14	QPVLHQPPAMSSAL			10	1475.77	VpreB_2	0.167	200511_FR_VpreB_2_10sec_02	1	5.63642	46844	1481.89
VpreB	1	14	QPVLHQPPAMSSAL			10	1475.77	VpreB_2	0.167	200511_FR_VpreB_2_10sec_03	1	5.63519	57287	1481.89
VpreB	1	14	QPVLHQPPAMSSAL			10	1475.77	VpreB_2	1	200511_FR_VpreB_2_60sec_01	1	5.6356	85774	1481.7
VpreB	1	14	QPVLHQPPAMSSAL			10	1475.77	VpreB_2	1	200511_FR_VpreB_2_60sec_02	1	5.63585	66846	1481.79
VpreB	1	14	QPVLHQPPAMSSAL			10	1475.77	VpreB_2	1	200511_FR_VpreB_2_60sec_03	1	5.64126	76636	1481.46
VpreB	1	14	QPVLHQPPAMSSAL			10	1475.77	VpreB_2	10	200511_FR_VpreB_2_600sec_01	1	5.63821	79777	1481.28
VpreB	1	14	QPVLHQPPAMSSAL			10	1475.77	VpreB_2	10	200511_FR_VpreB_2_600sec_02	1	5.63911	81627	1481.22
VpreB	1	14	QPVLHQPPAMSSAL			10	1475.77	VpreB_2	10	200511_FR_VpreB_2_600sec_03	1	5.64164	75137	1481.24
VpreB	1	14	QPVLHQPPAMSSAL			10	1475.77	VpreB_2	30	200511_FR_VpreB_2_1800sec_01	1	5.64566	65082	1481.5
VpreB	1	14	QPVLHQPPAMSSAL			10	1475.77	VpreB_2	30	200511_FR_VpreB_2_1800sec_02	1	5.64515	89113	1481.43
VpreB	1	14	QPVLHQPPAMSSAL			10	1475.77	VpreB_2	30	200511_FR_VpreB_2_1800sec_03	1	5.64003	74220	1481.37
VpreB	1	14	QPVLHQPPAMSSAL			10	1475.77	VpreB_2	120	200511_FR_VpreB_2_7200sec_03	1	5.63893	63104	1481.39
VpreB	1	16	QPVLHQPPAMSSALGT			12	1633.84	SLC_C212S_1	0	200507_FR_JK3_1_0sec_01	3	5.492	1709027	545.636
VpreB	1	16	QPVLHQPPAMSSALGT			12	1633.84	SLC_C212S_1	0	200507_FR_JK3_1_0sec_02	3	5.49393	1648993	545.619
VpreB	1	16	QPVLHQPPAMSSALGT			12	1633.84	SLC_C212S_1	0	200507_FR_JK3_1_0sec_03	3	5.48891	1684891	545.621
VpreB	1	16	QPVLHQPPAMSSALGT			12	1633.84	SLC_C212S_1	0.167	200507_FR_JK3_1_10sec_01	3	5.47108	1862502	546.72
VpreB	1	16	QPVLHQPPAMSSALGT			12	1633.84	SLC_C212S_1	0.167	200507_FR_JK3_1_10sec_02	3	5.47554	1579071	546.664
VpreB	1	16	QPVLHQPPAMSSALGT			12	1633.84	SLC_C212S_1	0.167	200507_FR_JK3_1_10sec_03	3	5.47117	1433897	546.698
VpreB	1	16	QPVLHQPPAMSSALGT			12	1633.84	SLC_C212S_1	1	200507_FR_JK3_1_60sec_01	3	5.46423	2331969	546.779
VpreB	1	16	QPVLHQPPAMSSALGT			12	1633.84	SLC_C212S_1	1	200507_FR_JK3_1_60sec_02	3	5.46619	2034036	546.765
VpreB	1	16	QPVLHQPPAMSSALGT			12	1633.84	SLC_C212S_1	1	200507_FR_JK3_1_60sec_03	3	5.46455	1944581	546.775
VpreB	1	16	QPVLHQPPAMSSALGT			12	1633.84	SLC_C212S_1	10	200507_FR_JK3_1_600sec_01	3	5.46335	1926075	546.776
VpreB	1	16	QPVLHQPPAMSSALGT			12	1633.84	SLC_C212S_1	10	200507_FR_JK3_1_600sec_02	3	5.47396	2361914	546.864
VpreB	1	16	QPVLHQPPAMSSALGT			12	1633.84	SLC_C212S_1	10	200507_FR_JK3_1_600sec_03	3	5.46692	2287319	546.792
VpreB	1	16	QPVLHQPPAMSSALGT			12	1633.84	SLC_C212S_1	30	200507_FR_JK3_1_1800sec_01	3	5.45852	2198922	547.074
VpreB	1	16	QPVLHQPPAMSSALGT			12	1633.84	SLC_C212S_1	30	200507_FR_JK3_1_1800sec_02	3	5.4714	2036482	547.065
VpreB	1	16	QPVLHQPPAMSSALGT			12	1633.84	SLC_C212S_1	30	200507_FR_JK3_1_1800sec_03	3	5.4669	2152025	547.048
VpreB	1	16	QPVLHQPPAMSSALGT			12	1633.84	SLC_C212S_1	120	200507_FR_JK3_1_7200sec_01	3	5.46805	2056624	547.153
VpreB	1	16	QPVLHQPPAMSSALGT			12	1633.84	SLC_C212S_1	120	200507_FR_JK3_1_7200sec_03	3	5.46532	1817391	547.13
VpreB	1	16	QPVLHQPPAMSSALGT			12	1633.84	SLC_C212S_2	0	200507_FR_JK3_2_0sec_01	3	5.4841	1712164	545.603
VpreB	1	16	QPVLHQPPAMSSALGT			12	1633.84	SLC_C212S_2	0	200507_FR_JK3_2_0sec_02	3	5.48461	1959413	545.623
VpreB	1	16	QPVLHQPPAMSSALGT			12	1633.84	SLC_C212S_2	0	200507_FR_JK3_2_0sec_03	3	5.48087	1706507	545.606
VpreB	1	16	QPVLHQPPAMSSALGT			12	1633.84	SLC_C212S_2	0.167	200507_FR_JK3_2_10sec_01	3	5.46832	1635563	546.727
VpreB	1	16	QPVLHQPPAMSSALGT			12	1633.84	SLC_C212S_2	0.167	200507_FR_JK3_2_10sec_02	3	5.46618	1605688	546.697
VpreB	1	16	QPVLHQPPAMSSALGT			12	1633.84	SLC_C212S_2	0.167	200507_FR_JK3_2_10sec_03	3	5.4725	1570837	546.711
VpreB	1	16	QPVLHQPPAMSSALGT			12	1633.84	SLC_C212S_2	1	200507_FR_JK3_2_60sec_01	3	5.46961	2086725	546.686
VpreB	1	16	QPVLHQPPAMSSALGT			12	1633.84	SLC_C212S_2	1	200507_FR_JK3_2_60sec_02	3	5.47091	2147527	546.783
VpreB	1	16	QPVLHQPPAMSSALGT			12	1633.84	SLC_C212S_2	1	200507_FR_JK3_2_60sec_03	3	5.46374	1660730	546.74
VpreB	1	16	QPVLHQPPAMSSALGT			12	1633.84	SLC_C212S_2	10	200507_FR_JK3_2_600sec_01	3	5.46883	1843702	546.792
VpreB	1	16	QPVLHQPPAMSSALGT			12	1633.84	SLC_C212S_2	10	200507_FR_JK3_2_600sec_02	3	5.47019	1835405	546.782
VpreB	1	16	QPVLHQPPAMSSALGT			12	1633.84	SLC_C212S_2	10	200507_FR_JK3_2_600sec_03	3	5.46443	1962033	546.836
VpreB	1	16	QPVLHQPPAMSSALGT			12	1633.84	SLC_C212S_2	30	200507_FR_JK3_2_1800sec_03	3	5.46177	1634402	547.038
VpreB	1	16	QPVLHQPPAMSSALGT			12	1633.84	SLC_C212S_2	120	200507_FR_JK3_2_7200sec_01	3	5.46004	1750215	547.151
VpreB	1	16	QPVLHQPPAMSSALGT			12	1633.84	SLC_C212S_2	120	200507_FR_JK3_2_7200sec_02	3	5.46694	1689221	547.121
VpreB	1	16	QPVLHQPPAMSSALGT			12	1633.84	SLC_C212S_2	120	200507_FR_JK3_2_7200sec_03	3	5.46299	1793881	547.12
VpreB	1	16	QPVLHQPPAMSSALGT			12	1633.84	VpreB_1	0	200511_FR_VpreB_1_0sec_01	3	5.48131	597275	545.582
VpreB	1	16	QPVLHQPPAMSSALGT			12	1633.84	VpreB_1	0	200511_FR_VpreB_1_0sec_02	3	5.48133	706212	545.597
VpreB	1	16	QPVLHQPPAMSSALGT			12	1633.84	VpreB_1	0	200511_FR_VpreB_1_0sec_03	3	5.48709	763022	545.602
VpreB	1	16	QPVLHQPPAMSSALGT			12	1633.84	VpreB_1	0.167	200511_FR_VpreB_1_10sec_02	3	5.46496	656923	547.224
VpreB	1	16	QPVLHQPPAMSSALGT			12	1633.84	VpreB_1	0.167	200511_FR_VpreB_1_10sec_03	3	5.46768	900753	547.208
VpreB	1	16	QPVLHQPPAMSSALGT			12	1633.84	VpreB_1	1	200511_FR_VpreB_1_60sec_01	3	5.46179	985224	547.226
VpreB	1	16	QPVLHQPPAMSSALGT			12	1633.84	VpreB_1	1	200511_FR_VpreB_1_60sec_02	3	5.45832	866063	547.192
VpreB	1	16	QPVLHQPPAMSSALGT			12	1633.84	VpreB_1	1	200511_FR_VpreB_1_60sec_03	3	5.46344	972904	547.172
VpreB	1	16	QPVLHQPPAMSSALGT			12	1633.84	VpreB_1	10	200511_FR_VpreB_1_600sec_01	3	5.45775	984142	547.044
VpreB	1	16	QPVLHQPPAMSSALGT			12	1633.84	VpreB_1	10	200511_FR_VpreB_1_600sec_02	3	5.45816	969196	547.014
VpreB	1	16	QPVLHQPPAMSSALGT			12	1633.84	VpreB_1	10	200511_FR_VpreB_1_600sec_03	3	5.46603	949410	547.026
VpreB	1	16	QPVLHQPPAMSSALGT			12	1633.84	VpreB_1	30	200511_FR_VpreB_1_1800sec_02	3	5.46582	949137	547.193
VpreB	1	16	QPVLHQPPAMSSALGT			12	1633.84	VpreB_1	30	200511_FR_VpreB_1_1800sec_03	3	5.45896	1028076	547.2
VpreB	1	16	QPVLHQPPAMSSALGT			12	1633.84	VpreB_1	120	200511_FR_VpreB_1_7200sec_01	3	5.4661	876397	547.122
VpreB	1	16	QPVLHQPPAMSSALGT			12	1633.84	VpreB_1	120	200511_FR_VpreB_1_7200sec_02	3	5.46634	694948	547.173
VpreB	1	16	QPVLHQPPAMSSALGT			12	1633.84	VpreB_1	120	200511_FR_VpreB_1_7200sec_03	3	5.4757	664208	547.192
VpreB	1	16	QPVLHQPPAMSSALGT			12	1633.84	VpreB_2	0	200511_FR_VpreB_2_0sec_01	3	5.48212	1012220	545.605
VpreB	1	16	QPVLHQPPAMSSALGT			12	1633.84	VpreB_2	0	200511_FR_VpreB_2_0sec_02	3	5.48027	1166847	545.594
VpreB	1	16	QPVLHQPPAMSSALGT			12	1633.84	VpreB_2	0	200511_FR_VpreB_2_0sec_03	3	5.48319	1158107	545.602
VpreB	1	16	QPVLHQPPAMSSALGT			12	1633.84	VpreB_2	0.167	200511_FR_VpreB_2_10sec_01	3	5.47044	702365	547.163
VpreB	1	16	QPVLHQPPAMSSALGT			12	1633.84	VpreB_2	0.167	200511_FR_VpreB_2_10sec_02	3	5.46387	663528	547.118
VpreB	1	16	QPVLHQPPAMSSALGT			12	1633.84	VpreB_2	0.167	200511_FR_VpreB_2_10sec_03	3	5.46602	710685	547.205
VpreB	1	16	QPVLHQPPAMSSALGT			12	1633.84	VpreB_2	1	200511_FR_VpreB_2_60sec_01	3	5.46321	1061753	547.227
VpreB	1	16	QPVLHQPPAMSSALGT			12	1633.84	VpreB_2	1	200511_FR_VpreB_2_60sec_02	3	5.46252	1011450	547.212
VpreB	1	16	QPVLHQPPAMSSALGT			12	1633.84	VpreB_2	1	200511_FR_VpreB_2_60sec_03	3	5.46986	1040581	547.195
VpreB	1	16	QPVLHQPPAMSSALGT			12	1633.84	VpreB_2	10	200511_FR_VpreB_2_600sec_01	3	5.46415	1064046	547.02
VpreB	1	16	QPVLHQPPAMSSALGT			12	1633.84	VpreB_2	10	200511_FR_VpreB_2_600sec_02	3	5.47009	906524	547.045
VpreB	1	16	QPVLHQPPAMSSALGT			12	1633.84	VpreB_2	10	200511_FR_VpreB_2_600sec_03	3	5.46484	1034687	547.047
VpreB	1	16	QPVLHQPPAMSSALGT			12	1633.84	VpreB_2	30	200511_FR_VpreB_2_1800sec_01	3	5.47492	892002	547.163
VpreB	1	16	QPVLHQPPAMSSALGT			12	1633.84	VpreB_2	30	200511_FR_VpreB_2_1800sec_02	3	5.46959	1023683	547.202
VpreB	1	16	QPVLHQPPAMSSALGT			12	1633.84	VpreB_2	30	200511_FR_VpreB_2_1800sec_03	3	5.46452	1022768	547.16
VpreB	1	16	QPVLHQPPAMSSALGT			12	1633.84	VpreB_2	120	200511_FR_VpreB_2_7200sec_01	3	5.46832	882196	547.145
VpreB	1	16	QPVLHQPPAMSSALGT			12	1633.84	VpreB_2	120	200511_FR_VpreB_2_7200sec_02	3	5.46609	799452	547.132
VpreB	1	16	QPVLHQPPAMSSALGT			12	1633.84	VpreB_2	120	200511_FR_VpreB_2_7200sec_03	3	5.4702	750103	547.146
VpreB	1	17	QPVLHQPPAMSSALGTT			13	1734.88	SLC_C212S_1	0	200507_FR_JK3_1_0sec_01	2	5.50204	5651966	868.666
VpreB	1	17	QPVLHQPPAMSSALGTT			13	1734.88	SLC_C212S_1	0	200507_FR_JK3_1_0sec_02	2	5.50144	5216811	868.654
VpreB	1	17	QPVLHQPPAMSSALGTT			13	1734.88	SLC_C212S_1	0	200507_FR_JK3_1_0sec_03	2	5.48763	5273024	868.676
VpreB	1	17	QPVLHQPPAMSSALGTT			13	1734.88	SLC_C212S_1	0.167	200507_FR_JK3_1_10sec_01	2	5.47217	6671791	870.886
VpreB	1	17	QPVLHQPPAMSSALGTT			13	1734.88	SLC_C212S_1	0.167	200507_FR_JK3_1_10sec_02	2	5.47682	6419531	870.817
VpreB	1	17	QPVLHQPPAMSSALGTT			13	1734.88	SLC_C212S_1	0.167	200507_FR_JK3_1_10sec_03	2	5.46903	5664321	870.801
VpreB	1	17	QPVLHQPPAMSSALGTT			13	1734.88	SLC_C212S_1	1	200507_FR_JK3_1_60sec_01	2	5.46756	8888147	871.008
VpreB	1	17	QPVLHQPPAMSSALGTT			13	1734.88	SLC_C212S_1	1	200507_FR_JK3_1_60sec_02	2	5.46675	7477879	871.015
VpreB	1	17	QPVLHQPPAMSSALGTT			13	1734.88	SLC_C212S_1	1	200507_FR_JK3_1_60sec_03	2	5.46744	7712927	871.01
VpreB	1	17	QPVLHQPPAMSSALGTT			13	1734.88	SLC_C212S_1	10	200507_FR_JK3_1_600sec_01	2	5.46564	7616396	871.154
VpreB	1	17	QPVLHQPPAMSSALGTT			13	1734.88	SLC_C212S_1	10	200507_FR_JK3_1_600sec_02	2	5.47777	8226496	871.227
VpreB	1	17	QPVLHQPPAMSSALGTT			13	1734.88	SLC_C212S_1	10	200507_FR_JK3_1_600sec_03	2	5.46875	8273821	871.192
VpreB	1	17	QPVLHQPPAMSSALGTT			13	1734.88	SLC_C212S_1	30	200507_FR_JK3_1_1800sec_01	2	5.46113	7575600	871.606
VpreB	1	17	QPVLHQPPAMSSALGTT			13	1734.88	SLC_C212S_1	30	200507_FR_JK3_1_1800sec_02	2	5.47116	7007220	871.688
VpreB	1	17	QPVLHQPPAMSSALGTT			13	1734.88	SLC_C212S_1	30	200507_FR_JK3_1_1800sec_03	2	5.46964	7548142	871.613
VpreB	1	17	QPVLHQPPAMSSALGTT			13	1734.88	SLC_C212S_1	120	200507_FR_JK3_1_7200sec_01	2	5.47188	8497066	871.783
VpreB	1	17	QPVLHQPPAMSSALGTT			13	1734.88	SLC_C212S_1	120	200507_FR_JK3_1_7200sec_02	2	5.46688	7556365	871.763
VpreB	1	17	QPVLHQPPAMSSALGTT			13	1734.88	SLC_C212S_1	120	200507_FR_JK3_1_7200sec_03	2	5.46646	7550260	871.776
VpreB	1	17	QPVLHQPPAMSSALGTT			13	1734.88	SLC_C212S_2	0	200507_FR_JK3_2_0sec_01	2	5.49141	5575637	868.686
VpreB	1	17	QPVLHQPPAMSSALGTT			13	1734.88	SLC_C212S_2	0	200507_FR_JK3_2_0sec_02	2	5.49008	6619343	868.634
VpreB	1	17	QPVLHQPPAMSSALGTT			13	1734.88	SLC_C212S_2	0	200507_FR_JK3_2_0sec_03	2	5.48341	5964937	868.647
VpreB	1	17	QPVLHQPPAMSSALGTT			13	1734.88	SLC_C212S_2	0.167	200507_FR_JK3_2_10sec_01	2	5.47039	6471458	870.825
VpreB	1	17	QPVLHQPPAMSSALGTT			13	1734.88	SLC_C212S_2	0.167	200507_FR_JK3_2_10sec_02	2	5.46224	6683791	870.839
VpreB	1	17	QPVLHQPPAMSSALGTT			13	1734.88	SLC_C212S_2	0.167	200507_FR_JK3_2_10sec_03	2	5.47007	6756113	870.811
VpreB	1	17	QPVLHQPPAMSSALGTT			13	1734.88	SLC_C212S_2	1	200507_FR_JK3_2_60sec_01	2	5.47292	8348576	871.039
VpreB	1	17	QPVLHQPPAMSSALGTT			13	1734.88	SLC_C212S_2	1	200507_FR_JK3_2_60sec_02	2	5.47458	8189954	871.034
VpreB	1	17	QPVLHQPPAMSSALGTT			13	1734.88	SLC_C212S_2	1	200507_FR_JK3_2_60sec_03	2	5.46312	7611706	871.005
VpreB	1	17	QPVLHQPPAMSSALGTT			13	1734.88	SLC_C212S_2	10	200507_FR_JK3_2_600sec_01	2	5.46948	7431334	871.222
VpreB	1	17	QPVLHQPPAMSSALGTT			13	1734.88	SLC_C212S_2	10	200507_FR_JK3_2_600sec_02	2	5.47007	7044940	871.157
VpreB	1	17	QPVLHQPPAMSSALGTT			13	1734.88	SLC_C212S_2	10	200507_FR_JK3_2_600sec_03	2	5.46621	8047606	871.2
VpreB	1	17	QPVLHQPPAMSSALGTT			13	1734.88	SLC_C212S_2	30	200507_FR_JK3_2_1800sec_01	2	5.4633	7488442	871.606
VpreB	1	17	QPVLHQPPAMSSALGTT			13	1734.88	SLC_C212S_2	30	200507_FR_JK3_2_1800sec_02	2	5.4674	8092159	871.612
VpreB	1	17	QPVLHQPPAMSSALGTT			13	1734.88	SLC_C212S_2	30	200507_FR_JK3_2_1800sec_03	2	5.46371	7402594	871.59
VpreB	1	17	QPVLHQPPAMSSALGTT			13	1734.88	SLC_C212S_2	120	200507_FR_JK3_2_7200sec_01	2	5.46107	7220122	871.818
VpreB	1	17	QPVLHQPPAMSSALGTT			13	1734.88	SLC_C212S_2	120	200507_FR_JK3_2_7200sec_02	2	5.46878	6941002	871.781
VpreB	1	17	QPVLHQPPAMSSALGTT			13	1734.88	SLC_C212S_2	120	200507_FR_JK3_2_7200sec_03	2	5.46423	7728017	871.751
VpreB	1	17	QPVLHQPPAMSSALGTT			13	1734.88	VpreB_1	0	200511_FR_VpreB_1_0sec_01	2	5.48149	3121526	868.598
VpreB	1	17	QPVLHQPPAMSSALGTT			13	1734.88	VpreB_1	0	200511_FR_VpreB_1_0sec_02	2	5.47905	3006232	868.605
VpreB	1	17	QPVLHQPPAMSSALGTT			13	1734.88	VpreB_1	0	200511_FR_VpreB_1_0sec_03	2	5.48624	2743055	868.611
VpreB	1	17	QPVLHQPPAMSSALGTT			13	1734.88	VpreB_1	0.167	200511_FR_VpreB_1_10sec_01	2	5.46457	3148532	871.916
VpreB	1	17	QPVLHQPPAMSSALGTT			13	1734.88	VpreB_1	0.167	200511_FR_VpreB_1_10sec_02	2	5.46538	3106740	871.862
VpreB	1	17	QPVLHQPPAMSSALGTT			13	1734.88	VpreB_1	0.167	200511_FR_VpreB_1_10sec_03	2	5.46923	3629408	871.877
VpreB	1	17	QPVLHQPPAMSSALGTT			13	1734.88	VpreB_1	1	200511_FR_VpreB_1_60sec_01	2	5.46253	4188124	871.923
VpreB	1	17	QPVLHQPPAMSSALGTT			13	1734.88	VpreB_1	1	200511_FR_VpreB_1_60sec_02	2	5.45787	3284633	871.936
VpreB	1	17	QPVLHQPPAMSSALGTT			13	1734.88	VpreB_1	1	200511_FR_VpreB_1_60sec_03	2	5.46233	3871279	871.893
VpreB	1	17	QPVLHQPPAMSSALGTT			13	1734.88	VpreB_1	10	200511_FR_VpreB_1_600sec_01	2	5.45684	4394518	871.56
VpreB	1	17	QPVLHQPPAMSSALGTT			13	1734.88	VpreB_1	10	200511_FR_VpreB_1_600sec_02	2	5.45827	3566009	871.544
VpreB	1	17	QPVLHQPPAMSSALGTT			13	1734.88	VpreB_1	10	200511_FR_VpreB_1_600sec_03	2	5.46823	3777617	871.476
VpreB	1	17	QPVLHQPPAMSSALGTT			13	1734.88	VpreB_1	30	200511_FR_VpreB_1_1800sec_01	2	5.46289	3440097	871.759
VpreB	1	17	QPVLHQPPAMSSALGTT			13	1734.88	VpreB_1	30	200511_FR_VpreB_1_1800sec_02	2	5.46563	3736520	871.831
VpreB	1	17	QPVLHQPPAMSSALGTT			13	1734.88	VpreB_1	30	200511_FR_VpreB_1_1800sec_03	2	5.45984	3924434	871.827
VpreB	1	17	QPVLHQPPAMSSALGTT			13	1734.88	VpreB_1	120	200511_FR_VpreB_1_7200sec_01	2	5.46946	3454142	871.767
VpreB	1	17	QPVLHQPPAMSSALGTT			13	1734.88	VpreB_1	120	200511_FR_VpreB_1_7200sec_02	2	5.46734	3060201	871.733
VpreB	1	17	QPVLHQPPAMSSALGTT			13	1734.88	VpreB_1	120	200511_FR_VpreB_1_7200sec_03	2	5.46834	3481073	871.827
VpreB	1	17	QPVLHQPPAMSSALGTT			13	1734.88	VpreB_2	0	200511_FR_VpreB_2_0sec_01	2	5.48053	3610064	868.6
VpreB	1	17	QPVLHQPPAMSSALGTT			13	1734.88	VpreB_2	0	200511_FR_VpreB_2_0sec_02	2	5.4768	3466825	868.608
VpreB	1	17	QPVLHQPPAMSSALGTT			13	1734.88	VpreB_2	0	200511_FR_VpreB_2_0sec_03	2	5.48712	3560179	868.579
VpreB	1	17	QPVLHQPPAMSSALGTT			13	1734.88	VpreB_2	0.167	200511_FR_VpreB_2_10sec_01	2	5.4723	2969265	871.832
VpreB	1	17	QPVLHQPPAMSSALGTT			13	1734.88	VpreB_2	0.167	200511_FR_VpreB_2_10sec_02	2	5.46101	3028451	871.83
VpreB	1	17	QPVLHQPPAMSSALGTT			13	1734.88	VpreB_2	0.167	200511_FR_VpreB_2_10sec_03	2	5.46461	3480481	871.875
VpreB	1	17	QPVLHQPPAMSSALGTT			13	1734.88	VpreB_2	1	200511_FR_VpreB_2_60sec_01	2	5.46116	4350349	871.928
VpreB	1	17	QPVLHQPPAMSSALGTT			13	1734.88	VpreB_2	1	200511_FR_VpreB_2_60sec_02	2	5.46545	4205401	871.923
VpreB	1	17	QPVLHQPPAMSSALGTT			13	1734.88	VpreB_2	1	200511_FR_VpreB_2_60sec_03	2	5.46141	3569828	871.927
VpreB	1	17	QPVLHQPPAMSSALGTT			13	1734.88	VpreB_2	10	200511_FR_VpreB_2_600sec_01	2	5.46469	4258845	871.498
VpreB	1	17	QPVLHQPPAMSSALGTT			13	1734.88	VpreB_2	10	200511_FR_VpreB_2_600sec_02	2	5.46533	3532676	871.646
VpreB	1	17	QPVLHQPPAMSSALGTT			13	1734.88	VpreB_2	10	200511_FR_VpreB_2_600sec_03	2	5.46929	3874787	871.636
VpreB	1	17	QPVLHQPPAMSSALGTT			13	1734.88	VpreB_2	30	200511_FR_VpreB_2_1800sec_01	2	5.47369	3358886	871.839
VpreB	1	17	QPVLHQPPAMSSALGTT			13	1734.88	VpreB_2	30	200511_FR_VpreB_2_1800sec_02	2	5.47156	4047628	871.889
VpreB	1	17	QPVLHQPPAMSSALGTT			13	1734.88	VpreB_2	30	200511_FR_VpreB_2_1800sec_03	2	5.46699	3879905	871.795
VpreB	1	17	QPVLHQPPAMSSALGTT			13	1734.88	VpreB_2	120	200511_FR_VpreB_2_7200sec_01	2	5.46711	3434513	871.769
VpreB	1	17	QPVLHQPPAMSSALGTT			13	1734.88	VpreB_2	120	200511_FR_VpreB_2_7200sec_02	2	5.46778	3141472	871.735
VpreB	1	17	QPVLHQPPAMSSALGTT			13	1734.88	VpreB_2	120	200511_FR_VpreB_2_7200sec_03	2	5.47405	3298917	871.731
VpreB	3	14	VLHQPPAMSSAL			9	1250.66	SLC_C212S_1	0	200507_FR_JK3_1_0sec_01	2	4.15996	709679	626.169
VpreB	3	14	VLHQPPAMSSAL			9	1250.66	SLC_C212S_1	0	200507_FR_JK3_1_0sec_02	2	4.16233	698153	626.148
VpreB	3	14	VLHQPPAMSSAL			9	1250.66	SLC_C212S_1	0	200507_FR_JK3_1_0sec_03	2	4.15516	672320	626.156
VpreB	3	14	VLHQPPAMSSAL			9	1250.66	SLC_C212S_1	0.167	200507_FR_JK3_1_10sec_01	2	4.14634	589168	628.697
VpreB	3	14	VLHQPPAMSSAL			9	1250.66	SLC_C212S_1	0.167	200507_FR_JK3_1_10sec_02	2	4.14604	526558	628.627
VpreB	3	14	VLHQPPAMSSAL			9	1250.66	SLC_C212S_1	0.167	200507_FR_JK3_1_10sec_03	2	4.1437	504438	628.69
VpreB	3	14	VLHQPPAMSSAL			9	1250.66	SLC_C212S_1	1	200507_FR_JK3_1_60sec_01	2	4.13589	703414	628.69
VpreB	3	14	VLHQPPAMSSAL			9	1250.66	SLC_C212S_1	1	200507_FR_JK3_1_60sec_02	2	4.13934	678843	628.678
VpreB	3	14	VLHQPPAMSSAL			9	1250.66	SLC_C212S_1	1	200507_FR_JK3_1_60sec_03	2	4.14436	591353	628.654
VpreB	3	14	VLHQPPAMSSAL			9	1250.66	SLC_C212S_1	10	200507_FR_JK3_1_600sec_01	2	4.13754	821292	628.366
VpreB	3	14	VLHQPPAMSSAL			9	1250.66	SLC_C212S_1	10	200507_FR_JK3_1_600sec_02	2	4.1502	754872	628.45
VpreB	3	14	VLHQPPAMSSAL			9	1250.66	SLC_C212S_1	10	200507_FR_JK3_1_600sec_03	2	4.13367	890505	628.373
VpreB	3	14	VLHQPPAMSSAL			9	1250.66	SLC_C212S_1	30	200507_FR_JK3_1_1800sec_01	2	4.12874	774025	628.557
VpreB	3	14	VLHQPPAMSSAL			9	1250.66	SLC_C212S_1	30	200507_FR_JK3_1_1800sec_02	2	4.15019	753408	628.638
VpreB	3	14	VLHQPPAMSSAL			9	1250.66	SLC_C212S_1	30	200507_FR_JK3_1_1800sec_03	2	4.14094	657634	628.561
VpreB	3	14	VLHQPPAMSSAL			9	1250.66	SLC_C212S_1	120	200507_FR_JK3_1_7200sec_02	2	4.14102	704749	628.557
VpreB	3	14	VLHQPPAMSSAL			9	1250.66	SLC_C212S_1	120	200507_FR_JK3_1_7200sec_03	2	4.1395	727168	628.595
VpreB	3	14	VLHQPPAMSSAL			9	1250.66	SLC_C212S_2	0	200507_FR_JK3_2_0sec_01	2	4.15588	705332	626.163
VpreB	3	14	VLHQPPAMSSAL			9	1250.66	SLC_C212S_2	0	200507_FR_JK3_2_0sec_02	2	4.16152	796929	626.146
VpreB	3	14	VLHQPPAMSSAL			9	1250.66	SLC_C212S_2	0	200507_FR_JK3_2_0sec_03	2	4.15214	713178	626.173
VpreB	3	14	VLHQPPAMSSAL			9	1250.66	SLC_C212S_2	0.167	200507_FR_JK3_2_10sec_01	2	4.14147	522710	628.719
VpreB	3	14	VLHQPPAMSSAL			9	1250.66	SLC_C212S_2	0.167	200507_FR_JK3_2_10sec_02	2	4.13742	636943	628.681
VpreB	3	14	VLHQPPAMSSAL			9	1250.66	SLC_C212S_2	0.167	200507_FR_JK3_2_10sec_03	2	4.14171	499477	628.676
VpreB	3	14	VLHQPPAMSSAL			9	1250.66	SLC_C212S_2	1	200507_FR_JK3_2_60sec_01	2	4.14159	720590	628.658
VpreB	3	14	VLHQPPAMSSAL			9	1250.66	SLC_C212S_2	1	200507_FR_JK3_2_60sec_02	2	4.13484	672684	628.689
VpreB	3	14	VLHQPPAMSSAL			9	1250.66	SLC_C212S_2	1	200507_FR_JK3_2_60sec_03	2	4.13892	632641	628.69
VpreB	3	14	VLHQPPAMSSAL			9	1250.66	SLC_C212S_2	10	200507_FR_JK3_2_600sec_01	2	4.13558	824093	628.336
VpreB	3	14	VLHQPPAMSSAL			9	1250.66	SLC_C212S_2	10	200507_FR_JK3_2_600sec_02	2	4.14093	749260	628.338
VpreB	3	14	VLHQPPAMSSAL			9	1250.66	SLC_C212S_2	10	200507_FR_JK3_2_600sec_03	2	4.1317	720313	628.34
VpreB	3	14	VLHQPPAMSSAL			9	1250.66	SLC_C212S_2	30	200507_FR_JK3_2_1800sec_01	2	4.14102	714482	628.544
VpreB	3	14	VLHQPPAMSSAL			9	1250.66	SLC_C212S_2	30	200507_FR_JK3_2_1800sec_02	2	4.13862	754902	628.602
VpreB	3	14	VLHQPPAMSSAL			9	1250.66	SLC_C212S_2	30	200507_FR_JK3_2_1800sec_03	2	4.1356	712289	628.508
VpreB	3	14	VLHQPPAMSSAL			9	1250.66	SLC_C212S_2	120	200507_FR_JK3_2_7200sec_01	2	4.13424	574163	628.587
VpreB	3	14	VLHQPPAMSSAL			9	1250.66	SLC_C212S_2	120	200507_FR_JK3_2_7200sec_02	2	4.14195	662210	628.539
VpreB	3	14	VLHQPPAMSSAL			9	1250.66	SLC_C212S_2	120	200507_FR_JK3_2_7200sec_03	2	4.13699	606887	628.562
VpreB	3	14	VLHQPPAMSSAL			9	1250.66	VpreB_1	0	200511_FR_VpreB_1_0sec_01	2	4.15088	275244	626.001
VpreB	3	14	VLHQPPAMSSAL			9	1250.66	VpreB_1	0	200511_FR_VpreB_1_0sec_02	2	4.14974	256644	625.983
VpreB	3	14	VLHQPPAMSSAL			9	1250.66	VpreB_1	0	200511_FR_VpreB_1_0sec_03	2	4.15957	259282	626.059
VpreB	3	14	VLHQPPAMSSAL			9	1250.66	VpreB_1	0.167	200511_FR_VpreB_1_10sec_01	2	4.13689	188241	628.788
VpreB	3	14	VLHQPPAMSSAL			9	1250.66	VpreB_1	0.167	200511_FR_VpreB_1_10sec_02	2	4.13731	228924	628.679
VpreB	3	14	VLHQPPAMSSAL			9	1250.66	VpreB_1	0.167	200511_FR_VpreB_1_10sec_03	2	4.14002	266254	628.716
VpreB	3	14	VLHQPPAMSSAL			9	1250.66	VpreB_1	1	200511_FR_VpreB_1_60sec_01	2	4.13398	315895	628.629
VpreB	3	14	VLHQPPAMSSAL			9	1250.66	VpreB_1	1	200511_FR_VpreB_1_60sec_02	2	4.13494	241546	628.704
VpreB	3	14	VLHQPPAMSSAL			9	1250.66	VpreB_1	1	200511_FR_VpreB_1_60sec_03	2	4.13731	248758	628.681
VpreB	3	14	VLHQPPAMSSAL			9	1250.66	VpreB_1	10	200511_FR_VpreB_1_600sec_01	2	4.12519	300206	628.442
VpreB	3	14	VLHQPPAMSSAL			9	1250.66	VpreB_1	10	200511_FR_VpreB_1_600sec_02	2	4.13113	242685	628.362
VpreB	3	14	VLHQPPAMSSAL			9	1250.66	VpreB_1	10	200511_FR_VpreB_1_600sec_03	2	4.13058	248917	628.423
VpreB	3	14	VLHQPPAMSSAL			9	1250.66	VpreB_1	30	200511_FR_VpreB_1_1800sec_01	2	4.14238	272830	628.628
VpreB	3	14	VLHQPPAMSSAL			9	1250.66	VpreB_1	30	200511_FR_VpreB_1_1800sec_02	2	4.13602	289620	628.636
VpreB	3	14	VLHQPPAMSSAL			9	1250.66	VpreB_1	30	200511_FR_VpreB_1_1800sec_03	2	4.13267	286030	628.599
VpreB	3	14	VLHQPPAMSSAL			9	1250.66	VpreB_1	120	200511_FR_VpreB_1_7200sec_01	2	4.13722	232437	628.579
VpreB	3	14	VLHQPPAMSSAL			9	1250.66	VpreB_1	120	200511_FR_VpreB_1_7200sec_02	2	4.13887	182118	628.617
VpreB	3	14	VLHQPPAMSSAL			9	1250.66	VpreB_1	120	200511_FR_VpreB_1_7200sec_03	2	4.14912	189444	628.608
VpreB	3	14	VLHQPPAMSSAL			9	1250.66	VpreB_2	0	200511_FR_VpreB_2_0sec_01	2	4.15335	341768	626.102
VpreB	3	14	VLHQPPAMSSAL			9	1250.66	VpreB_2	0	200511_FR_VpreB_2_0sec_02	2	4.14864	431675	626.102
VpreB	3	14	VLHQPPAMSSAL			9	1250.66	VpreB_2	0	200511_FR_VpreB_2_0sec_03	2	4.15445	362679	626.1
VpreB	3	14	VLHQPPAMSSAL			9	1250.66	VpreB_2	0.167	200511_FR_VpreB_2_10sec_01	2	4.14234	183007	628.689
VpreB	3	14	VLHQPPAMSSAL			9	1250.66	VpreB_2	0.167	200511_FR_VpreB_2_10sec_02	2	4.13635	196428	628.636
VpreB	3	14	VLHQPPAMSSAL			9	1250.66	VpreB_2	0.167	200511_FR_VpreB_2_10sec_03	2	4.14242	225513	628.659
VpreB	3	14	VLHQPPAMSSAL			9	1250.66	VpreB_2	1	200511_FR_VpreB_2_60sec_01	2	4.14622	167654	628.734
VpreB	3	14	VLHQPPAMSSAL			9	1250.66	VpreB_2	1	200511_FR_VpreB_2_60sec_02	2	4.13313	279073	628.677
VpreB	3	14	VLHQPPAMSSAL			9	1250.66	VpreB_2	1	200511_FR_VpreB_2_60sec_03	2	4.136	284566	628.643
VpreB	3	14	VLHQPPAMSSAL			9	1250.66	VpreB_2	10	200511_FR_VpreB_2_600sec_01	2	4.13525	262199	628.355
VpreB	3	14	VLHQPPAMSSAL			9	1250.66	VpreB_2	10	200511_FR_VpreB_2_600sec_02	2	4.14304	249666	628.471
VpreB	3	14	VLHQPPAMSSAL			9	1250.66	VpreB_2	10	200511_FR_VpreB_2_600sec_03	2	4.13344	255694	628.444
VpreB	3	14	VLHQPPAMSSAL			9	1250.66	VpreB_2	30	200511_FR_VpreB_2_1800sec_01	2	4.14837	229675	628.496
VpreB	3	14	VLHQPPAMSSAL			9	1250.66	VpreB_2	30	200511_FR_VpreB_2_1800sec_02	2	4.14483	268639	628.601
VpreB	3	14	VLHQPPAMSSAL			9	1250.66	VpreB_2	30	200511_FR_VpreB_2_1800sec_03	2	4.13279	256534	628.631
VpreB	3	14	VLHQPPAMSSAL			9	1250.66	VpreB_2	120	200511_FR_VpreB_2_7200sec_01	2	4.14343	189513	628.581
VpreB	3	14	VLHQPPAMSSAL			9	1250.66	VpreB_2	120	200511_FR_VpreB_2_7200sec_02	2	4.14344	182268	628.608
VpreB	3	14	VLHQPPAMSSAL			9	1250.66	VpreB_2	120	200511_FR_VpreB_2_7200sec_03	2	4.13969	181087	628.591
VpreB	8	19	PAMSSALGTTIR			10	1204.64	SLC_C212S_1	0	200507_FR_JK3_1_0sec_01	1	4.73487	704666	1205.23
VpreB	8	19	PAMSSALGTTIR			10	1204.64	SLC_C212S_1	0	200507_FR_JK3_1_0sec_02	1	4.73504	550956	1205.23
VpreB	8	19	PAMSSALGTTIR			10	1204.64	SLC_C212S_1	0	200507_FR_JK3_1_0sec_03	1	4.73314	647017	1205.22
VpreB	8	19	PAMSSALGTTIR			10	1204.64	SLC_C212S_1	0.167	200507_FR_JK3_1_10sec_01	1	4.71633	363491	1208.24
VpreB	8	19	PAMSSALGTTIR			10	1204.64	SLC_C212S_1	0.167	200507_FR_JK3_1_10sec_02	1	4.72396	295656	1208.3
VpreB	8	19	PAMSSALGTTIR			10	1204.64	SLC_C212S_1	0.167	200507_FR_JK3_1_10sec_03	1	4.71668	242286	1208.19
VpreB	8	19	PAMSSALGTTIR			10	1204.64	SLC_C212S_1	1	200507_FR_JK3_1_60sec_01	1	4.71064	519531	1208.34
VpreB	8	19	PAMSSALGTTIR			10	1204.64	SLC_C212S_1	1	200507_FR_JK3_1_60sec_02	1	4.71434	433453	1208.33
VpreB	8	19	PAMSSALGTTIR			10	1204.64	SLC_C212S_1	1	200507_FR_JK3_1_60sec_03	1	4.71389	436971	1208.32
VpreB	8	19	PAMSSALGTTIR			10	1204.64	SLC_C212S_1	10	200507_FR_JK3_1_600sec_01	1	4.70963	587773	1208.29
VpreB	8	19	PAMSSALGTTIR			10	1204.64	SLC_C212S_1	10	200507_FR_JK3_1_600sec_02	1	4.72314	589225	1208.24
VpreB	8	19	PAMSSALGTTIR			10	1204.64	SLC_C212S_1	10	200507_FR_JK3_1_600sec_03	1	4.71022	511758	1208.38
VpreB	8	19	PAMSSALGTTIR			10	1204.64	SLC_C212S_1	30	200507_FR_JK3_1_1800sec_01	1	4.70293	540205	1208.8
VpreB	8	19	PAMSSALGTTIR			10	1204.64	SLC_C212S_1	30	200507_FR_JK3_1_1800sec_02	1	4.71743	527318	1208.89
VpreB	8	19	PAMSSALGTTIR			10	1204.64	SLC_C212S_1	30	200507_FR_JK3_1_1800sec_03	1	4.71056	469215	1208.74
VpreB	8	19	PAMSSALGTTIR			10	1204.64	SLC_C212S_1	120	200507_FR_JK3_1_7200sec_01	1	4.72046	535283	1208.91
VpreB	8	19	PAMSSALGTTIR			10	1204.64	SLC_C212S_1	120	200507_FR_JK3_1_7200sec_02	1	4.71403	468612	1208.94
VpreB	8	19	PAMSSALGTTIR			10	1204.64	SLC_C212S_1	120	200507_FR_JK3_1_7200sec_03	1	4.71249	461834	1209
VpreB	8	19	PAMSSALGTTIR			10	1204.64	SLC_C212S_2	0	200507_FR_JK3_2_0sec_01	1	4.72341	565333	1205.24
VpreB	8	19	PAMSSALGTTIR			10	1204.64	SLC_C212S_2	0	200507_FR_JK3_2_0sec_02	1	4.72639	769643	1205.27
VpreB	8	19	PAMSSALGTTIR			10	1204.64	SLC_C212S_2	0	200507_FR_JK3_2_0sec_03	1	4.72549	701503	1205.25
VpreB	8	19	PAMSSALGTTIR			10	1204.64	SLC_C212S_2	0.167	200507_FR_JK3_2_10sec_01	1	4.71814	255052	1208.25
VpreB	8	19	PAMSSALGTTIR			10	1204.64	SLC_C212S_2	0.167	200507_FR_JK3_2_10sec_02	1	4.71147	363100	1208.2
VpreB	8	19	PAMSSALGTTIR			10	1204.64	SLC_C212S_2	0.167	200507_FR_JK3_2_10sec_03	1	4.71599	284230	1208.21
VpreB	8	19	PAMSSALGTTIR			10	1204.64	SLC_C212S_2	1	200507_FR_JK3_2_60sec_01	1	4.71252	464359	1208.33
VpreB	8	19	PAMSSALGTTIR			10	1204.64	SLC_C212S_2	1	200507_FR_JK3_2_60sec_02	1	4.71394	416381	1208.37
VpreB	8	19	PAMSSALGTTIR			10	1204.64	SLC_C212S_2	1	200507_FR_JK3_2_60sec_03	1	4.71169	460532	1208.23
VpreB	8	19	PAMSSALGTTIR			10	1204.64	SLC_C212S_2	10	200507_FR_JK3_2_600sec_01	1	4.71031	494968	1208.33
VpreB	8	19	PAMSSALGTTIR			10	1204.64	SLC_C212S_2	10	200507_FR_JK3_2_600sec_02	1	4.71156	489028	1208.27
VpreB	8	19	PAMSSALGTTIR			10	1204.64	SLC_C212S_2	10	200507_FR_JK3_2_600sec_03	1	4.71039	494912	1208.29
VpreB	8	19	PAMSSALGTTIR			10	1204.64	SLC_C212S_2	30	200507_FR_JK3_2_1800sec_01	1	4.70836	520597	1208.83
VpreB	8	19	PAMSSALGTTIR			10	1204.64	SLC_C212S_2	30	200507_FR_JK3_2_1800sec_02	1	4.70895	461014	1208.89
VpreB	8	19	PAMSSALGTTIR			10	1204.64	SLC_C212S_2	30	200507_FR_JK3_2_1800sec_03	1	4.71306	473051	1208.79
VpreB	8	19	PAMSSALGTTIR			10	1204.64	SLC_C212S_2	120	200507_FR_JK3_2_7200sec_01	1	4.71246	418678	1208.96
VpreB	8	19	PAMSSALGTTIR			10	1204.64	SLC_C212S_2	120	200507_FR_JK3_2_7200sec_02	1	4.71598	445179	1208.99
VpreB	8	19	PAMSSALGTTIR			10	1204.64	SLC_C212S_2	120	200507_FR_JK3_2_7200sec_03	1	4.70768	440068	1208.91
VpreB	8	19	PAMSSALGTTIR			10	1204.64	VpreB_1	0	200511_FR_VpreB_1_0sec_01	1	4.72812	187909	1205.23
VpreB	8	19	PAMSSALGTTIR			10	1204.64	VpreB_1	0	200511_FR_VpreB_1_0sec_02	1	4.72741	180984	1205.19
VpreB	8	19	PAMSSALGTTIR			10	1204.64	VpreB_1	0	200511_FR_VpreB_1_0sec_03	1	4.72886	173579	1205.14
VpreB	8	19	PAMSSALGTTIR			10	1204.64	VpreB_1	0.167	200511_FR_VpreB_1_10sec_01	1	4.71383	71121	1208.97
VpreB	8	19	PAMSSALGTTIR			10	1204.64	VpreB_1	0.167	200511_FR_VpreB_1_10sec_02	1	4.71402	57515	1208.8
VpreB	8	19	PAMSSALGTTIR			10	1204.64	VpreB_1	0.167	200511_FR_VpreB_1_10sec_03	1	4.7187	97394	1209.18
VpreB	8	19	PAMSSALGTTIR			10	1204.64	VpreB_1	1	200511_FR_VpreB_1_60sec_01	1	4.71001	105934	1209.04
VpreB	8	19	PAMSSALGTTIR			10	1204.64	VpreB_1	1	200511_FR_VpreB_1_60sec_02	1	4.70635	82884	1208.86
VpreB	8	19	PAMSSALGTTIR			10	1204.64	VpreB_1	1	200511_FR_VpreB_1_60sec_03	1	4.71461	94880	1209.18
VpreB	8	19	PAMSSALGTTIR			10	1204.64	VpreB_1	10	200511_FR_VpreB_1_600sec_01	1	4.70312	101275	1208.85
VpreB	8	19	PAMSSALGTTIR			10	1204.64	VpreB_1	10	200511_FR_VpreB_1_600sec_02	1	4.70668	96945	1208.61
VpreB	8	19	PAMSSALGTTIR			10	1204.64	VpreB_1	10	200511_FR_VpreB_1_600sec_03	1	4.71455	86153	1208.57
VpreB	8	19	PAMSSALGTTIR			10	1204.64	VpreB_1	30	200511_FR_VpreB_1_1800sec_01	1	4.71371	91331	1209.01
VpreB	8	19	PAMSSALGTTIR			10	1204.64	VpreB_1	30	200511_FR_VpreB_1_1800sec_02	1	4.71104	98786	1209.05
VpreB	8	19	PAMSSALGTTIR			10	1204.64	VpreB_1	30	200511_FR_VpreB_1_1800sec_03	1	4.71117	96661	1209.01
VpreB	8	19	PAMSSALGTTIR			10	1204.64	VpreB_1	120	200511_FR_VpreB_1_7200sec_01	1	4.72073	56785	1208.99
VpreB	8	19	PAMSSALGTTIR			10	1204.64	VpreB_1	120	200511_FR_VpreB_1_7200sec_02	1	4.71794	69045	1208.76
VpreB	8	19	PAMSSALGTTIR			10	1204.64	VpreB_1	120	200511_FR_VpreB_1_7200sec_03	1	4.72097	64962	1209.07
VpreB	8	19	PAMSSALGTTIR			10	1204.64	VpreB_2	0	200511_FR_VpreB_2_0sec_01	1	4.72563	244246	1205.24
VpreB	8	19	PAMSSALGTTIR			10	1204.64	VpreB_2	0	200511_FR_VpreB_2_0sec_02	1	4.72049	311122	1205.21
VpreB	8	19	PAMSSALGTTIR			10	1204.64	VpreB_2	0	200511_FR_VpreB_2_0sec_03	1	4.72754	273356	1205.24
VpreB	8	19	PAMSSALGTTIR			10	1204.64	VpreB_2	0.167	200511_FR_VpreB_2_10sec_01	1	4.7155	71727	1209.01
VpreB	8	19	PAMSSALGTTIR			10	1204.64	VpreB_2	0.167	200511_FR_VpreB_2_10sec_02	1	4.71495	62494	1209.04
VpreB	8	19	PAMSSALGTTIR			10	1204.64	VpreB_2	0.167	200511_FR_VpreB_2_10sec_03	1	4.71092	77574	1208.96
VpreB	8	19	PAMSSALGTTIR			10	1204.64	VpreB_2	1	200511_FR_VpreB_2_60sec_01	1	4.70984	83996	1208.71
VpreB	8	19	PAMSSALGTTIR			10	1204.64	VpreB_2	1	200511_FR_VpreB_2_60sec_02	1	4.71468	103183	1209.05
VpreB	8	19	PAMSSALGTTIR			10	1204.64	VpreB_2	1	200511_FR_VpreB_2_60sec_03	1	4.71744	118909	1209.17
VpreB	8	19	PAMSSALGTTIR			10	1204.64	VpreB_2	10	200511_FR_VpreB_2_600sec_01	1	4.71579	123635	1208.44
VpreB	8	19	PAMSSALGTTIR			10	1204.64	VpreB_2	10	200511_FR_VpreB_2_600sec_02	1	4.71586	101672	1208.77
VpreB	8	19	PAMSSALGTTIR			10	1204.64	VpreB_2	10	200511_FR_VpreB_2_600sec_03	1	4.71402	106402	1208.78
VpreB	8	19	PAMSSALGTTIR			10	1204.64	VpreB_2	30	200511_FR_VpreB_2_1800sec_01	1	4.72155	90141	1208.74
VpreB	8	19	PAMSSALGTTIR			10	1204.64	VpreB_2	30	200511_FR_VpreB_2_1800sec_02	1	4.71994	114652	1209.04
VpreB	8	19	PAMSSALGTTIR			10	1204.64	VpreB_2	30	200511_FR_VpreB_2_1800sec_03	1	4.71823	101164	1208.82
VpreB	8	19	PAMSSALGTTIR			10	1204.64	VpreB_2	120	200511_FR_VpreB_2_7200sec_01	1	4.71769	73235	1208.98
VpreB	8	19	PAMSSALGTTIR			10	1204.64	VpreB_2	120	200511_FR_VpreB_2_7200sec_02	1	4.71494	64581	1208.68
VpreB	8	19	PAMSSALGTTIR			10	1204.64	VpreB_2	120	200511_FR_VpreB_2_7200sec_03	1	4.71241	78243	1208.77
VpreB	11	16	SSALGT			5	535.272	SLC_C212S_1	0	200507_FR_JK3_1_0sec_01	1	4.05036	2276500	535.663
VpreB	11	16	SSALGT			5	535.272	SLC_C212S_1	0	200507_FR_JK3_1_0sec_02	1	4.06283	2265177	535.645
VpreB	11	16	SSALGT			5	535.272	SLC_C212S_1	0	200507_FR_JK3_1_0sec_03	1	4.05093	2231728	535.663
VpreB	11	16	SSALGT			5	535.272	SLC_C212S_1	0.167	200507_FR_JK3_1_10sec_01	1	4.05656	2575844	537.099
VpreB	11	16	SSALGT			5	535.272	SLC_C212S_1	0.167	200507_FR_JK3_1_10sec_02	1	4.05326	2092397	537.078
VpreB	11	16	SSALGT			5	535.272	SLC_C212S_1	0.167	200507_FR_JK3_1_10sec_03	1	4.04884	1828869	537.06
VpreB	11	16	SSALGT			5	535.272	SLC_C212S_1	1	200507_FR_JK3_1_60sec_01	1	4.04827	3225418	537.264
VpreB	11	16	SSALGT			5	535.272	SLC_C212S_1	1	200507_FR_JK3_1_60sec_02	1	4.04719	2976911	537.258
VpreB	11	16	SSALGT			5	535.272	SLC_C212S_1	1	200507_FR_JK3_1_60sec_03	1	4.04972	3110422	537.222
VpreB	11	16	SSALGT			5	535.272	SLC_C212S_1	10	200507_FR_JK3_1_600sec_01	1	4.04327	2890635	537.413
VpreB	11	16	SSALGT			5	535.272	SLC_C212S_1	10	200507_FR_JK3_1_600sec_02	1	4.05639	3372159	537.458
VpreB	11	16	SSALGT			5	535.272	SLC_C212S_1	10	200507_FR_JK3_1_600sec_03	1	4.04613	3060480	537.476
VpreB	11	16	SSALGT			5	535.272	SLC_C212S_1	30	200507_FR_JK3_1_1800sec_01	1	4.03758	2997951	537.892
VpreB	11	16	SSALGT			5	535.272	SLC_C212S_1	30	200507_FR_JK3_1_1800sec_02	1	4.05254	3148471	537.869
VpreB	11	16	SSALGT			5	535.272	SLC_C212S_1	30	200507_FR_JK3_1_1800sec_03	1	4.04612	2651205	537.812
VpreB	11	16	SSALGT			5	535.272	SLC_C212S_1	120	200507_FR_JK3_1_7200sec_01	1	4.05238	2818074	538.049
VpreB	11	16	SSALGT			5	535.272	SLC_C212S_1	120	200507_FR_JK3_1_7200sec_02	1	4.04636	2714285	537.999
VpreB	11	16	SSALGT			5	535.272	SLC_C212S_1	120	200507_FR_JK3_1_7200sec_03	1	4.0459	2789836	538.029
VpreB	11	16	SSALGT			5	535.272	SLC_C212S_2	0	200507_FR_JK3_2_0sec_01	1	4.05527	2054123	535.674
VpreB	11	16	SSALGT			5	535.272	SLC_C212S_2	0	200507_FR_JK3_2_0sec_02	1	4.058	2597638	535.681
VpreB	11	16	SSALGT			5	535.272	SLC_C212S_2	0	200507_FR_JK3_2_0sec_03	1	4.05543	2263204	535.647
VpreB	11	16	SSALGT			5	535.272	SLC_C212S_2	0.167	200507_FR_JK3_2_10sec_01	1	4.04992	2069380	537.033
VpreB	11	16	SSALGT			5	535.272	SLC_C212S_2	0.167	200507_FR_JK3_2_10sec_02	1	4.0423	2429496	537.093
VpreB	11	16	SSALGT			5	535.272	SLC_C212S_2	0.167	200507_FR_JK3_2_10sec_03	1	4.04918	2158373	537.049
VpreB	11	16	SSALGT			5	535.272	SLC_C212S_2	1	200507_FR_JK3_2_60sec_01	1	4.05211	3141251	537.219
VpreB	11	16	SSALGT			5	535.272	SLC_C212S_2	1	200507_FR_JK3_2_60sec_02	1	3.99891	3001036	537.233
VpreB	11	16	SSALGT			5	535.272	SLC_C212S_2	1	200507_FR_JK3_2_60sec_03	1	4.04307	2919848	537.268
VpreB	11	16	SSALGT			5	535.272	SLC_C212S_2	10	200507_FR_JK3_2_600sec_01	1	4.04449	2897287	537.496
VpreB	11	16	SSALGT			5	535.272	SLC_C212S_2	10	200507_FR_JK3_2_600sec_02	1	4.04162	3005547	537.441
VpreB	11	16	SSALGT			5	535.272	SLC_C212S_2	10	200507_FR_JK3_2_600sec_03	1	4.02725	2969682	537.435
VpreB	11	16	SSALGT			5	535.272	SLC_C212S_2	30	200507_FR_JK3_2_1800sec_01	1	4.03916	2980289	537.865
VpreB	11	16	SSALGT			5	535.272	SLC_C212S_2	30	200507_FR_JK3_2_1800sec_02	1	4.03922	2704091	537.823
VpreB	11	16	SSALGT			5	535.272	SLC_C212S_2	30	200507_FR_JK3_2_1800sec_03	1	4.04309	2669457	537.875
VpreB	11	16	SSALGT			5	535.272	SLC_C212S_2	120	200507_FR_JK3_2_7200sec_01	1	4.02057	2379797	537.998
VpreB	11	16	SSALGT			5	535.272	SLC_C212S_2	120	200507_FR_JK3_2_7200sec_02	1	4.03662	2696581	538.033
VpreB	11	16	SSALGT			5	535.272	SLC_C212S_2	120	200507_FR_JK3_2_7200sec_03	1	4.0428	2636296	538.081
VpreB	11	16	SSALGT			5	535.272	VpreB_1	0	200511_FR_VpreB_1_0sec_01	1	4.0515	927247	535.539
VpreB	11	16	SSALGT			5	535.272	VpreB_1	0	200511_FR_VpreB_1_0sec_02	1	4.05161	927495	535.564
VpreB	11	16	SSALGT			5	535.272	VpreB_1	0	200511_FR_VpreB_1_0sec_03	1	4.05609	1003325	535.562
VpreB	11	16	SSALGT			5	535.272	VpreB_1	0.167	200511_FR_VpreB_1_10sec_01	1	4.01999	700212	538.052
VpreB	11	16	SSALGT			5	535.272	VpreB_1	0.167	200511_FR_VpreB_1_10sec_02	1	4.03389	666264	538.041
VpreB	11	16	SSALGT			5	535.272	VpreB_1	0.167	200511_FR_VpreB_1_10sec_03	1	4.03601	891900	538.05
VpreB	11	16	SSALGT			5	535.272	VpreB_1	1	200511_FR_VpreB_1_60sec_01	1	4.02963	1020808	538.087
VpreB	11	16	SSALGT			5	535.272	VpreB_1	1	200511_FR_VpreB_1_60sec_02	1	4.03595	947420	538.043
VpreB	11	16	SSALGT			5	535.272	VpreB_1	1	200511_FR_VpreB_1_60sec_03	1	4.03677	1034195	538.03
VpreB	11	16	SSALGT			5	535.272	VpreB_1	10	200511_FR_VpreB_1_600sec_01	1	4.02984	1082811	537.82
VpreB	11	16	SSALGT			5	535.272	VpreB_1	10	200511_FR_VpreB_1_600sec_02	1	4.01705	993638	537.743
VpreB	11	16	SSALGT			5	535.272	VpreB_1	10	200511_FR_VpreB_1_600sec_03	1	4.03779	1063064	537.762
VpreB	11	16	SSALGT			5	535.272	VpreB_1	30	200511_FR_VpreB_1_1800sec_01	1	4.03073	969955	537.946
VpreB	11	16	SSALGT			5	535.272	VpreB_1	30	200511_FR_VpreB_1_1800sec_02	1	4.03501	937423	538.044
VpreB	11	16	SSALGT			5	535.272	VpreB_1	30	200511_FR_VpreB_1_1800sec_03	1	4.04122	1064775	537.988
VpreB	11	16	SSALGT			5	535.272	VpreB_1	120	200511_FR_VpreB_1_7200sec_01	1	4.04917	835670	537.915
VpreB	11	16	SSALGT			5	535.272	VpreB_1	120	200511_FR_VpreB_1_7200sec_02	1	4.0416	728048	537.96
VpreB	11	16	SSALGT			5	535.272	VpreB_1	120	200511_FR_VpreB_1_7200sec_03	1	4.04838	811610	537.986
VpreB	11	16	SSALGT			5	535.272	VpreB_2	0	200511_FR_VpreB_2_0sec_01	1	4.04308	1226848	535.568
VpreB	11	16	SSALGT			5	535.272	VpreB_2	0	200511_FR_VpreB_2_0sec_02	1	4.05085	1298938	535.588
VpreB	11	16	SSALGT			5	535.272	VpreB_2	0	200511_FR_VpreB_2_0sec_03	1	4.05177	1268834	535.576
VpreB	11	16	SSALGT			5	535.272	VpreB_2	0.167	200511_FR_VpreB_2_10sec_01	1	4.04076	817352	537.986
VpreB	11	16	SSALGT			5	535.272	VpreB_2	0.167	200511_FR_VpreB_2_10sec_02	1	4.03116	802868	537.944
VpreB	11	16	SSALGT			5	535.272	VpreB_2	0.167	200511_FR_VpreB_2_10sec_03	1	4.03706	995199	538.033
VpreB	11	16	SSALGT			5	535.272	VpreB_2	1	200511_FR_VpreB_2_60sec_01	1	4.03788	1300126	538.102
VpreB	11	16	SSALGT			5	535.272	VpreB_2	1	200511_FR_VpreB_2_60sec_02	1	4.02357	1214653	538.028
VpreB	11	16	SSALGT			5	535.272	VpreB_2	1	200511_FR_VpreB_2_60sec_03	1	4.03806	1233270	537.996
VpreB	11	16	SSALGT			5	535.272	VpreB_2	10	200511_FR_VpreB_2_600sec_01	1	4.04579	1197922	537.729
VpreB	11	16	SSALGT			5	535.272	VpreB_2	10	200511_FR_VpreB_2_600sec_02	1	4.04647	1209252	537.855
VpreB	11	16	SSALGT			5	535.272	VpreB_2	10	200511_FR_VpreB_2_600sec_03	1	4.04501	1121278	537.829
VpreB	11	16	SSALGT			5	535.272	VpreB_2	30	200511_FR_VpreB_2_1800sec_01	1	4.05459	1095370	538.012
VpreB	11	16	SSALGT			5	535.272	VpreB_2	30	200511_FR_VpreB_2_1800sec_02	1	4.04407	1209340	538.086
VpreB	11	16	SSALGT			5	535.272	VpreB_2	30	200511_FR_VpreB_2_1800sec_03	1	4.01782	1018768	537.952
VpreB	11	16	SSALGT			5	535.272	VpreB_2	120	200511_FR_VpreB_2_7200sec_01	1	4.0458	785941	537.952
VpreB	11	16	SSALGT			5	535.272	VpreB_2	120	200511_FR_VpreB_2_7200sec_02	1	4.04433	801354	537.957
VpreB	11	16	SSALGT			5	535.272	VpreB_2	120	200511_FR_VpreB_2_7200sec_03	1	4.04673	808835	537.944
VpreB	11	17	SSALGTT			6	636.32	SLC_C212S_1	0	200507_FR_JK3_1_0sec_01	1	4.0788	1860590	636.671
VpreB	11	17	SSALGTT			6	636.32	SLC_C212S_1	0	200507_FR_JK3_1_0sec_02	1	4.08981	1683998	636.683
VpreB	11	17	SSALGTT			6	636.32	SLC_C212S_1	0	200507_FR_JK3_1_0sec_03	1	4.07896	1660226	636.67
VpreB	11	17	SSALGTT			6	636.32	SLC_C212S_1	0.167	200507_FR_JK3_1_10sec_01	1	4.08043	1578902	638.471
VpreB	11	17	SSALGTT			6	636.32	SLC_C212S_1	0.167	200507_FR_JK3_1_10sec_02	1	4.08039	1280566	638.395
VpreB	11	17	SSALGTT			6	636.32	SLC_C212S_1	0.167	200507_FR_JK3_1_10sec_03	1	4.07825	1089799	638.425
VpreB	11	17	SSALGTT			6	636.32	SLC_C212S_1	1	200507_FR_JK3_1_60sec_01	1	4.07714	2085231	638.843
VpreB	11	17	SSALGTT			6	636.32	SLC_C212S_1	1	200507_FR_JK3_1_60sec_02	1	4.07578	1949943	638.801
VpreB	11	17	SSALGTT			6	636.32	SLC_C212S_1	1	200507_FR_JK3_1_60sec_03	1	4.07684	1929999	638.819
VpreB	11	17	SSALGTT			6	636.32	SLC_C212S_1	10	200507_FR_JK3_1_600sec_01	1	4.07277	2355897	639.201
VpreB	11	17	SSALGTT			6	636.32	SLC_C212S_1	10	200507_FR_JK3_1_600sec_02	1	4.08238	2318969	639.253
VpreB	11	17	SSALGTT			6	636.32	SLC_C212S_1	10	200507_FR_JK3_1_600sec_03	1	4.07552	2218354	639.228
VpreB	11	17	SSALGTT			6	636.32	SLC_C212S_1	30	200507_FR_JK3_1_1800sec_01	1	4.06956	2053065	639.63
VpreB	11	17	SSALGTT			6	636.32	SLC_C212S_1	30	200507_FR_JK3_1_1800sec_02	1	4.07916	2255639	639.717
VpreB	11	17	SSALGTT			6	636.32	SLC_C212S_1	30	200507_FR_JK3_1_1800sec_03	1	4.07294	1829263	639.666
VpreB	11	17	SSALGTT			6	636.32	SLC_C212S_1	120	200507_FR_JK3_1_7200sec_01	1	4.07973	1980874	639.845
VpreB	11	17	SSALGTT			6	636.32	SLC_C212S_1	120	200507_FR_JK3_1_7200sec_02	1	4.07308	2044365	639.842
VpreB	11	17	SSALGTT			6	636.32	SLC_C212S_1	120	200507_FR_JK3_1_7200sec_03	1	4.07435	1983390	639.865
VpreB	11	17	SSALGTT			6	636.32	SLC_C212S_2	0	200507_FR_JK3_2_0sec_01	1	4.08237	1907895	636.72
VpreB	11	17	SSALGTT			6	636.32	SLC_C212S_2	0	200507_FR_JK3_2_0sec_02	1	4.08381	2240350	636.684
VpreB	11	17	SSALGTT			6	636.32	SLC_C212S_2	0	200507_FR_JK3_2_0sec_03	1	4.08308	1841674	636.704
VpreB	11	17	SSALGTT			6	636.32	SLC_C212S_2	0.167	200507_FR_JK3_2_10sec_01	1	4.07649	1234092	638.385
VpreB	11	17	SSALGTT			6	636.32	SLC_C212S_2	0.167	200507_FR_JK3_2_10sec_02	1	4.07543	1608123	638.509
VpreB	11	17	SSALGTT			6	636.32	SLC_C212S_2	0.167	200507_FR_JK3_2_10sec_03	1	4.07679	1293223	638.45
VpreB	11	17	SSALGTT			6	636.32	SLC_C212S_2	1	200507_FR_JK3_2_60sec_01	1	4.07678	2082969	638.77
VpreB	11	17	SSALGTT			6	636.32	SLC_C212S_2	1	200507_FR_JK3_2_60sec_02	1	4.04044	1842740	638.881
VpreB	11	17	SSALGTT			6	636.32	SLC_C212S_2	1	200507_FR_JK3_2_60sec_03	1	4.07311	1879947	638.754
VpreB	11	17	SSALGTT			6	636.32	SLC_C212S_2	10	200507_FR_JK3_2_600sec_01	1	4.07576	2067741	639.245
VpreB	11	17	SSALGTT			6	636.32	SLC_C212S_2	10	200507_FR_JK3_2_600sec_02	1	4.07103	2185569	639.188
VpreB	11	17	SSALGTT			6	636.32	SLC_C212S_2	10	200507_FR_JK3_2_600sec_03	1	4.06274	1905056	639.212
VpreB	11	17	SSALGTT			6	636.32	SLC_C212S_2	30	200507_FR_JK3_2_1800sec_01	1	4.07221	1889477	639.638
VpreB	11	17	SSALGTT			6	636.32	SLC_C212S_2	30	200507_FR_JK3_2_1800sec_02	1	4.07081	1758345	639.689
VpreB	11	17	SSALGTT			6	636.32	SLC_C212S_2	30	200507_FR_JK3_2_1800sec_03	1	4.07478	1785456	639.621
VpreB	11	17	SSALGTT			6	636.32	SLC_C212S_2	120	200507_FR_JK3_2_7200sec_01	1	4.05484	1496058	639.851
VpreB	11	17	SSALGTT			6	636.32	SLC_C212S_2	120	200507_FR_JK3_2_7200sec_02	1	4.07015	1677148	639.831
VpreB	11	17	SSALGTT			6	636.32	SLC_C212S_2	120	200507_FR_JK3_2_7200sec_03	1	4.07081	1810259	639.813
VpreB	11	17	SSALGTT			6	636.32	VpreB_1	0	200511_FR_VpreB_1_0sec_01	1	4.07878	669963	636.595
VpreB	11	17	SSALGTT			6	636.32	VpreB_1	0	200511_FR_VpreB_1_0sec_02	1	4.07968	662463	636.603
VpreB	11	17	SSALGTT			6	636.32	VpreB_1	0	200511_FR_VpreB_1_0sec_03	1	4.08092	644188	636.567
VpreB	11	17	SSALGTT			6	636.32	VpreB_1	0.167	200511_FR_VpreB_1_10sec_01	1	4.05522	352340	639.914
VpreB	11	17	SSALGTT			6	636.32	VpreB_1	0.167	200511_FR_VpreB_1_10sec_02	1	4.06923	313204	639.756
VpreB	11	17	SSALGTT			6	636.32	VpreB_1	0.167	200511_FR_VpreB_1_10sec_03	1	4.07237	456142	639.894
VpreB	11	17	SSALGTT			6	636.32	VpreB_1	1	200511_FR_VpreB_1_60sec_01	1	4.06524	480380	639.815
VpreB	11	17	SSALGTT			6	636.32	VpreB_1	1	200511_FR_VpreB_1_60sec_02	1	4.06844	511537	639.782
VpreB	11	17	SSALGTT			6	636.32	VpreB_1	1	200511_FR_VpreB_1_60sec_03	1	4.06875	501448	639.892
VpreB	11	17	SSALGTT			6	636.32	VpreB_1	10	200511_FR_VpreB_1_600sec_01	1	4.06403	507529	639.553
VpreB	11	17	SSALGTT			6	636.32	VpreB_1	10	200511_FR_VpreB_1_600sec_02	1	4.05433	560706	639.429
VpreB	11	17	SSALGTT			6	636.32	VpreB_1	10	200511_FR_VpreB_1_600sec_03	1	4.07036	568706	639.398
VpreB	11	17	SSALGTT			6	636.32	VpreB_1	30	200511_FR_VpreB_1_1800sec_01	1	4.06547	525154	639.703
VpreB	11	17	SSALGTT			6	636.32	VpreB_1	30	200511_FR_VpreB_1_1800sec_02	1	4.06757	532829	639.801
VpreB	11	17	SSALGTT			6	636.32	VpreB_1	30	200511_FR_VpreB_1_1800sec_03	1	4.07299	483465	639.703
VpreB	11	17	SSALGTT			6	636.32	VpreB_1	120	200511_FR_VpreB_1_7200sec_01	1	4.07681	423427	639.641
VpreB	11	17	SSALGTT			6	636.32	VpreB_1	120	200511_FR_VpreB_1_7200sec_02	1	4.07353	413934	639.872
VpreB	11	17	SSALGTT			6	636.32	VpreB_1	120	200511_FR_VpreB_1_7200sec_03	1	4.07748	390690	639.915
VpreB	11	17	SSALGTT			6	636.32	VpreB_2	0	200511_FR_VpreB_2_0sec_01	1	4.07556	937512	636.611
VpreB	11	17	SSALGTT			6	636.32	VpreB_2	0	200511_FR_VpreB_2_0sec_02	1	4.07494	1101496	636.614
VpreB	11	17	SSALGTT			6	636.32	VpreB_2	0	200511_FR_VpreB_2_0sec_03	1	4.07917	941991	636.594
VpreB	11	17	SSALGTT			6	636.32	VpreB_2	0.167	200511_FR_VpreB_2_10sec_01	1	4.07423	356353	639.539
VpreB	11	17	SSALGTT			6	636.32	VpreB_2	0.167	200511_FR_VpreB_2_10sec_02	1	4.06348	427909	639.696
VpreB	11	17	SSALGTT			6	636.32	VpreB_2	0.167	200511_FR_VpreB_2_10sec_03	1	4.06841	463841	639.742
VpreB	11	17	SSALGTT			6	636.32	VpreB_2	1	200511_FR_VpreB_2_60sec_01	1	4.06648	517318	639.834
VpreB	11	17	SSALGTT			6	636.32	VpreB_2	1	200511_FR_VpreB_2_60sec_02	1	4.05873	573907	639.842
VpreB	11	17	SSALGTT			6	636.32	VpreB_2	1	200511_FR_VpreB_2_60sec_03	1	4.0723	624872	639.799
VpreB	11	17	SSALGTT			6	636.32	VpreB_2	10	200511_FR_VpreB_2_600sec_01	1	4.07554	655039	639.477
VpreB	11	17	SSALGTT			6	636.32	VpreB_2	10	200511_FR_VpreB_2_600sec_02	1	4.0742	600758	639.538
VpreB	11	17	SSALGTT			6	636.32	VpreB_2	10	200511_FR_VpreB_2_600sec_03	1	4.07437	580276	639.589
VpreB	11	17	SSALGTT			6	636.32	VpreB_2	30	200511_FR_VpreB_2_1800sec_01	1	4.07971	525089	639.792
VpreB	11	17	SSALGTT			6	636.32	VpreB_2	30	200511_FR_VpreB_2_1800sec_02	1	4.07391	561956	639.781
VpreB	11	17	SSALGTT			6	636.32	VpreB_2	30	200511_FR_VpreB_2_1800sec_03	1	4.05584	483354	639.694
VpreB	11	17	SSALGTT			6	636.32	VpreB_2	120	200511_FR_VpreB_2_7200sec_01	1	4.07472	484139	639.705
VpreB	11	17	SSALGTT			6	636.32	VpreB_2	120	200511_FR_VpreB_2_7200sec_02	1	4.07381	424862	639.688
VpreB	11	17	SSALGTT			6	636.32	VpreB_2	120	200511_FR_VpreB_2_7200sec_03	1	4.07372	414721	639.752
VpreB	11	20	SSALGTTIRL			9	1018.59	SLC_C212S_1	0	200507_FR_JK3_1_0sec_01	2	6.09373	1657744	510.145
VpreB	11	20	SSALGTTIRL			9	1018.59	SLC_C212S_1	0	200507_FR_JK3_1_0sec_02	2	6.09793	1475345	510.148
VpreB	11	20	SSALGTTIRL			9	1018.59	SLC_C212S_1	0	200507_FR_JK3_1_0sec_03	2	6.09406	1687389	510.154
VpreB	11	20	SSALGTTIRL			9	1018.59	SLC_C212S_1	0.167	200507_FR_JK3_1_10sec_01	2	6.07488	1807954	511.36
VpreB	11	20	SSALGTTIRL			9	1018.59	SLC_C212S_1	0.167	200507_FR_JK3_1_10sec_02	2	6.07634	1730615	511.353
VpreB	11	20	SSALGTTIRL			9	1018.59	SLC_C212S_1	0.167	200507_FR_JK3_1_10sec_03	2	6.06835	1375874	511.261
VpreB	11	20	SSALGTTIRL			9	1018.59	SLC_C212S_1	1	200507_FR_JK3_1_60sec_01	2	6.06857	2605728	511.677
VpreB	11	20	SSALGTTIRL			9	1018.59	SLC_C212S_1	1	200507_FR_JK3_1_60sec_02	2	6.06978	1978420	511.626
VpreB	11	20	SSALGTTIRL			9	1018.59	SLC_C212S_1	1	200507_FR_JK3_1_60sec_03	2	6.07112	2228229	511.595
VpreB	11	20	SSALGTTIRL			9	1018.59	SLC_C212S_1	10	200507_FR_JK3_1_600sec_01	2	6.06802	2298148	511.83
VpreB	11	20	SSALGTTIRL			9	1018.59	SLC_C212S_1	10	200507_FR_JK3_1_600sec_02	2	6.07868	2829841	511.897
VpreB	11	20	SSALGTTIRL			9	1018.59	SLC_C212S_1	10	200507_FR_JK3_1_600sec_03	2	6.0684	2495804	511.897
VpreB	11	20	SSALGTTIRL			9	1018.59	SLC_C212S_1	30	200507_FR_JK3_1_1800sec_01	2	6.05855	2286139	512.116
VpreB	11	20	SSALGTTIRL			9	1018.59	SLC_C212S_1	30	200507_FR_JK3_1_1800sec_02	2	6.07149	2338770	512.17
VpreB	11	20	SSALGTTIRL			9	1018.59	SLC_C212S_1	30	200507_FR_JK3_1_1800sec_03	2	6.06432	2183717	512.148
VpreB	11	20	SSALGTTIRL			9	1018.59	SLC_C212S_1	120	200507_FR_JK3_1_7200sec_01	2	6.06834	2742027	512.23
VpreB	11	20	SSALGTTIRL			9	1018.59	SLC_C212S_1	120	200507_FR_JK3_1_7200sec_02	2	6.06793	2226499	512.253
VpreB	11	20	SSALGTTIRL			9	1018.59	SLC_C212S_1	120	200507_FR_JK3_1_7200sec_03	2	6.06568	2463167	512.28
VpreB	11	20	SSALGTTIRL			9	1018.59	SLC_C212S_2	0	200507_FR_JK3_2_0sec_01	2	6.08156	2056740	510.191
VpreB	11	20	SSALGTTIRL			9	1018.59	SLC_C212S_2	0	200507_FR_JK3_2_0sec_02	2	6.08741	1929163	510.165
VpreB	11	20	SSALGTTIRL			9	1018.59	SLC_C212S_2	0	200507_FR_JK3_2_0sec_03	2	6.08702	1621416	510.138
VpreB	11	20	SSALGTTIRL			9	1018.59	SLC_C212S_2	0.167	200507_FR_JK3_2_10sec_01	2	6.06909	1653450	511.302
VpreB	11	20	SSALGTTIRL			9	1018.59	SLC_C212S_2	0.167	200507_FR_JK3_2_10sec_02	2	6.06733	2152468	511.32
VpreB	11	20	SSALGTTIRL			9	1018.59	SLC_C212S_2	0.167	200507_FR_JK3_2_10sec_03	2	6.07401	1481828	511.281
VpreB	11	20	SSALGTTIRL			9	1018.59	SLC_C212S_2	1	200507_FR_JK3_2_60sec_01	2	6.06658	2352855	511.627
VpreB	11	20	SSALGTTIRL			9	1018.59	SLC_C212S_2	1	200507_FR_JK3_2_60sec_02	2	6.07382	2299251	511.64
VpreB	11	20	SSALGTTIRL			9	1018.59	SLC_C212S_2	1	200507_FR_JK3_2_60sec_03	2	6.06298	2309827	511.615
VpreB	11	20	SSALGTTIRL			9	1018.59	SLC_C212S_2	10	200507_FR_JK3_2_600sec_01	2	6.06685	2151223	511.907
VpreB	11	20	SSALGTTIRL			9	1018.59	SLC_C212S_2	10	200507_FR_JK3_2_600sec_02	2	6.06306	2273400	511.814
VpreB	11	20	SSALGTTIRL			9	1018.59	SLC_C212S_2	10	200507_FR_JK3_2_600sec_03	2	6.06597	2340441	511.912
VpreB	11	20	SSALGTTIRL			9	1018.59	SLC_C212S_2	30	200507_FR_JK3_2_1800sec_01	2	6.0656	2390956	512.096
VpreB	11	20	SSALGTTIRL			9	1018.59	SLC_C212S_2	30	200507_FR_JK3_2_1800sec_02	2	6.06822	2262167	512.164
VpreB	11	20	SSALGTTIRL			9	1018.59	SLC_C212S_2	30	200507_FR_JK3_2_1800sec_03	2	6.06769	2371978	512.104
VpreB	11	20	SSALGTTIRL			9	1018.59	SLC_C212S_2	120	200507_FR_JK3_2_7200sec_01	2	6.06119	2290297	512.276
VpreB	11	20	SSALGTTIRL			9	1018.59	SLC_C212S_2	120	200507_FR_JK3_2_7200sec_02	2	6.0702	2230316	512.238
VpreB	11	20	SSALGTTIRL			9	1018.59	SLC_C212S_2	120	200507_FR_JK3_2_7200sec_03	2	6.06285	2248222	512.233
VpreB	11	20	SSALGTTIRL			9	1018.59	VpreB_1	0	200511_FR_VpreB_1_0sec_01	2	6.08481	827847	510.071
VpreB	11	20	SSALGTTIRL			9	1018.59	VpreB_1	0	200511_FR_VpreB_1_0sec_02	2	6.08276	751639	510.067
VpreB	11	20	SSALGTTIRL			9	1018.59	VpreB_1	0	200511_FR_VpreB_1_0sec_03	2	6.08985	687258	510.081
VpreB	11	20	SSALGTTIRL			9	1018.59	VpreB_1	0.167	200511_FR_VpreB_1_10sec_01	2	6.06921	642876	512.005
VpreB	11	20	SSALGTTIRL			9	1018.59	VpreB_1	0.167	200511_FR_VpreB_1_10sec_02	2	6.06895	587036	512.053
VpreB	11	20	SSALGTTIRL			9	1018.59	VpreB_1	0.167	200511_FR_VpreB_1_10sec_03	2	6.06694	807396	512.068
VpreB	11	20	SSALGTTIRL			9	1018.59	VpreB_1	1	200511_FR_VpreB_1_60sec_01	2	6.06348	968136	512.331
VpreB	11	20	SSALGTTIRL			9	1018.59	VpreB_1	1	200511_FR_VpreB_1_60sec_02	2	6.05919	682473	512.384
VpreB	11	20	SSALGTTIRL			9	1018.59	VpreB_1	1	200511_FR_VpreB_1_60sec_03	2	6.06438	751176	512.365
VpreB	11	20	SSALGTTIRL			9	1018.59	VpreB_1	10	200511_FR_VpreB_1_600sec_01	2	6.05577	973152	512.27
VpreB	11	20	SSALGTTIRL			9	1018.59	VpreB_1	10	200511_FR_VpreB_1_600sec_02	2	6.06054	895964	512.353
VpreB	11	20	SSALGTTIRL			9	1018.59	VpreB_1	10	200511_FR_VpreB_1_600sec_03	2	6.06708	873076	512.278
VpreB	11	20	SSALGTTIRL			9	1018.59	VpreB_1	30	200511_FR_VpreB_1_1800sec_01	2	6.06417	876454	512.569
VpreB	11	20	SSALGTTIRL			9	1018.59	VpreB_1	30	200511_FR_VpreB_1_1800sec_02	2	6.06317	735457	512.582
VpreB	11	20	SSALGTTIRL			9	1018.59	VpreB_1	30	200511_FR_VpreB_1_1800sec_03	2	6.06499	874617	512.555
VpreB	11	20	SSALGTTIRL			9	1018.59	VpreB_1	120	200511_FR_VpreB_1_7200sec_01	2	6.06719	735868	512.542
VpreB	11	20	SSALGTTIRL			9	1018.59	VpreB_1	120	200511_FR_VpreB_1_7200sec_02	2	6.06433	666063	512.662
VpreB	11	20	SSALGTTIRL			9	1018.59	VpreB_1	120	200511_FR_VpreB_1_7200sec_03	2	6.07516	808097	512.685
VpreB	11	20	SSALGTTIRL			9	1018.59	VpreB_2	0	200511_FR_VpreB_2_0sec_01	2	6.07889	1010439	510.129
VpreB	11	20	SSALGTTIRL			9	1018.59	VpreB_2	0	200511_FR_VpreB_2_0sec_02	2	6.08223	1020603	510.106
VpreB	11	20	SSALGTTIRL			9	1018.59	VpreB_2	0	200511_FR_VpreB_2_0sec_03	2	6.08457	905363	510.107
VpreB	11	20	SSALGTTIRL			9	1018.59	VpreB_2	0.167	200511_FR_VpreB_2_10sec_01	2	6.07188	546269	511.957
VpreB	11	20	SSALGTTIRL			9	1018.59	VpreB_2	0.167	200511_FR_VpreB_2_10sec_02	2	6.06708	594163	512.013
VpreB	11	20	SSALGTTIRL			9	1018.59	VpreB_2	0.167	200511_FR_VpreB_2_10sec_03	2	6.06725	644615	512.062
VpreB	11	20	SSALGTTIRL			9	1018.59	VpreB_2	1	200511_FR_VpreB_2_60sec_01	2	6.06223	968629	512.407
VpreB	11	20	SSALGTTIRL			9	1018.59	VpreB_2	1	200511_FR_VpreB_2_60sec_02	2	6.06342	893223	512.383
VpreB	11	20	SSALGTTIRL			9	1018.59	VpreB_2	1	200511_FR_VpreB_2_60sec_03	2	6.06808	848594	512.382
VpreB	11	20	SSALGTTIRL			9	1018.59	VpreB_2	10	200511_FR_VpreB_2_600sec_01	2	6.06251	853912	512.212
VpreB	11	20	SSALGTTIRL			9	1018.59	VpreB_2	10	200511_FR_VpreB_2_600sec_02	2	6.06779	810703	512.388
VpreB	11	20	SSALGTTIRL			9	1018.59	VpreB_2	10	200511_FR_VpreB_2_600sec_03	2	6.06863	725965	512.37
VpreB	11	20	SSALGTTIRL			9	1018.59	VpreB_2	30	200511_FR_VpreB_2_1800sec_01	2	6.07404	848026	512.546
VpreB	11	20	SSALGTTIRL			9	1018.59	VpreB_2	30	200511_FR_VpreB_2_1800sec_02	2	6.07187	754969	512.604
VpreB	11	20	SSALGTTIRL			9	1018.59	VpreB_2	30	200511_FR_VpreB_2_1800sec_03	2	6.06438	777400	512.558
VpreB	11	20	SSALGTTIRL			9	1018.59	VpreB_2	120	200511_FR_VpreB_2_7200sec_01	2	6.06357	599365	512.537
VpreB	11	20	SSALGTTIRL			9	1018.59	VpreB_2	120	200511_FR_VpreB_2_7200sec_02	2	6.0645	575994	512.576
VpreB	11	20	SSALGTTIRL			9	1018.59	VpreB_2	120	200511_FR_VpreB_2_7200sec_03	2	6.07292	686338	512.598
VpreB	12	17	SALGTT			5	549.288	SLC_C212S_1	0	200507_FR_JK3_1_0sec_01	1	4.05922	662644	549.515
VpreB	12	17	SALGTT			5	549.288	SLC_C212S_1	0	200507_FR_JK3_1_0sec_02	1	4.06673	664956	549.533
VpreB	12	17	SALGTT			5	549.288	SLC_C212S_1	0	200507_FR_JK3_1_0sec_03	1	4.06412	658676	549.532
VpreB	12	17	SALGTT			5	549.288	SLC_C212S_1	0.167	200507_FR_JK3_1_10sec_01	1	4.06293	436791	550.862
VpreB	12	17	SALGTT			5	549.288	SLC_C212S_1	0.167	200507_FR_JK3_1_10sec_02	1	4.06201	403347	550.815
VpreB	12	17	SALGTT			5	549.288	SLC_C212S_1	0.167	200507_FR_JK3_1_10sec_03	1	4.05929	353339	550.709
VpreB	12	17	SALGTT			5	549.288	SLC_C212S_1	1	200507_FR_JK3_1_60sec_01	1	4.05873	631686	551.129
VpreB	12	17	SALGTT			5	549.288	SLC_C212S_1	1	200507_FR_JK3_1_60sec_02	1	4.05814	499598	551.138
VpreB	12	17	SALGTT			5	549.288	SLC_C212S_1	1	200507_FR_JK3_1_60sec_03	1	4.06107	512926	551.088
VpreB	12	17	SALGTT			5	549.288	SLC_C212S_1	10	200507_FR_JK3_1_600sec_01	1	4.05506	637844	551.6
VpreB	12	17	SALGTT			5	549.288	SLC_C212S_1	10	200507_FR_JK3_1_600sec_02	1	4.06667	677099	551.625
VpreB	12	17	SALGTT			5	549.288	SLC_C212S_1	10	200507_FR_JK3_1_600sec_03	1	4.05725	707181	551.582
VpreB	12	17	SALGTT			5	549.288	SLC_C212S_1	30	200507_FR_JK3_1_1800sec_01	1	4.04439	625774	552.063
VpreB	12	17	SALGTT			5	549.288	SLC_C212S_1	30	200507_FR_JK3_1_1800sec_02	1	4.06462	592468	552.069
VpreB	12	17	SALGTT			5	549.288	SLC_C212S_1	30	200507_FR_JK3_1_1800sec_03	1	4.05878	582690	552.06
VpreB	12	17	SALGTT			5	549.288	SLC_C212S_1	120	200507_FR_JK3_1_7200sec_01	1	4.06363	646669	552.19
VpreB	12	17	SALGTT			5	549.288	SLC_C212S_1	120	200507_FR_JK3_1_7200sec_02	1	4.05556	510686	552.278
VpreB	12	17	SALGTT			5	549.288	SLC_C212S_1	120	200507_FR_JK3_1_7200sec_03	1	4.05832	572409	552.274
VpreB	12	17	SALGTT			5	549.288	SLC_C212S_2	0	200507_FR_JK3_2_0sec_01	1	4.06891	744915	549.551
VpreB	12	17	SALGTT			5	549.288	SLC_C212S_2	0	200507_FR_JK3_2_0sec_02	1	4.06966	762868	549.537
VpreB	12	17	SALGTT			5	549.288	SLC_C212S_2	0	200507_FR_JK3_2_0sec_03	1	4.06369	852782	549.533
VpreB	12	17	SALGTT			5	549.288	SLC_C212S_2	0.167	200507_FR_JK3_2_10sec_01	1	4.06214	379963	550.767
VpreB	12	17	SALGTT			5	549.288	SLC_C212S_2	0.167	200507_FR_JK3_2_10sec_02	1	4.0563	511551	550.801
VpreB	12	17	SALGTT			5	549.288	SLC_C212S_2	0.167	200507_FR_JK3_2_10sec_03	1	4.0589	407359	550.676
VpreB	12	17	SALGTT			5	549.288	SLC_C212S_2	1	200507_FR_JK3_2_60sec_01	1	4.06055	565565	551.191
VpreB	12	17	SALGTT			5	549.288	SLC_C212S_2	1	200507_FR_JK3_2_60sec_02	1	4.02101	428685	551.102
VpreB	12	17	SALGTT			5	549.288	SLC_C212S_2	1	200507_FR_JK3_2_60sec_03	1	4.05757	536533	551.157
VpreB	12	17	SALGTT			5	549.288	SLC_C212S_2	10	200507_FR_JK3_2_600sec_01	1	4.05505	675329	551.579
VpreB	12	17	SALGTT			5	549.288	SLC_C212S_2	10	200507_FR_JK3_2_600sec_02	1	4.05549	542113	551.574
VpreB	12	17	SALGTT			5	549.288	SLC_C212S_2	10	200507_FR_JK3_2_600sec_03	1	4.03972	608124	551.629
VpreB	12	17	SALGTT			5	549.288	SLC_C212S_2	30	200507_FR_JK3_2_1800sec_01	1	4.05977	642458	552.026
VpreB	12	17	SALGTT			5	549.288	SLC_C212S_2	30	200507_FR_JK3_2_1800sec_02	1	4.05856	625791	552.048
VpreB	12	17	SALGTT			5	549.288	SLC_C212S_2	30	200507_FR_JK3_2_1800sec_03	1	4.05957	628480	552.014
VpreB	12	17	SALGTT			5	549.288	SLC_C212S_2	120	200507_FR_JK3_2_7200sec_01	1	4.02822	461726	552.243
VpreB	12	17	SALGTT			5	549.288	SLC_C212S_2	120	200507_FR_JK3_2_7200sec_02	1	4.05991	488316	552.231
VpreB	12	17	SALGTT			5	549.288	SLC_C212S_2	120	200507_FR_JK3_2_7200sec_03	1	4.05746	609037	552.197
VpreB	12	17	SALGTT			5	549.288	VpreB_1	0	200511_FR_VpreB_1_0sec_01	1	4.06206	226302	549.447
VpreB	12	17	SALGTT			5	549.288	VpreB_1	0	200511_FR_VpreB_1_0sec_02	1	4.05894	226585	549.483
VpreB	12	17	SALGTT			5	549.288	VpreB_1	0	200511_FR_VpreB_1_0sec_03	1	4.06851	209512	549.437
VpreB	12	17	SALGTT			5	549.288	VpreB_1	0.167	200511_FR_VpreB_1_10sec_01	1	4.02663	93871	552.368
VpreB	12	17	SALGTT			5	549.288	VpreB_1	0.167	200511_FR_VpreB_1_10sec_02	1	4.04952	92480	552.279
VpreB	12	17	SALGTT			5	549.288	VpreB_1	0.167	200511_FR_VpreB_1_10sec_03	1	4.04838	129586	552.299
VpreB	12	17	SALGTT			5	549.288	VpreB_1	1	200511_FR_VpreB_1_60sec_01	1	4.05064	150695	552.395
VpreB	12	17	SALGTT			5	549.288	VpreB_1	1	200511_FR_VpreB_1_60sec_02	1	4.05197	105377	552.388
VpreB	12	17	SALGTT			5	549.288	VpreB_1	1	200511_FR_VpreB_1_60sec_03	1	4.05236	135557	552.362
VpreB	12	17	SALGTT			5	549.288	VpreB_1	10	200511_FR_VpreB_1_600sec_01	1	4.04249	191755	552.019
VpreB	12	17	SALGTT			5	549.288	VpreB_1	10	200511_FR_VpreB_1_600sec_02	1	4.03026	120715	551.947
VpreB	12	17	SALGTT			5	549.288	VpreB_1	10	200511_FR_VpreB_1_600sec_03	1	4.05191	167644	551.88
VpreB	12	17	SALGTT			5	549.288	VpreB_1	30	200511_FR_VpreB_1_1800sec_01	1	4.04108	157738	552.083
VpreB	12	17	SALGTT			5	549.288	VpreB_1	30	200511_FR_VpreB_1_1800sec_02	1	4.05488	147080	552.302
VpreB	12	17	SALGTT			5	549.288	VpreB_1	30	200511_FR_VpreB_1_1800sec_03	1	4.05616	185494	552.14
VpreB	12	17	SALGTT			5	549.288	VpreB_1	120	200511_FR_VpreB_1_7200sec_01	1	4.05803	123361	552.294
VpreB	12	17	SALGTT			5	549.288	VpreB_1	120	200511_FR_VpreB_1_7200sec_02	1	4.05869	108772	552.281
VpreB	12	17	SALGTT			5	549.288	VpreB_1	120	200511_FR_VpreB_1_7200sec_03	1	4.06097	129714	552.285
VpreB	12	17	SALGTT			5	549.288	VpreB_2	0	200511_FR_VpreB_2_0sec_01	1	4.05693	241762	549.452
VpreB	12	17	SALGTT			5	549.288	VpreB_2	0	200511_FR_VpreB_2_0sec_02	1	4.06236	343973	549.473
VpreB	12	17	SALGTT			5	549.288	VpreB_2	0	200511_FR_VpreB_2_0sec_03	1	4.058	294068	549.47
VpreB	12	17	SALGTT			5	549.288	VpreB_2	0.167	200511_FR_VpreB_2_10sec_01	1	4.05634	99004	552.33
VpreB	12	17	SALGTT			5	549.288	VpreB_2	0.167	200511_FR_VpreB_2_10sec_02	1	4.04294	89875	552.386
VpreB	12	17	SALGTT			5	549.288	VpreB_2	0.167	200511_FR_VpreB_2_10sec_03	1	4.05874	106890	552.306
VpreB	12	17	SALGTT			5	549.288	VpreB_2	1	200511_FR_VpreB_2_60sec_01	1	4.04665	206352	552.188
VpreB	12	17	SALGTT			5	549.288	VpreB_2	1	200511_FR_VpreB_2_60sec_02	1	4.02937	133527	552.345
VpreB	12	17	SALGTT			5	549.288	VpreB_2	1	200511_FR_VpreB_2_60sec_03	1	4.0548	183469	552.197
VpreB	12	17	SALGTT			5	549.288	VpreB_2	10	200511_FR_VpreB_2_600sec_01	1	4.05922	187269	551.928
VpreB	12	17	SALGTT			5	549.288	VpreB_2	10	200511_FR_VpreB_2_600sec_02	1	4.05519	164255	551.974
VpreB	12	17	SALGTT			5	549.288	VpreB_2	10	200511_FR_VpreB_2_600sec_03	1	4.05768	173673	551.985
VpreB	12	17	SALGTT			5	549.288	VpreB_2	30	200511_FR_VpreB_2_1800sec_01	1	4.06226	142048	552.3
VpreB	12	17	SALGTT			5	549.288	VpreB_2	30	200511_FR_VpreB_2_1800sec_02	1	4.05926	157482	552.394
VpreB	12	17	SALGTT			5	549.288	VpreB_2	30	200511_FR_VpreB_2_1800sec_03	1	4.03111	132775	552.275
VpreB	12	17	SALGTT			5	549.288	VpreB_2	120	200511_FR_VpreB_2_7200sec_01	1	4.05574	100844	552.258
VpreB	12	17	SALGTT			5	549.288	VpreB_2	120	200511_FR_VpreB_2_7200sec_02	1	4.05462	115112	552.28
VpreB	12	17	SALGTT			5	549.288	VpreB_2	120	200511_FR_VpreB_2_7200sec_03	1	4.05647	128470	552.289
VpreB	15	20	GTTIRL			5	660.404	SLC_C212S_1	0	200507_FR_JK3_1_0sec_01	1	5.40849	1062328	660.707
VpreB	15	20	GTTIRL			5	660.404	SLC_C212S_1	0	200507_FR_JK3_1_0sec_02	1	5.40487	883399	660.699
VpreB	15	20	GTTIRL			5	660.404	SLC_C212S_1	0	200507_FR_JK3_1_0sec_03	1	5.40402	896398	660.761
VpreB	15	20	GTTIRL			5	660.404	SLC_C212S_1	0.167	200507_FR_JK3_1_10sec_01	1	5.38717	776488	661.943
VpreB	15	20	GTTIRL			5	660.404	SLC_C212S_1	0.167	200507_FR_JK3_1_10sec_02	1	5.39402	603243	661.914
VpreB	15	20	GTTIRL			5	660.404	SLC_C212S_1	0.167	200507_FR_JK3_1_10sec_03	1	5.38226	529162	661.869
VpreB	15	20	GTTIRL			5	660.404	SLC_C212S_1	1	200507_FR_JK3_1_60sec_01	1	5.37889	1045894	662.388
VpreB	15	20	GTTIRL			5	660.404	SLC_C212S_1	1	200507_FR_JK3_1_60sec_02	1	5.37853	950720	662.428
VpreB	15	20	GTTIRL			5	660.404	SLC_C212S_1	1	200507_FR_JK3_1_60sec_03	1	5.382	946439	662.416
VpreB	15	20	GTTIRL			5	660.404	SLC_C212S_1	10	200507_FR_JK3_1_600sec_01	1	5.37548	982404	662.565
VpreB	15	20	GTTIRL			5	660.404	SLC_C212S_1	10	200507_FR_JK3_1_600sec_02	1	5.39088	1108181	662.598
VpreB	15	20	GTTIRL			5	660.404	SLC_C212S_1	10	200507_FR_JK3_1_600sec_03	1	5.37622	1072598	662.599
VpreB	15	20	GTTIRL			5	660.404	SLC_C212S_1	30	200507_FR_JK3_1_1800sec_01	1	5.37268	1180407	662.703
VpreB	15	20	GTTIRL			5	660.404	SLC_C212S_1	30	200507_FR_JK3_1_1800sec_02	1	5.38513	1208741	662.733
VpreB	15	20	GTTIRL			5	660.404	SLC_C212S_1	30	200507_FR_JK3_1_1800sec_03	1	5.37812	1022815	662.755
VpreB	15	20	GTTIRL			5	660.404	SLC_C212S_1	120	200507_FR_JK3_1_7200sec_01	1	5.38786	1181584	662.814
VpreB	15	20	GTTIRL			5	660.404	SLC_C212S_1	120	200507_FR_JK3_1_7200sec_02	1	5.38113	1079172	662.814
VpreB	15	20	GTTIRL			5	660.404	SLC_C212S_1	120	200507_FR_JK3_1_7200sec_03	1	5.38374	1182007	662.802
VpreB	15	20	GTTIRL			5	660.404	SLC_C212S_2	0	200507_FR_JK3_2_0sec_01	1	5.39616	1067564	660.698
VpreB	15	20	GTTIRL			5	660.404	SLC_C212S_2	0	200507_FR_JK3_2_0sec_02	1	5.3995	1131410	660.707
VpreB	15	20	GTTIRL			5	660.404	SLC_C212S_2	0	200507_FR_JK3_2_0sec_03	1	5.3977	1058987	660.743
VpreB	15	20	GTTIRL			5	660.404	SLC_C212S_2	0.167	200507_FR_JK3_2_10sec_01	1	5.38457	629693	661.881
VpreB	15	20	GTTIRL			5	660.404	SLC_C212S_2	0.167	200507_FR_JK3_2_10sec_02	1	5.37928	805415	661.979
VpreB	15	20	GTTIRL			5	660.404	SLC_C212S_2	0.167	200507_FR_JK3_2_10sec_03	1	5.38386	617328	661.924
VpreB	15	20	GTTIRL			5	660.404	SLC_C212S_2	1	200507_FR_JK3_2_60sec_01	1	5.37978	954375	662.431
VpreB	15	20	GTTIRL			5	660.404	SLC_C212S_2	1	200507_FR_JK3_2_60sec_02	1	5.38226	865636	662.449
VpreB	15	20	GTTIRL			5	660.404	SLC_C212S_2	1	200507_FR_JK3_2_60sec_03	1	5.37905	1022315	662.45
VpreB	15	20	GTTIRL			5	660.404	SLC_C212S_2	10	200507_FR_JK3_2_600sec_01	1	5.3791	1040502	662.6
VpreB	15	20	GTTIRL			5	660.404	SLC_C212S_2	10	200507_FR_JK3_2_600sec_02	1	5.37738	1048423	662.551
VpreB	15	20	GTTIRL			5	660.404	SLC_C212S_2	10	200507_FR_JK3_2_600sec_03	1	5.37979	1041333	662.568
VpreB	15	20	GTTIRL			5	660.404	SLC_C212S_2	30	200507_FR_JK3_2_1800sec_01	1	5.38057	1164894	662.689
VpreB	15	20	GTTIRL			5	660.404	SLC_C212S_2	30	200507_FR_JK3_2_1800sec_02	1	5.37768	909033	662.722
VpreB	15	20	GTTIRL			5	660.404	SLC_C212S_2	30	200507_FR_JK3_2_1800sec_03	1	5.37995	1121803	662.686
VpreB	15	20	GTTIRL			5	660.404	SLC_C212S_2	120	200507_FR_JK3_2_7200sec_01	1	5.38071	968106	662.826
VpreB	15	20	GTTIRL			5	660.404	SLC_C212S_2	120	200507_FR_JK3_2_7200sec_02	1	5.38379	1031372	662.81
VpreB	15	20	GTTIRL			5	660.404	SLC_C212S_2	120	200507_FR_JK3_2_7200sec_03	1	5.37793	1167633	662.724
VpreB	15	20	GTTIRL			5	660.404	VpreB_1	0	200511_FR_VpreB_1_0sec_01	1	5.40101	390029	660.722
VpreB	15	20	GTTIRL			5	660.404	VpreB_1	0	200511_FR_VpreB_1_0sec_02	1	5.39922	358683	660.698
VpreB	15	20	GTTIRL			5	660.404	VpreB_1	0	200511_FR_VpreB_1_0sec_03	1	5.40268	354462	660.63
VpreB	15	20	GTTIRL			5	660.404	VpreB_1	0.167	200511_FR_VpreB_1_10sec_01	1	5.38371	226153	662.213
VpreB	15	20	GTTIRL			5	660.404	VpreB_1	0.167	200511_FR_VpreB_1_10sec_02	1	5.38348	213003	662.287
VpreB	15	20	GTTIRL			5	660.404	VpreB_1	0.167	200511_FR_VpreB_1_10sec_03	1	5.38654	272490	662.326
VpreB	15	20	GTTIRL			5	660.404	VpreB_1	1	200511_FR_VpreB_1_60sec_01	1	5.38175	369305	662.946
VpreB	15	20	GTTIRL			5	660.404	VpreB_1	1	200511_FR_VpreB_1_60sec_02	1	5.37504	266867	662.95
VpreB	15	20	GTTIRL			5	660.404	VpreB_1	1	200511_FR_VpreB_1_60sec_03	1	5.3831	292786	663.054
VpreB	15	20	GTTIRL			5	660.404	VpreB_1	10	200511_FR_VpreB_1_600sec_01	1	5.37324	299774	663.017
VpreB	15	20	GTTIRL			5	660.404	VpreB_1	10	200511_FR_VpreB_1_600sec_02	1	5.37373	292013	663.14
VpreB	15	20	GTTIRL			5	660.404	VpreB_1	10	200511_FR_VpreB_1_600sec_03	1	5.3763	291735	663.01
VpreB	15	20	GTTIRL			5	660.404	VpreB_1	30	200511_FR_VpreB_1_1800sec_01	1	5.38462	333885	663.235
VpreB	15	20	GTTIRL			5	660.404	VpreB_1	30	200511_FR_VpreB_1_1800sec_02	1	5.37965	311143	663.372
VpreB	15	20	GTTIRL			5	660.404	VpreB_1	30	200511_FR_VpreB_1_1800sec_03	1	5.37996	336466	663.25
VpreB	15	20	GTTIRL			5	660.404	VpreB_1	120	200511_FR_VpreB_1_7200sec_01	1	5.38502	259903	663.402
VpreB	15	20	GTTIRL			5	660.404	VpreB_1	120	200511_FR_VpreB_1_7200sec_02	1	5.38559	242675	663.474
VpreB	15	20	GTTIRL			5	660.404	VpreB_1	120	200511_FR_VpreB_1_7200sec_03	1	5.39132	330571	663.429
VpreB	15	20	GTTIRL			5	660.404	VpreB_2	0	200511_FR_VpreB_2_0sec_01	1	5.39412	479970	660.698
VpreB	15	20	GTTIRL			5	660.404	VpreB_2	0	200511_FR_VpreB_2_0sec_02	1	5.38991	591104	660.662
VpreB	15	20	GTTIRL			5	660.404	VpreB_2	0	200511_FR_VpreB_2_0sec_03	1	5.40043	533095	660.695
VpreB	15	20	GTTIRL			5	660.404	VpreB_2	0.167	200511_FR_VpreB_2_10sec_01	1	5.38763	203801	662.304
VpreB	15	20	GTTIRL			5	660.404	VpreB_2	0.167	200511_FR_VpreB_2_10sec_02	1	5.3822	222361	662.381
VpreB	15	20	GTTIRL			5	660.404	VpreB_2	0.167	200511_FR_VpreB_2_10sec_03	1	5.38336	213411	662.405
VpreB	15	20	GTTIRL			5	660.404	VpreB_2	1	200511_FR_VpreB_2_60sec_01	1	5.38096	371070	662.958
VpreB	15	20	GTTIRL			5	660.404	VpreB_2	1	200511_FR_VpreB_2_60sec_02	1	5.38391	343243	663.028
VpreB	15	20	GTTIRL			5	660.404	VpreB_2	1	200511_FR_VpreB_2_60sec_03	1	5.38215	398665	663.065
VpreB	15	20	GTTIRL			5	660.404	VpreB_2	10	200511_FR_VpreB_2_600sec_01	1	5.38013	325512	663.022
VpreB	15	20	GTTIRL			5	660.404	VpreB_2	10	200511_FR_VpreB_2_600sec_02	1	5.38277	337680	663.08
VpreB	15	20	GTTIRL			5	660.404	VpreB_2	10	200511_FR_VpreB_2_600sec_03	1	5.38549	318447	663.094
VpreB	15	20	GTTIRL			5	660.404	VpreB_2	30	200511_FR_VpreB_2_1800sec_01	1	5.38701	293707	663.383
VpreB	15	20	GTTIRL			5	660.404	VpreB_2	30	200511_FR_VpreB_2_1800sec_02	1	5.39072	343762	663.286
VpreB	15	20	GTTIRL			5	660.404	VpreB_2	30	200511_FR_VpreB_2_1800sec_03	1	5.38533	337746	663.256
VpreB	15	20	GTTIRL			5	660.404	VpreB_2	120	200511_FR_VpreB_2_7200sec_01	1	5.38531	289634	663.266
VpreB	15	20	GTTIRL			5	660.404	VpreB_2	120	200511_FR_VpreB_2_7200sec_02	1	5.3835	218276	663.374
VpreB	15	20	GTTIRL			5	660.404	VpreB_2	120	200511_FR_VpreB_2_7200sec_03	1	5.38952	267965	663.381
VpreB	17	32	TIRLTCTLRNDHDIGV			15	1826.95	SLC_C212S_1	0	200507_FR_JK3_1_0sec_01	3	5.31419	1265069	610.007
VpreB	17	32	TIRLTCTLRNDHDIGV			15	1826.95	SLC_C212S_1	0	200507_FR_JK3_1_0sec_02	3	5.31894	1132421	609.989
VpreB	17	32	TIRLTCTLRNDHDIGV			15	1826.95	SLC_C212S_1	0	200507_FR_JK3_1_0sec_03	3	5.32165	1198430	609.996
VpreB	17	32	TIRLTCTLRNDHDIGV			15	1826.95	SLC_C212S_1	0.167	200507_FR_JK3_1_10sec_01	3	5.29469	989252	610.67
VpreB	17	32	TIRLTCTLRNDHDIGV			15	1826.95	SLC_C212S_1	0.167	200507_FR_JK3_1_10sec_02	3	5.31001	905742	610.623
VpreB	17	32	TIRLTCTLRNDHDIGV			15	1826.95	SLC_C212S_1	0.167	200507_FR_JK3_1_10sec_03	3	5.30529	722432	610.67
VpreB	17	32	TIRLTCTLRNDHDIGV			15	1826.95	SLC_C212S_1	1	200507_FR_JK3_1_60sec_01	3	5.29117	1328132	611.052
VpreB	17	32	TIRLTCTLRNDHDIGV			15	1826.95	SLC_C212S_1	1	200507_FR_JK3_1_60sec_02	3	5.29632	1149688	611.04
VpreB	17	32	TIRLTCTLRNDHDIGV			15	1826.95	SLC_C212S_1	1	200507_FR_JK3_1_60sec_03	3	5.2966	1233593	611.001
VpreB	17	32	TIRLTCTLRNDHDIGV			15	1826.95	SLC_C212S_1	10	200507_FR_JK3_1_600sec_01	3	5.28774	1301786	611.267
VpreB	17	32	TIRLTCTLRNDHDIGV			15	1826.95	SLC_C212S_1	10	200507_FR_JK3_1_600sec_02	3	5.29882	1233472	611.313
VpreB	17	32	TIRLTCTLRNDHDIGV			15	1826.95	SLC_C212S_1	10	200507_FR_JK3_1_600sec_03	3	5.29002	1149393	611.311
VpreB	17	32	TIRLTCTLRNDHDIGV			15	1826.95	SLC_C212S_1	30	200507_FR_JK3_1_1800sec_01	3	5.27825	1249009	611.423
VpreB	17	32	TIRLTCTLRNDHDIGV			15	1826.95	SLC_C212S_1	30	200507_FR_JK3_1_1800sec_02	3	5.29487	1325177	611.479
VpreB	17	32	TIRLTCTLRNDHDIGV			15	1826.95	SLC_C212S_1	30	200507_FR_JK3_1_1800sec_03	3	5.28887	963196	611.469
VpreB	17	32	TIRLTCTLRNDHDIGV			15	1826.95	SLC_C212S_1	120	200507_FR_JK3_1_7200sec_01	3	5.29663	1094843	611.568
VpreB	17	32	TIRLTCTLRNDHDIGV			15	1826.95	SLC_C212S_1	120	200507_FR_JK3_1_7200sec_02	3	5.28757	1076890	611.611
VpreB	17	32	TIRLTCTLRNDHDIGV			15	1826.95	SLC_C212S_1	120	200507_FR_JK3_1_7200sec_03	3	5.28786	1114712	611.619
VpreB	17	32	TIRLTCTLRNDHDIGV			15	1826.95	SLC_C212S_2	0	200507_FR_JK3_2_0sec_01	3	5.30313	1103698	610.002
VpreB	17	32	TIRLTCTLRNDHDIGV			15	1826.95	SLC_C212S_2	0	200507_FR_JK3_2_0sec_02	3	5.30707	1327592	610.001
VpreB	17	32	TIRLTCTLRNDHDIGV			15	1826.95	SLC_C212S_2	0	200507_FR_JK3_2_0sec_03	3	5.30901	1348489	609.984
VpreB	17	32	TIRLTCTLRNDHDIGV			15	1826.95	SLC_C212S_2	0.167	200507_FR_JK3_2_10sec_01	3	5.29478	841857	610.668
VpreB	17	32	TIRLTCTLRNDHDIGV			15	1826.95	SLC_C212S_2	0.167	200507_FR_JK3_2_10sec_02	3	5.29512	1141281	610.71
VpreB	17	32	TIRLTCTLRNDHDIGV			15	1826.95	SLC_C212S_2	0.167	200507_FR_JK3_2_10sec_03	3	5.30026	900937	610.652
VpreB	17	32	TIRLTCTLRNDHDIGV			15	1826.95	SLC_C212S_2	1	200507_FR_JK3_2_60sec_01	3	5.29476	1137843	611.015
VpreB	17	32	TIRLTCTLRNDHDIGV			15	1826.95	SLC_C212S_2	1	200507_FR_JK3_2_60sec_02	3	5.29734	1082876	611.074
VpreB	17	32	TIRLTCTLRNDHDIGV			15	1826.95	SLC_C212S_2	1	200507_FR_JK3_2_60sec_03	3	5.29218	1167436	611.046
VpreB	17	32	TIRLTCTLRNDHDIGV			15	1826.95	SLC_C212S_2	10	200507_FR_JK3_2_600sec_01	3	5.28975	1074784	611.363
VpreB	17	32	TIRLTCTLRNDHDIGV			15	1826.95	SLC_C212S_2	10	200507_FR_JK3_2_600sec_02	3	5.28768	1165652	611.302
VpreB	17	32	TIRLTCTLRNDHDIGV			15	1826.95	SLC_C212S_2	10	200507_FR_JK3_2_600sec_03	3	5.28855	1123323	611.313
VpreB	17	32	TIRLTCTLRNDHDIGV			15	1826.95	SLC_C212S_2	30	200507_FR_JK3_2_1800sec_01	3	5.28782	1189748	611.439
VpreB	17	32	TIRLTCTLRNDHDIGV			15	1826.95	SLC_C212S_2	30	200507_FR_JK3_2_1800sec_02	3	5.28654	1052021	611.473
VpreB	17	32	TIRLTCTLRNDHDIGV			15	1826.95	SLC_C212S_2	30	200507_FR_JK3_2_1800sec_03	3	5.28484	1099015	611.46
VpreB	17	32	TIRLTCTLRNDHDIGV			15	1826.95	SLC_C212S_2	120	200507_FR_JK3_2_7200sec_01	3	5.28395	1023126	611.593
VpreB	17	32	TIRLTCTLRNDHDIGV			15	1826.95	SLC_C212S_2	120	200507_FR_JK3_2_7200sec_02	3	5.29041	1071374	611.569
VpreB	17	32	TIRLTCTLRNDHDIGV			15	1826.95	SLC_C212S_2	120	200507_FR_JK3_2_7200sec_03	3	5.28934	967814	611.628
VpreB	17	32	TIRLTCTLRNDHDIGV			15	1826.95	VpreB_1	0	200511_FR_VpreB_1_0sec_01	3	5.32147	260706	609.969
VpreB	17	32	TIRLTCTLRNDHDIGV			15	1826.95	VpreB_1	0	200511_FR_VpreB_1_0sec_02	3	5.33331	477738	609.969
VpreB	17	32	TIRLTCTLRNDHDIGV			15	1826.95	VpreB_1	0	200511_FR_VpreB_1_0sec_03	3	5.34604	404380	609.974
VpreB	17	32	TIRLTCTLRNDHDIGV			15	1826.95	VpreB_1	0.167	200511_FR_VpreB_1_10sec_01	3	5.32039	247009	611.129
VpreB	17	32	TIRLTCTLRNDHDIGV			15	1826.95	VpreB_1	0.167	200511_FR_VpreB_1_10sec_02	3	5.34064	242289	611.095
VpreB	17	32	TIRLTCTLRNDHDIGV			15	1826.95	VpreB_1	0.167	200511_FR_VpreB_1_10sec_03	3	5.33262	411686	611.145
VpreB	17	32	TIRLTCTLRNDHDIGV			15	1826.95	VpreB_1	1	200511_FR_VpreB_1_60sec_01	3	5.32388	468794	611.618
VpreB	17	32	TIRLTCTLRNDHDIGV			15	1826.95	VpreB_1	1	200511_FR_VpreB_1_60sec_02	3	5.32222	410465	611.577
VpreB	17	32	TIRLTCTLRNDHDIGV			15	1826.95	VpreB_1	1	200511_FR_VpreB_1_60sec_03	3	5.32394	426196	611.623
VpreB	17	32	TIRLTCTLRNDHDIGV			15	1826.95	VpreB_1	10	200511_FR_VpreB_1_600sec_01	3	5.32166	488750	611.757
VpreB	17	32	TIRLTCTLRNDHDIGV			15	1826.95	VpreB_1	10	200511_FR_VpreB_1_600sec_02	3	5.32392	456316	611.789
VpreB	17	32	TIRLTCTLRNDHDIGV			15	1826.95	VpreB_1	10	200511_FR_VpreB_1_600sec_03	3	5.3179	448012	611.861
VpreB	17	32	TIRLTCTLRNDHDIGV			15	1826.95	VpreB_1	30	200511_FR_VpreB_1_1800sec_01	3	5.3191	428714	611.867
VpreB	17	32	TIRLTCTLRNDHDIGV			15	1826.95	VpreB_1	30	200511_FR_VpreB_1_1800sec_02	3	5.31694	360965	611.995
VpreB	17	32	TIRLTCTLRNDHDIGV			15	1826.95	VpreB_1	30	200511_FR_VpreB_1_1800sec_03	3	5.32404	403889	611.896
VpreB	17	32	TIRLTCTLRNDHDIGV			15	1826.95	VpreB_1	120	200511_FR_VpreB_1_7200sec_01	3	5.32959	303521	611.864
VpreB	17	32	TIRLTCTLRNDHDIGV			15	1826.95	VpreB_1	120	200511_FR_VpreB_1_7200sec_02	3	5.3277	240669	612.023
VpreB	17	32	TIRLTCTLRNDHDIGV			15	1826.95	VpreB_1	120	200511_FR_VpreB_1_7200sec_03	3	5.33162	287888	611.998
VpreB	17	32	TIRLTCTLRNDHDIGV			15	1826.95	VpreB_2	0	200511_FR_VpreB_2_0sec_01	3	5.32951	576798	609.985
VpreB	17	32	TIRLTCTLRNDHDIGV			15	1826.95	VpreB_2	0	200511_FR_VpreB_2_0sec_02	3	5.3235	590207	609.994
VpreB	17	32	TIRLTCTLRNDHDIGV			15	1826.95	VpreB_2	0	200511_FR_VpreB_2_0sec_03	3	5.3355	587025	609.969
VpreB	17	32	TIRLTCTLRNDHDIGV			15	1826.95	VpreB_2	0.167	200511_FR_VpreB_2_10sec_01	3	5.34498	195243	611.017
VpreB	17	32	TIRLTCTLRNDHDIGV			15	1826.95	VpreB_2	0.167	200511_FR_VpreB_2_10sec_02	3	5.32576	291981	611.212
VpreB	17	32	TIRLTCTLRNDHDIGV			15	1826.95	VpreB_2	0.167	200511_FR_VpreB_2_10sec_03	3	5.32437	296736	611.23
VpreB	17	32	TIRLTCTLRNDHDIGV			15	1826.95	VpreB_2	1	200511_FR_VpreB_2_60sec_01	3	5.32016	408664	611.688
VpreB	17	32	TIRLTCTLRNDHDIGV			15	1826.95	VpreB_2	1	200511_FR_VpreB_2_60sec_02	3	5.32272	430539	611.743
VpreB	17	32	TIRLTCTLRNDHDIGV			15	1826.95	VpreB_2	1	200511_FR_VpreB_2_60sec_03	3	5.31453	383779	611.736
VpreB	17	32	TIRLTCTLRNDHDIGV			15	1826.95	VpreB_2	10	200511_FR_VpreB_2_600sec_01	3	5.32713	392813	611.823
VpreB	17	32	TIRLTCTLRNDHDIGV			15	1826.95	VpreB_2	10	200511_FR_VpreB_2_600sec_02	3	5.32162	335744	611.787
VpreB	17	32	TIRLTCTLRNDHDIGV			15	1826.95	VpreB_2	10	200511_FR_VpreB_2_600sec_03	3	5.33558	375401	611.846
VpreB	17	32	TIRLTCTLRNDHDIGV			15	1826.95	VpreB_2	30	200511_FR_VpreB_2_1800sec_01	3	5.3501	259775	612.004
VpreB	17	32	TIRLTCTLRNDHDIGV			15	1826.95	VpreB_2	30	200511_FR_VpreB_2_1800sec_02	3	5.33597	299728	611.944
VpreB	17	32	TIRLTCTLRNDHDIGV			15	1826.95	VpreB_2	30	200511_FR_VpreB_2_1800sec_03	3	5.32394	304959	611.964
VpreB	17	32	TIRLTCTLRNDHDIGV			15	1826.95	VpreB_2	120	200511_FR_VpreB_2_7200sec_01	3	5.33054	246467	611.975
VpreB	17	32	TIRLTCTLRNDHDIGV			15	1826.95	VpreB_2	120	200511_FR_VpreB_2_7200sec_02	3	5.33499	256578	611.957
VpreB	17	32	TIRLTCTLRNDHDIGV			15	1826.95	VpreB_2	120	200511_FR_VpreB_2_7200sec_03	3	5.34502	229715	611.967
VpreB	18	32	IRLTCTLRNDHDIGV			14	1725.91	SLC_C212S_1	0	200507_FR_JK3_1_0sec_01	3	5.19877	1009935	576.293
VpreB	18	32	IRLTCTLRNDHDIGV			14	1725.91	SLC_C212S_1	0	200507_FR_JK3_1_0sec_02	3	5.201	1088343	576.311
VpreB	18	32	IRLTCTLRNDHDIGV			14	1725.91	SLC_C212S_1	0	200507_FR_JK3_1_0sec_03	3	5.19454	1101289	576.296
VpreB	18	32	IRLTCTLRNDHDIGV			14	1725.91	SLC_C212S_1	0.167	200507_FR_JK3_1_10sec_01	3	5.18945	1057474	576.819
VpreB	18	32	IRLTCTLRNDHDIGV			14	1725.91	SLC_C212S_1	0.167	200507_FR_JK3_1_10sec_02	3	5.20686	853675	576.843
VpreB	18	32	IRLTCTLRNDHDIGV			14	1725.91	SLC_C212S_1	0.167	200507_FR_JK3_1_10sec_03	3	5.19804	815900	576.799
VpreB	18	32	IRLTCTLRNDHDIGV			14	1725.91	SLC_C212S_1	1	200507_FR_JK3_1_60sec_01	3	5.17692	1104487	577.117
VpreB	18	32	IRLTCTLRNDHDIGV			14	1725.91	SLC_C212S_1	1	200507_FR_JK3_1_60sec_02	3	5.18046	1144352	577.105
VpreB	18	32	IRLTCTLRNDHDIGV			14	1725.91	SLC_C212S_1	1	200507_FR_JK3_1_60sec_03	3	5.18592	1047557	577.094
VpreB	18	32	IRLTCTLRNDHDIGV			14	1725.91	SLC_C212S_1	10	200507_FR_JK3_1_600sec_01	3	5.18288	1116919	577.382
VpreB	18	32	IRLTCTLRNDHDIGV			14	1725.91	SLC_C212S_1	10	200507_FR_JK3_1_600sec_02	3	5.18844	1114182	577.429
VpreB	18	32	IRLTCTLRNDHDIGV			14	1725.91	SLC_C212S_1	10	200507_FR_JK3_1_600sec_03	3	5.176	1127081	577.476
VpreB	18	32	IRLTCTLRNDHDIGV			14	1725.91	SLC_C212S_1	30	200507_FR_JK3_1_1800sec_01	3	5.17052	1208785	577.556
VpreB	18	32	IRLTCTLRNDHDIGV			14	1725.91	SLC_C212S_1	30	200507_FR_JK3_1_1800sec_02	3	5.18553	1218716	577.621
VpreB	18	32	IRLTCTLRNDHDIGV			14	1725.91	SLC_C212S_1	30	200507_FR_JK3_1_1800sec_03	3	5.17765	1054186	577.591
VpreB	18	32	IRLTCTLRNDHDIGV			14	1725.91	SLC_C212S_1	120	200507_FR_JK3_1_7200sec_01	3	5.18548	1104118	577.697
VpreB	18	32	IRLTCTLRNDHDIGV			14	1725.91	SLC_C212S_1	120	200507_FR_JK3_1_7200sec_02	3	5.1777	1080083	577.75
VpreB	18	32	IRLTCTLRNDHDIGV			14	1725.91	SLC_C212S_1	120	200507_FR_JK3_1_7200sec_03	3	5.18378	1006685	577.708
VpreB	18	32	IRLTCTLRNDHDIGV			14	1725.91	SLC_C212S_2	0	200507_FR_JK3_2_0sec_01	3	5.19123	1193626	576.273
VpreB	18	32	IRLTCTLRNDHDIGV			14	1725.91	SLC_C212S_2	0	200507_FR_JK3_2_0sec_02	3	5.19172	1197420	576.324
VpreB	18	32	IRLTCTLRNDHDIGV			14	1725.91	SLC_C212S_2	0	200507_FR_JK3_2_0sec_03	3	5.18846	1229524	576.281
VpreB	18	32	IRLTCTLRNDHDIGV			14	1725.91	SLC_C212S_2	0.167	200507_FR_JK3_2_10sec_01	3	5.18877	850754	576.789
VpreB	18	32	IRLTCTLRNDHDIGV			14	1725.91	SLC_C212S_2	0.167	200507_FR_JK3_2_10sec_02	3	5.18754	969046	576.831
VpreB	18	32	IRLTCTLRNDHDIGV			14	1725.91	SLC_C212S_2	0.167	200507_FR_JK3_2_10sec_03	3	5.19347	839619	576.821
VpreB	18	32	IRLTCTLRNDHDIGV			14	1725.91	SLC_C212S_2	1	200507_FR_JK3_2_60sec_01	3	5.18327	1060630	577.168
VpreB	18	32	IRLTCTLRNDHDIGV			14	1725.91	SLC_C212S_2	1	200507_FR_JK3_2_60sec_02	3	5.18287	990258	577.138
VpreB	18	32	IRLTCTLRNDHDIGV			14	1725.91	SLC_C212S_2	1	200507_FR_JK3_2_60sec_03	3	5.17951	1056481	577.139
VpreB	18	32	IRLTCTLRNDHDIGV			14	1725.91	SLC_C212S_2	10	200507_FR_JK3_2_600sec_01	3	5.18146	1062990	577.458
VpreB	18	32	IRLTCTLRNDHDIGV			14	1725.91	SLC_C212S_2	10	200507_FR_JK3_2_600sec_02	3	5.18231	1162209	577.424
VpreB	18	32	IRLTCTLRNDHDIGV			14	1725.91	SLC_C212S_2	10	200507_FR_JK3_2_600sec_03	3	5.18279	1044665	577.495
VpreB	18	32	IRLTCTLRNDHDIGV			14	1725.91	SLC_C212S_2	30	200507_FR_JK3_2_1800sec_01	3	5.17867	1104348	577.551
VpreB	18	32	IRLTCTLRNDHDIGV			14	1725.91	SLC_C212S_2	30	200507_FR_JK3_2_1800sec_02	3	5.17952	1008468	577.598
VpreB	18	32	IRLTCTLRNDHDIGV			14	1725.91	SLC_C212S_2	30	200507_FR_JK3_2_1800sec_03	3	5.18003	1090238	577.571
VpreB	18	32	IRLTCTLRNDHDIGV			14	1725.91	SLC_C212S_2	120	200507_FR_JK3_2_7200sec_01	3	5.17883	1064749	577.685
VpreB	18	32	IRLTCTLRNDHDIGV			14	1725.91	SLC_C212S_2	120	200507_FR_JK3_2_7200sec_02	3	5.18298	1087373	577.754
VpreB	18	32	IRLTCTLRNDHDIGV			14	1725.91	SLC_C212S_2	120	200507_FR_JK3_2_7200sec_03	3	5.17983	978605	577.663
VpreB	18	32	IRLTCTLRNDHDIGV			14	1725.91	VpreB_1	0	200511_FR_VpreB_1_0sec_01	3	5.21406	267169	576.282
VpreB	18	32	IRLTCTLRNDHDIGV			14	1725.91	VpreB_1	0	200511_FR_VpreB_1_0sec_02	3	5.23701	318456	576.263
VpreB	18	32	IRLTCTLRNDHDIGV			14	1725.91	VpreB_1	0	200511_FR_VpreB_1_0sec_03	3	5.23495	280134	576.256
VpreB	18	32	IRLTCTLRNDHDIGV			14	1725.91	VpreB_1	0.167	200511_FR_VpreB_1_10sec_01	3	5.2276	212242	577.366
VpreB	18	32	IRLTCTLRNDHDIGV			14	1725.91	VpreB_1	0.167	200511_FR_VpreB_1_10sec_02	3	5.21609	131930	577.286
VpreB	18	32	IRLTCTLRNDHDIGV			14	1725.91	VpreB_1	0.167	200511_FR_VpreB_1_10sec_03	3	5.21947	337444	577.372
VpreB	18	32	IRLTCTLRNDHDIGV			14	1725.91	VpreB_1	1	200511_FR_VpreB_1_60sec_01	3	5.21859	319243	577.794
VpreB	18	32	IRLTCTLRNDHDIGV			14	1725.91	VpreB_1	1	200511_FR_VpreB_1_60sec_02	3	5.21523	259680	577.867
VpreB	18	32	IRLTCTLRNDHDIGV			14	1725.91	VpreB_1	1	200511_FR_VpreB_1_60sec_03	3	5.22016	307539	577.905
VpreB	18	32	IRLTCTLRNDHDIGV			14	1725.91	VpreB_1	10	200511_FR_VpreB_1_600sec_01	3	5.20886	389874	577.947
VpreB	18	32	IRLTCTLRNDHDIGV			14	1725.91	VpreB_1	10	200511_FR_VpreB_1_600sec_02	3	5.21153	341306	577.892
VpreB	18	32	IRLTCTLRNDHDIGV			14	1725.91	VpreB_1	10	200511_FR_VpreB_1_600sec_03	3	5.22014	332955	577.913
VpreB	18	32	IRLTCTLRNDHDIGV			14	1725.91	VpreB_1	30	200511_FR_VpreB_1_1800sec_01	3	5.22363	275519	578.004
VpreB	18	32	IRLTCTLRNDHDIGV			14	1725.91	VpreB_1	30	200511_FR_VpreB_1_1800sec_02	3	5.21974	330945	578.058
VpreB	18	32	IRLTCTLRNDHDIGV			14	1725.91	VpreB_1	30	200511_FR_VpreB_1_1800sec_03	3	5.21545	312953	578.098
VpreB	18	32	IRLTCTLRNDHDIGV			14	1725.91	VpreB_1	120	200511_FR_VpreB_1_7200sec_01	3	5.21611	252316	578.122
VpreB	18	32	IRLTCTLRNDHDIGV			14	1725.91	VpreB_1	120	200511_FR_VpreB_1_7200sec_02	3	5.21872	206434	578.145
VpreB	18	32	IRLTCTLRNDHDIGV			14	1725.91	VpreB_1	120	200511_FR_VpreB_1_7200sec_03	3	5.2441	225450	578.153
VpreB	18	32	IRLTCTLRNDHDIGV			14	1725.91	VpreB_2	0	200511_FR_VpreB_2_0sec_01	3	5.2292	466699	576.279
VpreB	18	32	IRLTCTLRNDHDIGV			14	1725.91	VpreB_2	0	200511_FR_VpreB_2_0sec_02	3	5.2239	514001	576.29
VpreB	18	32	IRLTCTLRNDHDIGV			14	1725.91	VpreB_2	0	200511_FR_VpreB_2_0sec_03	3	5.22591	498233	576.284
VpreB	18	32	IRLTCTLRNDHDIGV			14	1725.91	VpreB_2	0.167	200511_FR_VpreB_2_10sec_01	3	5.23275	179768	577.532
VpreB	18	32	IRLTCTLRNDHDIGV			14	1725.91	VpreB_2	0.167	200511_FR_VpreB_2_10sec_02	3	5.23901	192916	577.549
VpreB	18	32	IRLTCTLRNDHDIGV			14	1725.91	VpreB_2	0.167	200511_FR_VpreB_2_10sec_03	3	5.22579	215134	577.536
VpreB	18	32	IRLTCTLRNDHDIGV			14	1725.91	VpreB_2	1	200511_FR_VpreB_2_60sec_01	3	5.21798	348032	577.883
VpreB	18	32	IRLTCTLRNDHDIGV			14	1725.91	VpreB_2	1	200511_FR_VpreB_2_60sec_02	3	5.21477	323480	577.86
VpreB	18	32	IRLTCTLRNDHDIGV			14	1725.91	VpreB_2	1	200511_FR_VpreB_2_60sec_03	3	5.22885	349327	577.843
VpreB	18	32	IRLTCTLRNDHDIGV			14	1725.91	VpreB_2	10	200511_FR_VpreB_2_600sec_01	3	5.22692	311868	577.892
VpreB	18	32	IRLTCTLRNDHDIGV			14	1725.91	VpreB_2	10	200511_FR_VpreB_2_600sec_02	3	5.23471	358086	577.902
VpreB	18	32	IRLTCTLRNDHDIGV			14	1725.91	VpreB_2	10	200511_FR_VpreB_2_600sec_03	3	5.22951	269379	578.048
VpreB	18	32	IRLTCTLRNDHDIGV			14	1725.91	VpreB_2	30	200511_FR_VpreB_2_1800sec_01	3	5.22294	212463	578.159
VpreB	18	32	IRLTCTLRNDHDIGV			14	1725.91	VpreB_2	30	200511_FR_VpreB_2_1800sec_02	3	5.22341	288808	578.192
VpreB	18	32	IRLTCTLRNDHDIGV			14	1725.91	VpreB_2	30	200511_FR_VpreB_2_1800sec_03	3	5.22363	253006	578.053
VpreB	18	32	IRLTCTLRNDHDIGV			14	1725.91	VpreB_2	120	200511_FR_VpreB_2_7200sec_01	3	5.22565	229035	578.141
VpreB	18	32	IRLTCTLRNDHDIGV			14	1725.91	VpreB_2	120	200511_FR_VpreB_2_7200sec_02	3	5.22189	186239	578.125
VpreB	18	32	IRLTCTLRNDHDIGV			14	1725.91	VpreB_2	120	200511_FR_VpreB_2_7200sec_03	3	5.23231	187828	578.099
VpreB	19	29	RLTCTLRNDHD			10	1343.65	SLC_C212S_1	0	200507_FR_JK3_1_0sec_01	2	4.87493	2855733	672.825
VpreB	19	29	RLTCTLRNDHD			10	1343.65	SLC_C212S_1	0	200507_FR_JK3_1_0sec_02	2	4.87847	3168994	672.85
VpreB	19	29	RLTCTLRNDHD			10	1343.65	SLC_C212S_1	0	200507_FR_JK3_1_0sec_03	2	4.87512	3023204	672.826
VpreB	19	29	RLTCTLRNDHD			10	1343.65	SLC_C212S_1	0.167	200507_FR_JK3_1_10sec_01	2	4.85837	3579344	673.622
VpreB	19	29	RLTCTLRNDHD			10	1343.65	SLC_C212S_1	0.167	200507_FR_JK3_1_10sec_02	2	4.86707	3586727	673.607
VpreB	19	29	RLTCTLRNDHD			10	1343.65	SLC_C212S_1	0.167	200507_FR_JK3_1_10sec_03	2	4.85849	2955127	673.56
VpreB	19	29	RLTCTLRNDHD			10	1343.65	SLC_C212S_1	1	200507_FR_JK3_1_60sec_01	2	4.85184	4391946	673.872
VpreB	19	29	RLTCTLRNDHD			10	1343.65	SLC_C212S_1	1	200507_FR_JK3_1_60sec_02	2	4.85661	4234303	673.872
VpreB	19	29	RLTCTLRNDHD			10	1343.65	SLC_C212S_1	1	200507_FR_JK3_1_60sec_03	2	4.85765	4220785	673.858
VpreB	19	29	RLTCTLRNDHD			10	1343.65	SLC_C212S_1	10	200507_FR_JK3_1_600sec_01	2	4.85074	3841533	674.094
VpreB	19	29	RLTCTLRNDHD			10	1343.65	SLC_C212S_1	10	200507_FR_JK3_1_600sec_02	2	4.86609	4619273	674.103
VpreB	19	29	RLTCTLRNDHD			10	1343.65	SLC_C212S_1	10	200507_FR_JK3_1_600sec_03	2	4.85211	4165495	674.091
VpreB	19	29	RLTCTLRNDHD			10	1343.65	SLC_C212S_1	30	200507_FR_JK3_1_1800sec_01	2	4.85383	4510135	674.284
VpreB	19	29	RLTCTLRNDHD			10	1343.65	SLC_C212S_1	30	200507_FR_JK3_1_1800sec_02	2	4.86301	4393010	674.325
VpreB	19	29	RLTCTLRNDHD			10	1343.65	SLC_C212S_1	30	200507_FR_JK3_1_1800sec_03	2	4.85335	4434316	674.321
VpreB	19	29	RLTCTLRNDHD			10	1343.65	SLC_C212S_1	120	200507_FR_JK3_1_7200sec_01	2	4.86626	4409858	674.436
VpreB	19	29	RLTCTLRNDHD			10	1343.65	SLC_C212S_1	120	200507_FR_JK3_1_7200sec_02	2	4.8536	4770828	674.444
VpreB	19	29	RLTCTLRNDHD			10	1343.65	SLC_C212S_1	120	200507_FR_JK3_1_7200sec_03	2	4.85574	4602063	674.466
VpreB	19	29	RLTCTLRNDHD			10	1343.65	SLC_C212S_2	0	200507_FR_JK3_2_0sec_01	2	4.87079	2987412	672.852
VpreB	19	29	RLTCTLRNDHD			10	1343.65	SLC_C212S_2	0	200507_FR_JK3_2_0sec_02	2	4.87608	3074370	672.822
VpreB	19	29	RLTCTLRNDHD			10	1343.65	SLC_C212S_2	0	200507_FR_JK3_2_0sec_03	2	4.873	3218095	672.834
VpreB	19	29	RLTCTLRNDHD			10	1343.65	SLC_C212S_2	0.167	200507_FR_JK3_2_10sec_01	2	4.86099	3370894	673.571
VpreB	19	29	RLTCTLRNDHD			10	1343.65	SLC_C212S_2	0.167	200507_FR_JK3_2_10sec_02	2	4.85687	3653084	673.63
VpreB	19	29	RLTCTLRNDHD			10	1343.65	SLC_C212S_2	0.167	200507_FR_JK3_2_10sec_03	2	4.86095	3443109	673.573
VpreB	19	29	RLTCTLRNDHD			10	1343.65	SLC_C212S_2	1	200507_FR_JK3_2_60sec_01	2	4.85585	4461924	673.896
VpreB	19	29	RLTCTLRNDHD			10	1343.65	SLC_C212S_2	1	200507_FR_JK3_2_60sec_02	2	4.85704	4112966	673.889
VpreB	19	29	RLTCTLRNDHD			10	1343.65	SLC_C212S_2	1	200507_FR_JK3_2_60sec_03	2	4.85354	4225569	673.878
VpreB	19	29	RLTCTLRNDHD			10	1343.65	SLC_C212S_2	10	200507_FR_JK3_2_600sec_01	2	4.85796	4300579	674.103
VpreB	19	29	RLTCTLRNDHD			10	1343.65	SLC_C212S_2	10	200507_FR_JK3_2_600sec_02	2	4.85512	4329082	674.085
VpreB	19	29	RLTCTLRNDHD			10	1343.65	SLC_C212S_2	10	200507_FR_JK3_2_600sec_03	2	4.85625	4077917	674.095
VpreB	19	29	RLTCTLRNDHD			10	1343.65	SLC_C212S_2	30	200507_FR_JK3_2_1800sec_01	2	4.85487	3994010	674.313
VpreB	19	29	RLTCTLRNDHD			10	1343.65	SLC_C212S_2	30	200507_FR_JK3_2_1800sec_03	2	4.85622	3918156	674.303
VpreB	19	29	RLTCTLRNDHD			10	1343.65	SLC_C212S_2	120	200507_FR_JK3_2_7200sec_01	2	4.85756	4023023	674.456
VpreB	19	29	RLTCTLRNDHD			10	1343.65	SLC_C212S_2	120	200507_FR_JK3_2_7200sec_02	2	4.85761	4160974	674.466
VpreB	19	29	RLTCTLRNDHD			10	1343.65	SLC_C212S_2	120	200507_FR_JK3_2_7200sec_03	2	4.85394	4371309	674.461
VpreB	19	29	RLTCTLRNDHD			10	1343.65	VpreB_1	0	200511_FR_VpreB_1_0sec_01	2	4.8683	1864186	672.778
VpreB	19	29	RLTCTLRNDHD			10	1343.65	VpreB_1	0	200511_FR_VpreB_1_0sec_02	2	4.87351	1715910	672.774
VpreB	19	29	RLTCTLRNDHD			10	1343.65	VpreB_1	0	200511_FR_VpreB_1_0sec_03	2	4.8757	1533180	672.754
VpreB	19	29	RLTCTLRNDHD			10	1343.65	VpreB_1	0.167	200511_FR_VpreB_1_10sec_01	2	4.85478	1600029	674.072
VpreB	19	29	RLTCTLRNDHD			10	1343.65	VpreB_1	0.167	200511_FR_VpreB_1_10sec_02	2	4.85817	1577010	674.065
VpreB	19	29	RLTCTLRNDHD			10	1343.65	VpreB_1	0.167	200511_FR_VpreB_1_10sec_03	2	4.86165	1780152	674.065
VpreB	19	29	RLTCTLRNDHD			10	1343.65	VpreB_1	1	200511_FR_VpreB_1_60sec_01	2	4.85613	2176530	674.391
VpreB	19	29	RLTCTLRNDHD			10	1343.65	VpreB_1	1	200511_FR_VpreB_1_60sec_02	2	4.84843	1873307	674.412
VpreB	19	29	RLTCTLRNDHD			10	1343.65	VpreB_1	1	200511_FR_VpreB_1_60sec_03	2	4.8571	1904320	674.469
VpreB	19	29	RLTCTLRNDHD			10	1343.65	VpreB_1	10	200511_FR_VpreB_1_600sec_01	2	4.84175	1948185	674.442
VpreB	19	29	RLTCTLRNDHD			10	1343.65	VpreB_1	10	200511_FR_VpreB_1_600sec_02	2	4.84713	2037505	674.429
VpreB	19	29	RLTCTLRNDHD			10	1343.65	VpreB_1	10	200511_FR_VpreB_1_600sec_03	2	4.84941	2098760	674.412
VpreB	19	29	RLTCTLRNDHD			10	1343.65	VpreB_1	30	200511_FR_VpreB_1_1800sec_01	2	4.85508	2288088	674.57
VpreB	19	29	RLTCTLRNDHD			10	1343.65	VpreB_1	30	200511_FR_VpreB_1_1800sec_02	2	4.85299	2023510	674.587
VpreB	19	29	RLTCTLRNDHD			10	1343.65	VpreB_1	30	200511_FR_VpreB_1_1800sec_03	2	4.85104	2204595	674.611
VpreB	19	29	RLTCTLRNDHD			10	1343.65	VpreB_1	120	200511_FR_VpreB_1_7200sec_01	2	4.85899	1852893	674.578
VpreB	19	29	RLTCTLRNDHD			10	1343.65	VpreB_1	120	200511_FR_VpreB_1_7200sec_02	2	4.85988	1988010	674.639
VpreB	19	29	RLTCTLRNDHD			10	1343.65	VpreB_1	120	200511_FR_VpreB_1_7200sec_03	2	4.86663	2265002	674.684
VpreB	19	29	RLTCTLRNDHD			10	1343.65	VpreB_2	0	200511_FR_VpreB_2_0sec_01	2	4.86979	2052674	672.778
VpreB	19	29	RLTCTLRNDHD			10	1343.65	VpreB_2	0	200511_FR_VpreB_2_0sec_02	2	4.86928	2019305	672.798
VpreB	19	29	RLTCTLRNDHD			10	1343.65	VpreB_2	0	200511_FR_VpreB_2_0sec_03	2	4.87697	2170085	672.774
VpreB	19	29	RLTCTLRNDHD			10	1343.65	VpreB_2	0.167	200511_FR_VpreB_2_10sec_01	2	4.85867	1472630	674.084
VpreB	19	29	RLTCTLRNDHD			10	1343.65	VpreB_2	0.167	200511_FR_VpreB_2_10sec_02	2	4.85408	1517399	674.082
VpreB	19	29	RLTCTLRNDHD			10	1343.65	VpreB_2	0.167	200511_FR_VpreB_2_10sec_03	2	4.85496	1658663	674.167
VpreB	19	29	RLTCTLRNDHD			10	1343.65	VpreB_2	1	200511_FR_VpreB_2_60sec_01	2	4.85607	2282427	674.47
VpreB	19	29	RLTCTLRNDHD			10	1343.65	VpreB_2	1	200511_FR_VpreB_2_60sec_02	2	4.85642	2033404	674.48
VpreB	19	29	RLTCTLRNDHD			10	1343.65	VpreB_2	1	200511_FR_VpreB_2_60sec_03	2	4.86028	2147775	674.469
VpreB	19	29	RLTCTLRNDHD			10	1343.65	VpreB_2	10	200511_FR_VpreB_2_600sec_01	2	4.85474	2152999	674.438
VpreB	19	29	RLTCTLRNDHD			10	1343.65	VpreB_2	10	200511_FR_VpreB_2_600sec_02	2	4.85952	2173462	674.458
VpreB	19	29	RLTCTLRNDHD			10	1343.65	VpreB_2	10	200511_FR_VpreB_2_600sec_03	2	4.85778	2109845	674.481
VpreB	19	29	RLTCTLRNDHD			10	1343.65	VpreB_2	30	200511_FR_VpreB_2_1800sec_01	2	4.86545	2157683	674.606
VpreB	19	29	RLTCTLRNDHD			10	1343.65	VpreB_2	30	200511_FR_VpreB_2_1800sec_02	2	4.86377	2172397	674.636
VpreB	19	29	RLTCTLRNDHD			10	1343.65	VpreB_2	30	200511_FR_VpreB_2_1800sec_03	2	4.85817	2111312	674.595
VpreB	19	29	RLTCTLRNDHD			10	1343.65	VpreB_2	120	200511_FR_VpreB_2_7200sec_01	2	4.86008	1890798	674.591
VpreB	19	29	RLTCTLRNDHD			10	1343.65	VpreB_2	120	200511_FR_VpreB_2_7200sec_02	2	4.85727	1919324	674.609
VpreB	19	29	RLTCTLRNDHD			10	1343.65	VpreB_2	120	200511_FR_VpreB_2_7200sec_03	2	4.86306	1949129	674.646
VpreB	21	33	TCTLRNDHDIGVY			12	1506.7	SLC_C212S_1	0	200507_FR_JK3_1_0sec_01	3	5.21214	1150703	503.26
VpreB	21	33	TCTLRNDHDIGVY			12	1506.7	SLC_C212S_1	0	200507_FR_JK3_1_0sec_02	3	5.21873	1209692	503.245
VpreB	21	33	TCTLRNDHDIGVY			12	1506.7	SLC_C212S_1	0	200507_FR_JK3_1_0sec_03	3	5.21096	1221028	503.234
VpreB	21	33	TCTLRNDHDIGVY			12	1506.7	SLC_C212S_1	0.167	200507_FR_JK3_1_10sec_01	3	5.19257	1351110	503.79
VpreB	21	33	TCTLRNDHDIGVY			12	1506.7	SLC_C212S_1	0.167	200507_FR_JK3_1_10sec_02	3	5.19703	1240842	503.828
VpreB	21	33	TCTLRNDHDIGVY			12	1506.7	SLC_C212S_1	0.167	200507_FR_JK3_1_10sec_03	3	5.19854	975350	503.773
VpreB	21	33	TCTLRNDHDIGVY			12	1506.7	SLC_C212S_1	1	200507_FR_JK3_1_60sec_01	3	5.18829	1979645	504.065
VpreB	21	33	TCTLRNDHDIGVY			12	1506.7	SLC_C212S_1	1	200507_FR_JK3_1_60sec_02	3	5.1846	1556572	504.04
VpreB	21	33	TCTLRNDHDIGVY			12	1506.7	SLC_C212S_1	1	200507_FR_JK3_1_60sec_03	3	5.18733	1656140	504.064
VpreB	21	33	TCTLRNDHDIGVY			12	1506.7	SLC_C212S_1	10	200507_FR_JK3_1_600sec_01	3	5.18331	1846405	504.255
VpreB	21	33	TCTLRNDHDIGVY			12	1506.7	SLC_C212S_1	10	200507_FR_JK3_1_600sec_02	3	5.19953	2090595	504.256
VpreB	21	33	TCTLRNDHDIGVY			12	1506.7	SLC_C212S_1	10	200507_FR_JK3_1_600sec_03	3	5.18995	1755582	504.243
VpreB	21	33	TCTLRNDHDIGVY			12	1506.7	SLC_C212S_1	30	200507_FR_JK3_1_1800sec_01	3	5.18377	1938395	504.376
VpreB	21	33	TCTLRNDHDIGVY			12	1506.7	SLC_C212S_1	30	200507_FR_JK3_1_1800sec_02	3	5.1942	1794816	504.402
VpreB	21	33	TCTLRNDHDIGVY			12	1506.7	SLC_C212S_1	30	200507_FR_JK3_1_1800sec_03	3	5.19475	1838834	504.397
VpreB	21	33	TCTLRNDHDIGVY			12	1506.7	SLC_C212S_1	120	200507_FR_JK3_1_7200sec_01	3	5.1974	2053559	504.504
VpreB	21	33	TCTLRNDHDIGVY			12	1506.7	SLC_C212S_1	120	200507_FR_JK3_1_7200sec_02	3	5.18916	2047344	504.489
VpreB	21	33	TCTLRNDHDIGVY			12	1506.7	SLC_C212S_1	120	200507_FR_JK3_1_7200sec_03	3	5.19048	2095972	504.497
VpreB	21	33	TCTLRNDHDIGVY			12	1506.7	SLC_C212S_2	0	200507_FR_JK3_2_0sec_01	3	5.21437	1266980	503.269
VpreB	21	33	TCTLRNDHDIGVY			12	1506.7	SLC_C212S_2	0	200507_FR_JK3_2_0sec_02	3	5.20652	1428391	503.269
VpreB	21	33	TCTLRNDHDIGVY			12	1506.7	SLC_C212S_2	0	200507_FR_JK3_2_0sec_03	3	5.20288	1399308	503.27
VpreB	21	33	TCTLRNDHDIGVY			12	1506.7	SLC_C212S_2	0.167	200507_FR_JK3_2_10sec_01	3	5.19235	1194826	503.782
VpreB	21	33	TCTLRNDHDIGVY			12	1506.7	SLC_C212S_2	0.167	200507_FR_JK3_2_10sec_02	3	5.18701	1348590	503.833
VpreB	21	33	TCTLRNDHDIGVY			12	1506.7	SLC_C212S_2	0.167	200507_FR_JK3_2_10sec_03	3	5.19909	1180687	503.765
VpreB	21	33	TCTLRNDHDIGVY			12	1506.7	SLC_C212S_2	1	200507_FR_JK3_2_60sec_01	3	5.19445	1883477	504.049
VpreB	21	33	TCTLRNDHDIGVY			12	1506.7	SLC_C212S_2	1	200507_FR_JK3_2_60sec_02	3	5.19902	1629600	504.071
VpreB	21	33	TCTLRNDHDIGVY			12	1506.7	SLC_C212S_2	1	200507_FR_JK3_2_60sec_03	3	5.18268	1668734	504.065
VpreB	21	33	TCTLRNDHDIGVY			12	1506.7	SLC_C212S_2	10	200507_FR_JK3_2_600sec_01	3	5.18709	1406429	504.245
VpreB	21	33	TCTLRNDHDIGVY			12	1506.7	SLC_C212S_2	10	200507_FR_JK3_2_600sec_02	3	5.1882	1700714	504.221
VpreB	21	33	TCTLRNDHDIGVY			12	1506.7	SLC_C212S_2	10	200507_FR_JK3_2_600sec_03	3	5.18793	1401300	504.216
VpreB	21	33	TCTLRNDHDIGVY			12	1506.7	SLC_C212S_2	30	200507_FR_JK3_2_1800sec_01	3	5.18942	1656158	504.357
VpreB	21	33	TCTLRNDHDIGVY			12	1506.7	SLC_C212S_2	30	200507_FR_JK3_2_1800sec_02	3	5.19308	1610267	504.389
VpreB	21	33	TCTLRNDHDIGVY			12	1506.7	SLC_C212S_2	30	200507_FR_JK3_2_1800sec_03	3	5.18802	1571422	504.365
VpreB	21	33	TCTLRNDHDIGVY			12	1506.7	SLC_C212S_2	120	200507_FR_JK3_2_7200sec_01	3	5.18538	1650640	504.538
VpreB	21	33	TCTLRNDHDIGVY			12	1506.7	SLC_C212S_2	120	200507_FR_JK3_2_7200sec_02	3	5.19542	1801345	504.553
VpreB	21	33	TCTLRNDHDIGVY			12	1506.7	SLC_C212S_2	120	200507_FR_JK3_2_7200sec_03	3	5.18914	2102994	504.508
VpreB	21	33	TCTLRNDHDIGVY			12	1506.7	VpreB_1	0	200511_FR_VpreB_1_0sec_01	3	5.19794	514642	503.205
VpreB	21	33	TCTLRNDHDIGVY			12	1506.7	VpreB_1	0	200511_FR_VpreB_1_0sec_02	3	5.20167	552627	503.203
VpreB	21	33	TCTLRNDHDIGVY			12	1506.7	VpreB_1	0	200511_FR_VpreB_1_0sec_03	3	5.20856	604997	503.194
VpreB	21	33	TCTLRNDHDIGVY			12	1506.7	VpreB_1	0.167	200511_FR_VpreB_1_10sec_01	3	5.19864	497878	504.176
VpreB	21	33	TCTLRNDHDIGVY			12	1506.7	VpreB_1	0.167	200511_FR_VpreB_1_10sec_02	3	5.19716	475778	504.117
VpreB	21	33	TCTLRNDHDIGVY			12	1506.7	VpreB_1	0.167	200511_FR_VpreB_1_10sec_03	3	5.20133	624282	504.129
VpreB	21	33	TCTLRNDHDIGVY			12	1506.7	VpreB_1	1	200511_FR_VpreB_1_60sec_01	3	5.18954	737844	504.441
VpreB	21	33	TCTLRNDHDIGVY			12	1506.7	VpreB_1	1	200511_FR_VpreB_1_60sec_02	3	5.18482	609524	504.554
VpreB	21	33	TCTLRNDHDIGVY			12	1506.7	VpreB_1	1	200511_FR_VpreB_1_60sec_03	3	5.18928	796771	504.531
VpreB	21	33	TCTLRNDHDIGVY			12	1506.7	VpreB_1	10	200511_FR_VpreB_1_600sec_02	3	5.18649	723440	504.545
VpreB	21	33	TCTLRNDHDIGVY			12	1506.7	VpreB_1	10	200511_FR_VpreB_1_600sec_03	3	5.18223	762518	504.522
VpreB	21	33	TCTLRNDHDIGVY			12	1506.7	VpreB_1	30	200511_FR_VpreB_1_1800sec_01	3	5.19824	727914	504.662
VpreB	21	33	TCTLRNDHDIGVY			12	1506.7	VpreB_1	30	200511_FR_VpreB_1_1800sec_02	3	5.19292	672248	504.634
VpreB	21	33	TCTLRNDHDIGVY			12	1506.7	VpreB_1	30	200511_FR_VpreB_1_1800sec_03	3	5.18648	873078	504.68
VpreB	21	33	TCTLRNDHDIGVY			12	1506.7	VpreB_1	120	200511_FR_VpreB_1_7200sec_01	3	5.19921	622094	504.664
VpreB	21	33	TCTLRNDHDIGVY			12	1506.7	VpreB_1	120	200511_FR_VpreB_1_7200sec_02	3	5.19808	720821	504.718
VpreB	21	33	TCTLRNDHDIGVY			12	1506.7	VpreB_1	120	200511_FR_VpreB_1_7200sec_03	3	5.19872	680844	504.785
VpreB	21	33	TCTLRNDHDIGVY			12	1506.7	VpreB_2	0	200511_FR_VpreB_2_0sec_01	3	5.20265	782162	503.206
VpreB	21	33	TCTLRNDHDIGVY			12	1506.7	VpreB_2	0	200511_FR_VpreB_2_0sec_02	3	5.20039	855436	503.206
VpreB	21	33	TCTLRNDHDIGVY			12	1506.7	VpreB_2	0	200511_FR_VpreB_2_0sec_03	3	5.21184	846701	503.215
VpreB	21	33	TCTLRNDHDIGVY			12	1506.7	VpreB_2	0.167	200511_FR_VpreB_2_10sec_01	3	5.20273	500346	504.138
VpreB	21	33	TCTLRNDHDIGVY			12	1506.7	VpreB_2	0.167	200511_FR_VpreB_2_10sec_02	3	5.18263	454441	504.186
VpreB	21	33	TCTLRNDHDIGVY			12	1506.7	VpreB_2	0.167	200511_FR_VpreB_2_10sec_03	3	5.19301	428170	504.181
VpreB	21	33	TCTLRNDHDIGVY			12	1506.7	VpreB_2	1	200511_FR_VpreB_2_60sec_01	3	5.1895	804394	504.51
VpreB	21	33	TCTLRNDHDIGVY			12	1506.7	VpreB_2	1	200511_FR_VpreB_2_60sec_02	3	5.19268	645820	504.55
VpreB	21	33	TCTLRNDHDIGVY			12	1506.7	VpreB_2	10	200511_FR_VpreB_2_600sec_01	3	5.18113	707659	504.528
VpreB	21	33	TCTLRNDHDIGVY			12	1506.7	VpreB_2	10	200511_FR_VpreB_2_600sec_02	3	5.19571	604166	504.574
VpreB	21	33	TCTLRNDHDIGVY			12	1506.7	VpreB_2	10	200511_FR_VpreB_2_600sec_03	3	5.19165	689074	504.585
VpreB	21	33	TCTLRNDHDIGVY			12	1506.7	VpreB_2	30	200511_FR_VpreB_2_1800sec_01	3	5.20658	737273	504.689
VpreB	21	33	TCTLRNDHDIGVY			12	1506.7	VpreB_2	30	200511_FR_VpreB_2_1800sec_02	3	5.19748	722347	504.735
VpreB	21	33	TCTLRNDHDIGVY			12	1506.7	VpreB_2	30	200511_FR_VpreB_2_1800sec_03	3	5.18795	802307	504.65
VpreB	21	33	TCTLRNDHDIGVY			12	1506.7	VpreB_2	120	200511_FR_VpreB_2_7200sec_01	3	5.19745	616237	504.694
VpreB	21	33	TCTLRNDHDIGVY			12	1506.7	VpreB_2	120	200511_FR_VpreB_2_7200sec_02	3	5.19909	638115	504.669
VpreB	21	33	TCTLRNDHDIGVY			12	1506.7	VpreB_2	120	200511_FR_VpreB_2_7200sec_03	3	5.20231	720517	504.759
VpreB	25	32	RNDHDIGV			7	925.449	SLC_C212S_1	0	200507_FR_JK3_1_0sec_01	1	4.22756	267972	925.797
VpreB	25	32	RNDHDIGV			7	925.449	SLC_C212S_1	0	200507_FR_JK3_1_0sec_02	1	4.2299	248202	925.814
VpreB	25	32	RNDHDIGV			7	925.449	SLC_C212S_1	0	200507_FR_JK3_1_0sec_03	1	4.23032	279793	925.861
VpreB	25	32	RNDHDIGV			7	925.449	SLC_C212S_1	0.167	200507_FR_JK3_1_10sec_01	1	4.21915	160451	926.632
VpreB	25	32	RNDHDIGV			7	925.449	SLC_C212S_1	0.167	200507_FR_JK3_1_10sec_02	1	4.22332	140780	926.589
VpreB	25	32	RNDHDIGV			7	925.449	SLC_C212S_1	0.167	200507_FR_JK3_1_10sec_03	1	4.21689	114663	926.67
VpreB	25	32	RNDHDIGV			7	925.449	SLC_C212S_1	1	200507_FR_JK3_1_60sec_01	1	4.21023	271731	927.089
VpreB	25	32	RNDHDIGV			7	925.449	SLC_C212S_1	1	200507_FR_JK3_1_60sec_02	1	4.21543	214080	927.132
VpreB	25	32	RNDHDIGV			7	925.449	SLC_C212S_1	1	200507_FR_JK3_1_60sec_03	1	4.21638	214930	927.046
VpreB	25	32	RNDHDIGV			7	925.449	SLC_C212S_1	10	200507_FR_JK3_1_600sec_01	1	4.20497	236916	927.37
VpreB	25	32	RNDHDIGV			7	925.449	SLC_C212S_1	10	200507_FR_JK3_1_600sec_02	1	4.22274	286571	927.472
VpreB	25	32	RNDHDIGV			7	925.449	SLC_C212S_1	10	200507_FR_JK3_1_600sec_03	1	4.21022	250270	927.408
VpreB	25	32	RNDHDIGV			7	925.449	SLC_C212S_1	30	200507_FR_JK3_1_1800sec_01	1	4.20474	286750	927.672
VpreB	25	32	RNDHDIGV			7	925.449	SLC_C212S_1	30	200507_FR_JK3_1_1800sec_02	1	4.2194	266440	927.773
VpreB	25	32	RNDHDIGV			7	925.449	SLC_C212S_1	30	200507_FR_JK3_1_1800sec_03	1	4.21348	258926	927.55
VpreB	25	32	RNDHDIGV			7	925.449	SLC_C212S_1	120	200507_FR_JK3_1_7200sec_01	1	4.22325	271466	927.863
VpreB	25	32	RNDHDIGV			7	925.449	SLC_C212S_1	120	200507_FR_JK3_1_7200sec_02	1	4.21732	259982	927.75
VpreB	25	32	RNDHDIGV			7	925.449	SLC_C212S_1	120	200507_FR_JK3_1_7200sec_03	1	4.2145	300687	927.818
VpreB	25	32	RNDHDIGV			7	925.449	SLC_C212S_2	0	200507_FR_JK3_2_0sec_01	1	4.22775	268356	925.814
VpreB	25	32	RNDHDIGV			7	925.449	SLC_C212S_2	0	200507_FR_JK3_2_0sec_02	1	4.22708	305101	925.838
VpreB	25	32	RNDHDIGV			7	925.449	SLC_C212S_2	0	200507_FR_JK3_2_0sec_03	1	4.22476	327848	925.831
VpreB	25	32	RNDHDIGV			7	925.449	SLC_C212S_2	0.167	200507_FR_JK3_2_10sec_01	1	4.21984	136800	926.589
VpreB	25	32	RNDHDIGV			7	925.449	SLC_C212S_2	0.167	200507_FR_JK3_2_10sec_02	1	4.21427	186677	926.704
VpreB	25	32	RNDHDIGV			7	925.449	SLC_C212S_2	0.167	200507_FR_JK3_2_10sec_03	1	4.21871	135615	926.558
VpreB	25	32	RNDHDIGV			7	925.449	SLC_C212S_2	1	200507_FR_JK3_2_60sec_01	1	4.21404	260255	927.077
VpreB	25	32	RNDHDIGV			7	925.449	SLC_C212S_2	1	200507_FR_JK3_2_60sec_02	1	4.19782	211450	927.152
VpreB	25	32	RNDHDIGV			7	925.449	SLC_C212S_2	1	200507_FR_JK3_2_60sec_03	1	4.21467	229587	927.109
VpreB	25	32	RNDHDIGV			7	925.449	SLC_C212S_2	10	200507_FR_JK3_2_600sec_01	1	4.20908	224108	927.392
VpreB	25	32	RNDHDIGV			7	925.449	SLC_C212S_2	10	200507_FR_JK3_2_600sec_02	1	4.20909	229926	927.444
VpreB	25	32	RNDHDIGV			7	925.449	SLC_C212S_2	10	200507_FR_JK3_2_600sec_03	1	4.20577	219669	927.409
VpreB	25	32	RNDHDIGV			7	925.449	SLC_C212S_2	30	200507_FR_JK3_2_1800sec_01	1	4.21361	271029	927.617
VpreB	25	32	RNDHDIGV			7	925.449	SLC_C212S_2	30	200507_FR_JK3_2_1800sec_02	1	4.21389	204209	927.596
VpreB	25	32	RNDHDIGV			7	925.449	SLC_C212S_2	30	200507_FR_JK3_2_1800sec_03	1	4.21488	232469	927.572
VpreB	25	32	RNDHDIGV			7	925.449	SLC_C212S_2	120	200507_FR_JK3_2_7200sec_01	1	4.20684	196808	927.699
VpreB	25	32	RNDHDIGV			7	925.449	SLC_C212S_2	120	200507_FR_JK3_2_7200sec_02	1	4.21632	252333	927.809
VpreB	25	32	RNDHDIGV			7	925.449	SLC_C212S_2	120	200507_FR_JK3_2_7200sec_03	1	4.21304	314395	927.832
VpreB	25	32	RNDHDIGV			7	925.449	VpreB_1	0	200511_FR_VpreB_1_0sec_01	1	4.2247	123705	925.68
VpreB	25	32	RNDHDIGV			7	925.449	VpreB_1	0	200511_FR_VpreB_1_0sec_02	1	4.22623	74174	925.742
VpreB	25	32	RNDHDIGV			7	925.449	VpreB_1	0	200511_FR_VpreB_1_0sec_03	1	4.23483	62434	925.752
VpreB	25	32	RNDHDIGV			7	925.449	VpreB_1	0.167	200511_FR_VpreB_1_10sec_03	1	4.21544	41879	927.11
VpreB	25	32	RNDHDIGV			7	925.449	VpreB_1	1	200511_FR_VpreB_1_60sec_01	1	4.2157	45749	927.538
VpreB	25	32	RNDHDIGV			7	925.449	VpreB_1	1	200511_FR_VpreB_1_60sec_02	1	4.21225	35739	927.56
VpreB	25	32	RNDHDIGV			7	925.449	VpreB_1	1	200511_FR_VpreB_1_60sec_03	1	4.21681	37148	927.505
VpreB	25	32	RNDHDIGV			7	925.449	VpreB_1	10	200511_FR_VpreB_1_600sec_01	1	4.20468	36428	927.504
VpreB	25	32	RNDHDIGV			7	925.449	VpreB_1	10	200511_FR_VpreB_1_600sec_02	1	4.21	31732	927.407
VpreB	25	32	RNDHDIGV			7	925.449	VpreB_1	10	200511_FR_VpreB_1_600sec_03	1	4.21115	39720	927.594
VpreB	25	32	RNDHDIGV			7	925.449	VpreB_1	30	200511_FR_VpreB_1_1800sec_01	1	4.20577	50468	927.533
VpreB	25	32	RNDHDIGV			7	925.449	VpreB_1	30	200511_FR_VpreB_1_1800sec_02	1	4.20647	37618	927.617
VpreB	25	32	RNDHDIGV			7	925.449	VpreB_1	30	200511_FR_VpreB_1_1800sec_03	1	4.2176	40654	927.541
VpreB	25	32	RNDHDIGV			7	925.449	VpreB_1	120	200511_FR_VpreB_1_7200sec_01	1	4.22364	27517	927.487
VpreB	25	32	RNDHDIGV			7	925.449	VpreB_1	120	200511_FR_VpreB_1_7200sec_02	1	4.21493	30489	928.004
VpreB	25	32	RNDHDIGV			7	925.449	VpreB_1	120	200511_FR_VpreB_1_7200sec_03	1	4.22711	43522	927.594
VpreB	25	32	RNDHDIGV			7	925.449	VpreB_2	0	200511_FR_VpreB_2_0sec_01	1	4.22274	72470	925.739
VpreB	25	32	RNDHDIGV			7	925.449	VpreB_2	0	200511_FR_VpreB_2_0sec_02	1	4.22092	115610	925.746
VpreB	25	32	RNDHDIGV			7	925.449	VpreB_2	0	200511_FR_VpreB_2_0sec_03	1	4.22245	120009	925.734
VpreB	25	32	RNDHDIGV			7	925.449	VpreB_2	0.167	200511_FR_VpreB_2_10sec_01	1	4.22129	15131	926.937
VpreB	25	32	RNDHDIGV			7	925.449	VpreB_2	0.167	200511_FR_VpreB_2_10sec_02	1	4.21614	28404	927.488
VpreB	25	32	RNDHDIGV			7	925.449	VpreB_2	0.167	200511_FR_VpreB_2_10sec_03	1	4.22268	24809	927.526
VpreB	25	32	RNDHDIGV			7	925.449	VpreB_2	1	200511_FR_VpreB_2_60sec_01	1	4.21593	35693	927.551
VpreB	25	32	RNDHDIGV			7	925.449	VpreB_2	1	200511_FR_VpreB_2_60sec_02	1	4.2093	33766	927.532
VpreB	25	32	RNDHDIGV			7	925.449	VpreB_2	1	200511_FR_VpreB_2_60sec_03	1	4.21812	43179	927.497
VpreB	25	32	RNDHDIGV			7	925.449	VpreB_2	10	200511_FR_VpreB_2_600sec_01	1	4.21438	36847	927.53
VpreB	25	32	RNDHDIGV			7	925.449	VpreB_2	10	200511_FR_VpreB_2_600sec_02	1	4.21727	50764	927.634
VpreB	25	32	RNDHDIGV			7	925.449	VpreB_2	10	200511_FR_VpreB_2_600sec_03	1	4.21616	35225	927.486
VpreB	25	32	RNDHDIGV			7	925.449	VpreB_2	30	200511_FR_VpreB_2_1800sec_01	1	4.22563	42099	927.554
VpreB	25	32	RNDHDIGV			7	925.449	VpreB_2	30	200511_FR_VpreB_2_1800sec_02	1	4.21586	39676	927.677
VpreB	25	32	RNDHDIGV			7	925.449	VpreB_2	30	200511_FR_VpreB_2_1800sec_03	1	4.21022	36999	927.596
VpreB	25	32	RNDHDIGV			7	925.449	VpreB_2	120	200511_FR_VpreB_2_7200sec_01	1	4.22026	26280	927.96
VpreB	25	32	RNDHDIGV			7	925.449	VpreB_2	120	200511_FR_VpreB_2_7200sec_02	1	4.21378	27148	928.02
VpreB	25	32	RNDHDIGV			7	925.449	VpreB_2	120	200511_FR_VpreB_2_7200sec_03	1	4.21991	46040	927.594
VpreB	34	44	SVYWYQQRPGH			9	1420.68	SLC_C212S_1	0	200507_FR_JK3_1_0sec_01	2	4.28958	2749698	711.353
VpreB	34	44	SVYWYQQRPGH			9	1420.68	SLC_C212S_1	0	200507_FR_JK3_1_0sec_02	2	4.28166	3241265	711.358
VpreB	34	44	SVYWYQQRPGH			9	1420.68	SLC_C212S_1	0	200507_FR_JK3_1_0sec_03	2	4.28812	3083185	711.362
VpreB	34	44	SVYWYQQRPGH			9	1420.68	SLC_C212S_1	0.167	200507_FR_JK3_1_10sec_02	2	4.2783	3244834	712.178
VpreB	34	44	SVYWYQQRPGH			9	1420.68	SLC_C212S_1	0.167	200507_FR_JK3_1_10sec_03	2	4.27097	3135432	712.174
VpreB	34	44	SVYWYQQRPGH			9	1420.68	SLC_C212S_1	1	200507_FR_JK3_1_60sec_01	2	4.25895	3591177	712.288
VpreB	34	44	SVYWYQQRPGH			9	1420.68	SLC_C212S_1	1	200507_FR_JK3_1_60sec_02	2	4.26825	3336785	712.273
VpreB	34	44	SVYWYQQRPGH			9	1420.68	SLC_C212S_1	1	200507_FR_JK3_1_60sec_03	2	4.26862	3154713	712.284
VpreB	34	44	SVYWYQQRPGH			9	1420.68	SLC_C212S_1	10	200507_FR_JK3_1_600sec_01	2	4.25941	3498830	712.325
VpreB	34	44	SVYWYQQRPGH			9	1420.68	SLC_C212S_1	10	200507_FR_JK3_1_600sec_02	2	4.27711	3276181	712.36
VpreB	34	44	SVYWYQQRPGH			9	1420.68	SLC_C212S_1	10	200507_FR_JK3_1_600sec_03	2	4.26394	3823817	712.311
VpreB	34	44	SVYWYQQRPGH			9	1420.68	SLC_C212S_1	30	200507_FR_JK3_1_1800sec_01	2	4.25937	3260712	712.405
VpreB	34	44	SVYWYQQRPGH			9	1420.68	SLC_C212S_1	30	200507_FR_JK3_1_1800sec_02	2	4.27825	3865413	712.486
VpreB	34	44	SVYWYQQRPGH			9	1420.68	SLC_C212S_1	30	200507_FR_JK3_1_1800sec_03	2	4.27275	3257067	712.407
VpreB	34	44	SVYWYQQRPGH			9	1420.68	SLC_C212S_1	120	200507_FR_JK3_1_7200sec_01	2	4.2774	3686073	712.515
VpreB	34	44	SVYWYQQRPGH			9	1420.68	SLC_C212S_1	120	200507_FR_JK3_1_7200sec_02	2	4.27094	3620766	712.527
VpreB	34	44	SVYWYQQRPGH			9	1420.68	SLC_C212S_1	120	200507_FR_JK3_1_7200sec_03	2	4.27402	3271635	712.397
VpreB	34	44	SVYWYQQRPGH			9	1420.68	SLC_C212S_2	0	200507_FR_JK3_2_0sec_01	2	4.28156	3202437	711.333
VpreB	34	44	SVYWYQQRPGH			9	1420.68	SLC_C212S_2	0	200507_FR_JK3_2_0sec_02	2	4.28272	3108444	711.344
VpreB	34	44	SVYWYQQRPGH			9	1420.68	SLC_C212S_2	0	200507_FR_JK3_2_0sec_03	2	4.27543	3139199	711.365
VpreB	34	44	SVYWYQQRPGH			9	1420.68	SLC_C212S_2	0.167	200507_FR_JK3_2_10sec_01	2	4.27644	3131593	712.183
VpreB	34	44	SVYWYQQRPGH			9	1420.68	SLC_C212S_2	0.167	200507_FR_JK3_2_10sec_02	2	4.26713	3385240	712.167
VpreB	34	44	SVYWYQQRPGH			9	1420.68	SLC_C212S_2	0.167	200507_FR_JK3_2_10sec_03	2	4.2753	3194621	712.175
VpreB	34	44	SVYWYQQRPGH			9	1420.68	SLC_C212S_2	1	200507_FR_JK3_2_60sec_01	2	4.26801	3147859	712.295
VpreB	34	44	SVYWYQQRPGH			9	1420.68	SLC_C212S_2	1	200507_FR_JK3_2_60sec_02	2	4.26956	3734685	712.317
VpreB	34	44	SVYWYQQRPGH			9	1420.68	SLC_C212S_2	1	200507_FR_JK3_2_60sec_03	2	4.26705	3061669	712.296
VpreB	34	44	SVYWYQQRPGH			9	1420.68	SLC_C212S_2	10	200507_FR_JK3_2_600sec_01	2	4.26077	3656608	712.352
VpreB	34	44	SVYWYQQRPGH			9	1420.68	SLC_C212S_2	10	200507_FR_JK3_2_600sec_02	2	4.26741	3233112	712.257
VpreB	34	44	SVYWYQQRPGH			9	1420.68	SLC_C212S_2	10	200507_FR_JK3_2_600sec_03	2	4.26067	3349512	712.263
VpreB	34	44	SVYWYQQRPGH			9	1420.68	SLC_C212S_2	30	200507_FR_JK3_2_1800sec_01	2	4.26821	3309628	712.333
VpreB	34	44	SVYWYQQRPGH			9	1420.68	SLC_C212S_2	30	200507_FR_JK3_2_1800sec_02	2	4.26711	3562109	712.423
VpreB	34	44	SVYWYQQRPGH			9	1420.68	SLC_C212S_2	30	200507_FR_JK3_2_1800sec_03	2	4.26846	3205581	712.321
VpreB	34	44	SVYWYQQRPGH			9	1420.68	SLC_C212S_2	120	200507_FR_JK3_2_7200sec_01	2	4.26837	3050292	712.454
VpreB	34	44	SVYWYQQRPGH			9	1420.68	SLC_C212S_2	120	200507_FR_JK3_2_7200sec_02	2	4.27319	3214913	712.422
VpreB	34	44	SVYWYQQRPGH			9	1420.68	SLC_C212S_2	120	200507_FR_JK3_2_7200sec_03	2	4.26969	2903533	712.397
VpreB	34	44	SVYWYQQRPGH			9	1420.68	VpreB_1	0	200511_FR_VpreB_1_0sec_01	2	4.27865	2474248	711.354
VpreB	34	44	SVYWYQQRPGH			9	1420.68	VpreB_1	0	200511_FR_VpreB_1_0sec_02	2	4.28315	2131807	711.336
VpreB	34	44	SVYWYQQRPGH			9	1420.68	VpreB_1	0	200511_FR_VpreB_1_0sec_03	2	4.29259	1792228	711.332
VpreB	34	44	SVYWYQQRPGH			9	1420.68	VpreB_1	0.167	200511_FR_VpreB_1_10sec_01	2	4.28266	1795155	712.371
VpreB	34	44	SVYWYQQRPGH			9	1420.68	VpreB_1	0.167	200511_FR_VpreB_1_10sec_02	2	4.27876	1705830	712.358
VpreB	34	44	SVYWYQQRPGH			9	1420.68	VpreB_1	0.167	200511_FR_VpreB_1_10sec_03	2	4.28084	2086887	712.259
VpreB	34	44	SVYWYQQRPGH			9	1420.68	VpreB_1	1	200511_FR_VpreB_1_60sec_01	2	4.27608	2233482	712.531
VpreB	34	44	SVYWYQQRPGH			9	1420.68	VpreB_1	1	200511_FR_VpreB_1_60sec_02	2	4.27838	2030771	712.524
VpreB	34	44	SVYWYQQRPGH			9	1420.68	VpreB_1	1	200511_FR_VpreB_1_60sec_03	2	4.27902	2024330	712.561
VpreB	34	44	SVYWYQQRPGH			9	1420.68	VpreB_1	10	200511_FR_VpreB_1_600sec_01	2	4.26129	2221528	712.58
VpreB	34	44	SVYWYQQRPGH			9	1420.68	VpreB_1	10	200511_FR_VpreB_1_600sec_02	2	4.2718	2147444	712.555
VpreB	34	44	SVYWYQQRPGH			9	1420.68	VpreB_1	10	200511_FR_VpreB_1_600sec_03	2	4.27019	1932194	712.444
VpreB	34	44	SVYWYQQRPGH			9	1420.68	VpreB_1	30	200511_FR_VpreB_1_1800sec_02	2	4.27648	2123630	712.681
VpreB	34	44	SVYWYQQRPGH			9	1420.68	VpreB_1	30	200511_FR_VpreB_1_1800sec_03	2	4.27405	2020727	712.645
VpreB	34	44	SVYWYQQRPGH			9	1420.68	VpreB_1	120	200511_FR_VpreB_1_7200sec_01	2	4.28749	1889687	712.657
VpreB	34	44	SVYWYQQRPGH			9	1420.68	VpreB_1	120	200511_FR_VpreB_1_7200sec_02	2	4.28751	1693073	712.634
VpreB	34	44	SVYWYQQRPGH			9	1420.68	VpreB_1	120	200511_FR_VpreB_1_7200sec_03	2	4.28835	1797046	712.699
VpreB	34	44	SVYWYQQRPGH			9	1420.68	VpreB_2	0	200511_FR_VpreB_2_0sec_01	2	4.28612	2187383	711.362
VpreB	34	44	SVYWYQQRPGH			9	1420.68	VpreB_2	0	200511_FR_VpreB_2_0sec_02	2	4.28003	2784242	711.335
VpreB	34	44	SVYWYQQRPGH			9	1420.68	VpreB_2	0	200511_FR_VpreB_2_0sec_03	2	4.28489	2211797	711.338
VpreB	34	44	SVYWYQQRPGH			9	1420.68	VpreB_2	0.167	200511_FR_VpreB_2_10sec_01	2	4.28574	1760807	712.367
VpreB	34	44	SVYWYQQRPGH			9	1420.68	VpreB_2	0.167	200511_FR_VpreB_2_10sec_02	2	4.28013	1916135	712.486
VpreB	34	44	SVYWYQQRPGH			9	1420.68	VpreB_2	0.167	200511_FR_VpreB_2_10sec_03	2	4.28366	1956444	712.435
VpreB	34	44	SVYWYQQRPGH			9	1420.68	VpreB_2	1	200511_FR_VpreB_2_60sec_01	2	4.2761	1804588	712.542
VpreB	34	44	SVYWYQQRPGH			9	1420.68	VpreB_2	1	200511_FR_VpreB_2_60sec_02	2	4.27821	2244236	712.603
VpreB	34	44	SVYWYQQRPGH			9	1420.68	VpreB_2	1	200511_FR_VpreB_2_60sec_03	2	4.28101	2215357	712.534
VpreB	34	44	SVYWYQQRPGH			9	1420.68	VpreB_2	10	200511_FR_VpreB_2_600sec_01	2	4.27415	2205909	712.556
VpreB	34	44	SVYWYQQRPGH			9	1420.68	VpreB_2	10	200511_FR_VpreB_2_600sec_02	2	4.28208	1956074	712.563
VpreB	34	44	SVYWYQQRPGH			9	1420.68	VpreB_2	10	200511_FR_VpreB_2_600sec_03	2	4.27769	1944581	712.524
VpreB	34	44	SVYWYQQRPGH			9	1420.68	VpreB_2	30	200511_FR_VpreB_2_1800sec_02	2	4.29102	1920216	712.676
VpreB	34	44	SVYWYQQRPGH			9	1420.68	VpreB_2	30	200511_FR_VpreB_2_1800sec_03	2	4.27937	2001857	712.671
VpreB	34	44	SVYWYQQRPGH			9	1420.68	VpreB_2	120	200511_FR_VpreB_2_7200sec_01	2	4.28518	1847267	712.653
VpreB	34	44	SVYWYQQRPGH			9	1420.68	VpreB_2	120	200511_FR_VpreB_2_7200sec_02	2	4.2811	1776008	712.642
VpreB	34	44	SVYWYQQRPGH			9	1420.68	VpreB_2	120	200511_FR_VpreB_2_7200sec_03	2	4.28235	1563197	712.567
VpreB	34	48	SVYWYQQRPGHPPRF			11	1917.95	SLC_C212S_1	0	200507_FR_JK3_1_0sec_01	3	5.86264	1831377	640.397
VpreB	34	48	SVYWYQQRPGHPPRF			11	1917.95	SLC_C212S_1	0	200507_FR_JK3_1_0sec_02	3	5.87137	1637848	640.391
VpreB	34	48	SVYWYQQRPGHPPRF			11	1917.95	SLC_C212S_1	0	200507_FR_JK3_1_0sec_03	3	5.86547	1647299	640.392
VpreB	34	48	SVYWYQQRPGHPPRF			11	1917.95	SLC_C212S_1	0.167	200507_FR_JK3_1_10sec_01	3	5.84961	1663167	640.969
VpreB	34	48	SVYWYQQRPGHPPRF			11	1917.95	SLC_C212S_1	0.167	200507_FR_JK3_1_10sec_02	3	5.85616	1498946	640.934
VpreB	34	48	SVYWYQQRPGHPPRF			11	1917.95	SLC_C212S_1	0.167	200507_FR_JK3_1_10sec_03	3	5.84574	1172888	640.925
VpreB	34	48	SVYWYQQRPGHPPRF			11	1917.95	SLC_C212S_1	1	200507_FR_JK3_1_60sec_01	3	5.83752	1938385	641.15
VpreB	34	48	SVYWYQQRPGHPPRF			11	1917.95	SLC_C212S_1	1	200507_FR_JK3_1_60sec_02	3	5.83836	2022112	641.147
VpreB	34	48	SVYWYQQRPGHPPRF			11	1917.95	SLC_C212S_1	1	200507_FR_JK3_1_60sec_03	3	5.84178	1757088	641.13
VpreB	34	48	SVYWYQQRPGHPPRF			11	1917.95	SLC_C212S_1	10	200507_FR_JK3_1_600sec_01	3	5.83691	2165379	641.193
VpreB	34	48	SVYWYQQRPGHPPRF			11	1917.95	SLC_C212S_1	10	200507_FR_JK3_1_600sec_02	3	5.84924	2337440	641.243
VpreB	34	48	SVYWYQQRPGHPPRF			11	1917.95	SLC_C212S_1	10	200507_FR_JK3_1_600sec_03	3	5.83571	2205657	641.201
VpreB	34	48	SVYWYQQRPGHPPRF			11	1917.95	SLC_C212S_1	30	200507_FR_JK3_1_1800sec_01	3	5.83005	1999209	641.294
VpreB	34	48	SVYWYQQRPGHPPRF			11	1917.95	SLC_C212S_1	30	200507_FR_JK3_1_1800sec_02	3	5.8441	2308262	641.322
VpreB	34	48	SVYWYQQRPGHPPRF			11	1917.95	SLC_C212S_1	30	200507_FR_JK3_1_1800sec_03	3	5.836	1921398	641.294
VpreB	34	48	SVYWYQQRPGHPPRF			11	1917.95	SLC_C212S_1	120	200507_FR_JK3_1_7200sec_01	3	5.83977	2296379	641.354
VpreB	34	48	SVYWYQQRPGHPPRF			11	1917.95	SLC_C212S_1	120	200507_FR_JK3_1_7200sec_02	3	5.84044	2212688	641.385
VpreB	34	48	SVYWYQQRPGHPPRF			11	1917.95	SLC_C212S_1	120	200507_FR_JK3_1_7200sec_03	3	5.84299	1895031	641.359
VpreB	34	48	SVYWYQQRPGHPPRF			11	1917.95	SLC_C212S_2	0	200507_FR_JK3_2_0sec_01	3	5.85363	1922205	640.399
VpreB	34	48	SVYWYQQRPGHPPRF			11	1917.95	SLC_C212S_2	0	200507_FR_JK3_2_0sec_02	3	5.86036	2115420	640.384
VpreB	34	48	SVYWYQQRPGHPPRF			11	1917.95	SLC_C212S_2	0	200507_FR_JK3_2_0sec_03	3	5.86019	1870884	640.389
VpreB	34	48	SVYWYQQRPGHPPRF			11	1917.95	SLC_C212S_2	0.167	200507_FR_JK3_2_10sec_01	3	5.84838	1266210	640.948
VpreB	34	48	SVYWYQQRPGHPPRF			11	1917.95	SLC_C212S_2	0.167	200507_FR_JK3_2_10sec_02	3	5.84005	1468018	640.972
VpreB	34	48	SVYWYQQRPGHPPRF			11	1917.95	SLC_C212S_2	0.167	200507_FR_JK3_2_10sec_03	3	5.84665	1328561	640.96
VpreB	34	48	SVYWYQQRPGHPPRF			11	1917.95	SLC_C212S_2	1	200507_FR_JK3_2_60sec_01	3	5.83837	1901827	641.132
VpreB	34	48	SVYWYQQRPGHPPRF			11	1917.95	SLC_C212S_2	1	200507_FR_JK3_2_60sec_02	3	5.84253	1953237	641.12
VpreB	34	48	SVYWYQQRPGHPPRF			11	1917.95	SLC_C212S_2	1	200507_FR_JK3_2_60sec_03	3	5.83779	1877910	641.125
VpreB	34	48	SVYWYQQRPGHPPRF			11	1917.95	SLC_C212S_2	10	200507_FR_JK3_2_600sec_01	3	5.84067	2243312	641.231
VpreB	34	48	SVYWYQQRPGHPPRF			11	1917.95	SLC_C212S_2	10	200507_FR_JK3_2_600sec_03	3	5.83639	2110408	641.252
VpreB	34	48	SVYWYQQRPGHPPRF			11	1917.95	SLC_C212S_2	30	200507_FR_JK3_2_1800sec_01	3	5.83516	2068393	641.299
VpreB	34	48	SVYWYQQRPGHPPRF			11	1917.95	SLC_C212S_2	30	200507_FR_JK3_2_1800sec_02	3	5.83479	2060228	641.325
VpreB	34	48	SVYWYQQRPGHPPRF			11	1917.95	SLC_C212S_2	30	200507_FR_JK3_2_1800sec_03	3	5.83715	1823635	641.297
VpreB	34	48	SVYWYQQRPGHPPRF			11	1917.95	SLC_C212S_2	120	200507_FR_JK3_2_7200sec_01	3	5.83305	1847990	641.369
VpreB	34	48	SVYWYQQRPGHPPRF			11	1917.95	SLC_C212S_2	120	200507_FR_JK3_2_7200sec_02	3	5.83791	1976945	641.367
VpreB	34	48	SVYWYQQRPGHPPRF			11	1917.95	SLC_C212S_2	120	200507_FR_JK3_2_7200sec_03	3	5.83619	1787256	641.358
VpreB	34	48	SVYWYQQRPGHPPRF			11	1917.95	VpreB_1	0	200511_FR_VpreB_1_0sec_01	3	5.85363	741612	640.367
VpreB	34	48	SVYWYQQRPGHPPRF			11	1917.95	VpreB_1	0	200511_FR_VpreB_1_0sec_02	3	5.86177	626967	640.361
VpreB	34	48	SVYWYQQRPGHPPRF			11	1917.95	VpreB_1	0	200511_FR_VpreB_1_0sec_03	3	5.874	578677	640.349
VpreB	34	48	SVYWYQQRPGHPPRF			11	1917.95	VpreB_1	0.167	200511_FR_VpreB_1_10sec_01	3	5.85222	416559	641.205
VpreB	34	48	SVYWYQQRPGHPPRF			11	1917.95	VpreB_1	0.167	200511_FR_VpreB_1_10sec_02	3	5.84983	379197	641.15
VpreB	34	48	SVYWYQQRPGHPPRF			11	1917.95	VpreB_1	0.167	200511_FR_VpreB_1_10sec_03	3	5.84485	545491	641.167
VpreB	34	48	SVYWYQQRPGHPPRF			11	1917.95	VpreB_1	1	200511_FR_VpreB_1_60sec_01	3	5.84513	594352	641.479
VpreB	34	48	SVYWYQQRPGHPPRF			11	1917.95	VpreB_1	1	200511_FR_VpreB_1_60sec_02	3	5.83714	527751	641.502
VpreB	34	48	SVYWYQQRPGHPPRF			11	1917.95	VpreB_1	1	200511_FR_VpreB_1_60sec_03	3	5.84266	547094	641.495
VpreB	34	48	SVYWYQQRPGHPPRF			11	1917.95	VpreB_1	10	200511_FR_VpreB_1_600sec_01	3	5.83671	713815	641.68
VpreB	34	48	SVYWYQQRPGHPPRF			11	1917.95	VpreB_1	10	200511_FR_VpreB_1_600sec_02	3	5.84153	565755	641.67
VpreB	34	48	SVYWYQQRPGHPPRF			11	1917.95	VpreB_1	10	200511_FR_VpreB_1_600sec_03	3	5.84276	590039	641.708
VpreB	34	48	SVYWYQQRPGHPPRF			11	1917.95	VpreB_1	30	200511_FR_VpreB_1_1800sec_01	3	5.84094	601196	641.802
VpreB	34	48	SVYWYQQRPGHPPRF			11	1917.95	VpreB_1	30	200511_FR_VpreB_1_1800sec_02	3	5.84583	701868	641.831
VpreB	34	48	SVYWYQQRPGHPPRF			11	1917.95	VpreB_1	30	200511_FR_VpreB_1_1800sec_03	3	5.84219	631814	641.876
VpreB	34	48	SVYWYQQRPGHPPRF			11	1917.95	VpreB_1	120	200511_FR_VpreB_1_7200sec_01	3	5.8498	580077	641.836
VpreB	34	48	SVYWYQQRPGHPPRF			11	1917.95	VpreB_1	120	200511_FR_VpreB_1_7200sec_02	3	5.84597	440434	641.883
VpreB	34	48	SVYWYQQRPGHPPRF			11	1917.95	VpreB_1	120	200511_FR_VpreB_1_7200sec_03	3	5.8608	535529	641.875
VpreB	34	48	SVYWYQQRPGHPPRF			11	1917.95	VpreB_2	0	200511_FR_VpreB_2_0sec_01	3	5.85368	1040071	640.388
VpreB	34	48	SVYWYQQRPGHPPRF			11	1917.95	VpreB_2	0	200511_FR_VpreB_2_0sec_02	3	5.8629	960136	640.342
VpreB	34	48	SVYWYQQRPGHPPRF			11	1917.95	VpreB_2	0	200511_FR_VpreB_2_0sec_03	3	5.86827	885816	640.385
VpreB	34	48	SVYWYQQRPGHPPRF			11	1917.95	VpreB_2	0.167	200511_FR_VpreB_2_10sec_01	3	5.85679	398511	641.128
VpreB	34	48	SVYWYQQRPGHPPRF			11	1917.95	VpreB_2	0.167	200511_FR_VpreB_2_10sec_02	3	5.84324	458191	641.157
VpreB	34	48	SVYWYQQRPGHPPRF			11	1917.95	VpreB_2	0.167	200511_FR_VpreB_2_10sec_03	3	5.85369	529999	641.208
VpreB	34	48	SVYWYQQRPGHPPRF			11	1917.95	VpreB_2	1	200511_FR_VpreB_2_60sec_01	3	5.84267	802299	641.513
VpreB	34	48	SVYWYQQRPGHPPRF			11	1917.95	VpreB_2	1	200511_FR_VpreB_2_60sec_02	3	5.84692	763896	641.515
VpreB	34	48	SVYWYQQRPGHPPRF			11	1917.95	VpreB_2	1	200511_FR_VpreB_2_60sec_03	3	5.84899	647105	641.479
VpreB	34	48	SVYWYQQRPGHPPRF			11	1917.95	VpreB_2	10	200511_FR_VpreB_2_600sec_01	3	5.84853	810011	641.686
VpreB	34	48	SVYWYQQRPGHPPRF			11	1917.95	VpreB_2	10	200511_FR_VpreB_2_600sec_02	3	5.85279	711325	641.712
VpreB	34	48	SVYWYQQRPGHPPRF			11	1917.95	VpreB_2	10	200511_FR_VpreB_2_600sec_03	3	5.85121	692774	641.699
VpreB	34	48	SVYWYQQRPGHPPRF			11	1917.95	VpreB_2	30	200511_FR_VpreB_2_1800sec_01	3	5.85612	605587	641.824
VpreB	34	48	SVYWYQQRPGHPPRF			11	1917.95	VpreB_2	30	200511_FR_VpreB_2_1800sec_02	3	5.8471	788055	641.834
VpreB	34	48	SVYWYQQRPGHPPRF			11	1917.95	VpreB_2	30	200511_FR_VpreB_2_1800sec_03	3	5.85172	655851	641.82
VpreB	34	48	SVYWYQQRPGHPPRF			11	1917.95	VpreB_2	120	200511_FR_VpreB_2_7200sec_01	3	5.84366	616579	641.885
VpreB	34	48	SVYWYQQRPGHPPRF			11	1917.95	VpreB_2	120	200511_FR_VpreB_2_7200sec_02	3	5.84836	449572	641.879
VpreB	34	48	SVYWYQQRPGHPPRF			11	1917.95	VpreB_2	120	200511_FR_VpreB_2_7200sec_03	3	5.84769	575525	641.881
VpreB	36	48	YWYQQRPGHPPRF			9	1731.85	SLC_C212S_1	0	200507_FR_JK3_1_0sec_01	3	5.64352	3492762	578.387
VpreB	36	48	YWYQQRPGHPPRF			9	1731.85	SLC_C212S_1	0	200507_FR_JK3_1_0sec_02	3	5.65399	3417843	578.393
VpreB	36	48	YWYQQRPGHPPRF			9	1731.85	SLC_C212S_1	0	200507_FR_JK3_1_0sec_03	3	5.65592	3419240	578.394
VpreB	36	48	YWYQQRPGHPPRF			9	1731.85	SLC_C212S_1	0.167	200507_FR_JK3_1_10sec_01	3	5.63213	4031827	578.912
VpreB	36	48	YWYQQRPGHPPRF			9	1731.85	SLC_C212S_1	0.167	200507_FR_JK3_1_10sec_02	3	5.63975	3710837	578.903
VpreB	36	48	YWYQQRPGHPPRF			9	1731.85	SLC_C212S_1	0.167	200507_FR_JK3_1_10sec_03	3	5.6314	3206796	578.859
VpreB	36	48	YWYQQRPGHPPRF			9	1731.85	SLC_C212S_1	1	200507_FR_JK3_1_60sec_01	3	5.62072	4580578	579.019
VpreB	36	48	YWYQQRPGHPPRF			9	1731.85	SLC_C212S_1	1	200507_FR_JK3_1_60sec_02	3	5.62319	4623023	579.015
VpreB	36	48	YWYQQRPGHPPRF			9	1731.85	SLC_C212S_1	1	200507_FR_JK3_1_60sec_03	3	5.62616	4416604	578.996
VpreB	36	48	YWYQQRPGHPPRF			9	1731.85	SLC_C212S_1	10	200507_FR_JK3_1_600sec_01	3	5.61587	4970042	579.007
VpreB	36	48	YWYQQRPGHPPRF			9	1731.85	SLC_C212S_1	10	200507_FR_JK3_1_600sec_02	3	5.6339	5307315	579.023
VpreB	36	48	YWYQQRPGHPPRF			9	1731.85	SLC_C212S_1	10	200507_FR_JK3_1_600sec_03	3	5.62051	5189204	579.037
VpreB	36	48	YWYQQRPGHPPRF			9	1731.85	SLC_C212S_1	30	200507_FR_JK3_1_1800sec_01	3	5.61645	5136468	579.071
VpreB	36	48	YWYQQRPGHPPRF			9	1731.85	SLC_C212S_1	30	200507_FR_JK3_1_1800sec_02	3	5.62774	5264076	579.07
VpreB	36	48	YWYQQRPGHPPRF			9	1731.85	SLC_C212S_1	30	200507_FR_JK3_1_1800sec_03	3	5.62199	4469650	579.094
VpreB	36	48	YWYQQRPGHPPRF			9	1731.85	SLC_C212S_1	120	200507_FR_JK3_1_7200sec_01	3	5.62601	5249013	579.105
VpreB	36	48	YWYQQRPGHPPRF			9	1731.85	SLC_C212S_1	120	200507_FR_JK3_1_7200sec_02	3	5.62346	5156333	579.106
VpreB	36	48	YWYQQRPGHPPRF			9	1731.85	SLC_C212S_1	120	200507_FR_JK3_1_7200sec_03	3	5.62586	4799259	579.095
VpreB	36	48	YWYQQRPGHPPRF			9	1731.85	SLC_C212S_2	0	200507_FR_JK3_2_0sec_01	3	5.63887	3481005	578.411
VpreB	36	48	YWYQQRPGHPPRF			9	1731.85	SLC_C212S_2	0	200507_FR_JK3_2_0sec_02	3	5.64347	3841844	578.384
VpreB	36	48	YWYQQRPGHPPRF			9	1731.85	SLC_C212S_2	0	200507_FR_JK3_2_0sec_03	3	5.64219	3623340	578.401
VpreB	36	48	YWYQQRPGHPPRF			9	1731.85	SLC_C212S_2	0.167	200507_FR_JK3_2_10sec_01	3	5.63486	3485773	578.9
VpreB	36	48	YWYQQRPGHPPRF			9	1731.85	SLC_C212S_2	0.167	200507_FR_JK3_2_10sec_02	3	5.62876	3809277	578.888
VpreB	36	48	YWYQQRPGHPPRF			9	1731.85	SLC_C212S_2	0.167	200507_FR_JK3_2_10sec_03	3	5.63466	3746380	578.864
VpreB	36	48	YWYQQRPGHPPRF			9	1731.85	SLC_C212S_2	1	200507_FR_JK3_2_60sec_01	3	5.62324	4678551	579.017
VpreB	36	48	YWYQQRPGHPPRF			9	1731.85	SLC_C212S_2	1	200507_FR_JK3_2_60sec_02	3	5.6286	4706768	579.006
VpreB	36	48	YWYQQRPGHPPRF			9	1731.85	SLC_C212S_2	1	200507_FR_JK3_2_60sec_03	3	5.62281	4658952	579.015
VpreB	36	48	YWYQQRPGHPPRF			9	1731.85	SLC_C212S_2	10	200507_FR_JK3_2_600sec_01	3	5.62257	5196321	579.041
VpreB	36	48	YWYQQRPGHPPRF			9	1731.85	SLC_C212S_2	10	200507_FR_JK3_2_600sec_02	3	5.62229	4760405	579.017
VpreB	36	48	YWYQQRPGHPPRF			9	1731.85	SLC_C212S_2	10	200507_FR_JK3_2_600sec_03	3	5.62225	4421745	579.03
VpreB	36	48	YWYQQRPGHPPRF			9	1731.85	SLC_C212S_2	30	200507_FR_JK3_2_1800sec_01	3	5.61864	4841229	579.079
VpreB	36	48	YWYQQRPGHPPRF			9	1731.85	SLC_C212S_2	30	200507_FR_JK3_2_1800sec_02	3	5.62134	4723726	579.097
VpreB	36	48	YWYQQRPGHPPRF			9	1731.85	SLC_C212S_2	30	200507_FR_JK3_2_1800sec_03	3	5.62268	4818916	579.073
VpreB	36	48	YWYQQRPGHPPRF			9	1731.85	SLC_C212S_2	120	200507_FR_JK3_2_7200sec_01	3	5.61959	4520688	579.121
VpreB	36	48	YWYQQRPGHPPRF			9	1731.85	SLC_C212S_2	120	200507_FR_JK3_2_7200sec_02	3	5.62485	4505626	579.12
VpreB	36	48	YWYQQRPGHPPRF			9	1731.85	SLC_C212S_2	120	200507_FR_JK3_2_7200sec_03	3	5.6238	4450698	579.097
VpreB	36	48	YWYQQRPGHPPRF			9	1731.85	VpreB_1	0	200511_FR_VpreB_1_0sec_01	3	5.63918	2045314	578.366
VpreB	36	48	YWYQQRPGHPPRF			9	1731.85	VpreB_1	0	200511_FR_VpreB_1_0sec_02	3	5.65383	1695726	578.363
VpreB	36	48	YWYQQRPGHPPRF			9	1731.85	VpreB_1	0	200511_FR_VpreB_1_0sec_03	3	5.6587	1692083	578.35
VpreB	36	48	YWYQQRPGHPPRF			9	1731.85	VpreB_1	0.167	200511_FR_VpreB_1_10sec_01	3	5.63841	1783163	579.072
VpreB	36	48	YWYQQRPGHPPRF			9	1731.85	VpreB_1	0.167	200511_FR_VpreB_1_10sec_02	3	5.63786	1591836	579.035
VpreB	36	48	YWYQQRPGHPPRF			9	1731.85	VpreB_1	0.167	200511_FR_VpreB_1_10sec_03	3	5.64026	2142080	579.054
VpreB	36	48	YWYQQRPGHPPRF			9	1731.85	VpreB_1	1	200511_FR_VpreB_1_60sec_01	3	5.63135	2169345	579.222
VpreB	36	48	YWYQQRPGHPPRF			9	1731.85	VpreB_1	1	200511_FR_VpreB_1_60sec_02	3	5.62811	1897488	579.267
VpreB	36	48	YWYQQRPGHPPRF			9	1731.85	VpreB_1	1	200511_FR_VpreB_1_60sec_03	3	5.63452	2114853	579.25
VpreB	36	48	YWYQQRPGHPPRF			9	1731.85	VpreB_1	10	200511_FR_VpreB_1_600sec_01	3	5.62122	2229757	579.319
VpreB	36	48	YWYQQRPGHPPRF			9	1731.85	VpreB_1	10	200511_FR_VpreB_1_600sec_02	3	5.62928	2067224	579.32
VpreB	36	48	YWYQQRPGHPPRF			9	1731.85	VpreB_1	10	200511_FR_VpreB_1_600sec_03	3	5.62978	1965595	579.304
VpreB	36	48	YWYQQRPGHPPRF			9	1731.85	VpreB_1	30	200511_FR_VpreB_1_1800sec_01	3	5.63682	1754506	579.406
VpreB	36	48	YWYQQRPGHPPRF			9	1731.85	VpreB_1	30	200511_FR_VpreB_1_1800sec_02	3	5.63076	2291157	579.404
VpreB	36	48	YWYQQRPGHPPRF			9	1731.85	VpreB_1	30	200511_FR_VpreB_1_1800sec_03	3	5.63307	2386439	579.395
VpreB	36	48	YWYQQRPGHPPRF			9	1731.85	VpreB_1	120	200511_FR_VpreB_1_7200sec_01	3	5.63485	2060176	579.387
VpreB	36	48	YWYQQRPGHPPRF			9	1731.85	VpreB_1	120	200511_FR_VpreB_1_7200sec_02	3	5.64128	1509399	579.426
VpreB	36	48	YWYQQRPGHPPRF			9	1731.85	VpreB_1	120	200511_FR_VpreB_1_7200sec_03	3	5.64204	1710466	579.453
VpreB	36	48	YWYQQRPGHPPRF			9	1731.85	VpreB_2	0	200511_FR_VpreB_2_0sec_01	3	5.64272	2064651	578.373
VpreB	36	48	YWYQQRPGHPPRF			9	1731.85	VpreB_2	0	200511_FR_VpreB_2_0sec_02	3	5.64722	2296488	578.374
VpreB	36	48	YWYQQRPGHPPRF			9	1731.85	VpreB_2	0	200511_FR_VpreB_2_0sec_03	3	5.65534	2134814	578.364
VpreB	36	48	YWYQQRPGHPPRF			9	1731.85	VpreB_2	0.167	200511_FR_VpreB_2_10sec_01	3	5.64752	1712077	579.059
VpreB	36	48	YWYQQRPGHPPRF			9	1731.85	VpreB_2	0.167	200511_FR_VpreB_2_10sec_02	3	5.63975	1561516	579.094
VpreB	36	48	YWYQQRPGHPPRF			9	1731.85	VpreB_2	0.167	200511_FR_VpreB_2_10sec_03	3	5.63706	1931814	579.086
VpreB	36	48	YWYQQRPGHPPRF			9	1731.85	VpreB_2	1	200511_FR_VpreB_2_60sec_01	3	5.63117	2663944	579.247
VpreB	36	48	YWYQQRPGHPPRF			9	1731.85	VpreB_2	1	200511_FR_VpreB_2_60sec_02	3	5.63693	2497755	579.256
VpreB	36	48	YWYQQRPGHPPRF			9	1731.85	VpreB_2	1	200511_FR_VpreB_2_60sec_03	3	5.63839	2300331	579.274
VpreB	36	48	YWYQQRPGHPPRF			9	1731.85	VpreB_2	10	200511_FR_VpreB_2_600sec_01	3	5.63527	2593840	579.303
VpreB	36	48	YWYQQRPGHPPRF			9	1731.85	VpreB_2	10	200511_FR_VpreB_2_600sec_02	3	5.63729	2081665	579.324
VpreB	36	48	YWYQQRPGHPPRF			9	1731.85	VpreB_2	10	200511_FR_VpreB_2_600sec_03	3	5.63871	2154665	579.354
VpreB	36	48	YWYQQRPGHPPRF			9	1731.85	VpreB_2	30	200511_FR_VpreB_2_1800sec_01	3	5.64344	2070057	579.394
VpreB	36	48	YWYQQRPGHPPRF			9	1731.85	VpreB_2	30	200511_FR_VpreB_2_1800sec_02	3	5.64538	2229908	579.394
VpreB	36	48	YWYQQRPGHPPRF			9	1731.85	VpreB_2	30	200511_FR_VpreB_2_1800sec_03	3	5.64293	2261251	579.424
VpreB	36	48	YWYQQRPGHPPRF			9	1731.85	VpreB_2	120	200511_FR_VpreB_2_7200sec_01	3	5.63255	1924845	579.43
VpreB	36	48	YWYQQRPGHPPRF			9	1731.85	VpreB_2	120	200511_FR_VpreB_2_7200sec_02	3	5.64157	1734055	579.362
VpreB	36	48	YWYQQRPGHPPRF			9	1731.85	VpreB_2	120	200511_FR_VpreB_2_7200sec_03	3	5.64623	1649009	579.434
VpreB	37	48	WYQQRPGHPPRF			8	1568.79	SLC_C212S_1	0	200507_FR_JK3_1_0sec_01	2	5.07127	3122297	785.442
VpreB	37	48	WYQQRPGHPPRF			8	1568.79	SLC_C212S_1	0	200507_FR_JK3_1_0sec_02	2	5.07352	3132138	785.458
VpreB	37	48	WYQQRPGHPPRF			8	1568.79	SLC_C212S_1	0	200507_FR_JK3_1_0sec_03	2	5.06953	3402285	785.486
VpreB	37	48	WYQQRPGHPPRF			8	1568.79	SLC_C212S_1	0.167	200507_FR_JK3_1_10sec_01	2	5.05652	3849950	786.151
VpreB	37	48	WYQQRPGHPPRF			8	1568.79	SLC_C212S_1	0.167	200507_FR_JK3_1_10sec_02	2	5.06526	3334657	786.122
VpreB	37	48	WYQQRPGHPPRF			8	1568.79	SLC_C212S_1	0.167	200507_FR_JK3_1_10sec_03	2	5.0573	3068696	786.109
VpreB	37	48	WYQQRPGHPPRF			8	1568.79	SLC_C212S_1	1	200507_FR_JK3_1_60sec_01	2	5.05043	3821130	786.3
VpreB	37	48	WYQQRPGHPPRF			8	1568.79	SLC_C212S_1	1	200507_FR_JK3_1_60sec_02	2	5.04767	4176665	786.303
VpreB	37	48	WYQQRPGHPPRF			8	1568.79	SLC_C212S_1	1	200507_FR_JK3_1_60sec_03	2	5.04923	3954160	786.289
VpreB	37	48	WYQQRPGHPPRF			8	1568.79	SLC_C212S_1	10	200507_FR_JK3_1_600sec_01	2	5.03781	4166398	786.292
VpreB	37	48	WYQQRPGHPPRF			8	1568.79	SLC_C212S_1	10	200507_FR_JK3_1_600sec_02	2	5.06385	4120345	786.28
VpreB	37	48	WYQQRPGHPPRF			8	1568.79	SLC_C212S_1	10	200507_FR_JK3_1_600sec_03	2	5.05056	4027971	786.28
VpreB	37	48	WYQQRPGHPPRF			8	1568.79	SLC_C212S_1	30	200507_FR_JK3_1_1800sec_01	2	5.0405	4741035	786.358
VpreB	37	48	WYQQRPGHPPRF			8	1568.79	SLC_C212S_1	30	200507_FR_JK3_1_1800sec_02	2	5.05796	4176102	786.379
VpreB	37	48	WYQQRPGHPPRF			8	1568.79	SLC_C212S_1	30	200507_FR_JK3_1_1800sec_03	2	5.05786	4103107	786.362
VpreB	37	48	WYQQRPGHPPRF			8	1568.79	SLC_C212S_1	120	200507_FR_JK3_1_7200sec_01	2	5.05837	4214382	786.407
VpreB	37	48	WYQQRPGHPPRF			8	1568.79	SLC_C212S_1	120	200507_FR_JK3_1_7200sec_02	2	5.05016	4115997	786.386
VpreB	37	48	WYQQRPGHPPRF			8	1568.79	SLC_C212S_1	120	200507_FR_JK3_1_7200sec_03	2	5.05155	3844897	786.392
VpreB	37	48	WYQQRPGHPPRF			8	1568.79	SLC_C212S_2	0	200507_FR_JK3_2_0sec_01	2	5.06741	3065587	785.475
VpreB	37	48	WYQQRPGHPPRF			8	1568.79	SLC_C212S_2	0	200507_FR_JK3_2_0sec_02	2	5.07075	3515092	785.461
VpreB	37	48	WYQQRPGHPPRF			8	1568.79	SLC_C212S_2	0	200507_FR_JK3_2_0sec_03	2	5.06016	3630231	785.454
VpreB	37	48	WYQQRPGHPPRF			8	1568.79	SLC_C212S_2	0.167	200507_FR_JK3_2_10sec_01	2	5.06023	3615717	786.13
VpreB	37	48	WYQQRPGHPPRF			8	1568.79	SLC_C212S_2	0.167	200507_FR_JK3_2_10sec_02	2	5.04481	3628098	786.172
VpreB	37	48	WYQQRPGHPPRF			8	1568.79	SLC_C212S_2	0.167	200507_FR_JK3_2_10sec_03	2	5.05571	2876339	786.101
VpreB	37	48	WYQQRPGHPPRF			8	1568.79	SLC_C212S_2	1	200507_FR_JK3_2_60sec_01	2	5.05439	3882742	786.272
VpreB	37	48	WYQQRPGHPPRF			8	1568.79	SLC_C212S_2	1	200507_FR_JK3_2_60sec_02	2	5.06122	3613857	786.258
VpreB	37	48	WYQQRPGHPPRF			8	1568.79	SLC_C212S_2	1	200507_FR_JK3_2_60sec_03	2	5.04903	3765004	786.298
VpreB	37	48	WYQQRPGHPPRF			8	1568.79	SLC_C212S_2	10	200507_FR_JK3_2_600sec_02	2	5.04861	3860099	786.293
VpreB	37	48	WYQQRPGHPPRF			8	1568.79	SLC_C212S_2	10	200507_FR_JK3_2_600sec_03	2	5.0431	4138560	786.3
VpreB	37	48	WYQQRPGHPPRF			8	1568.79	SLC_C212S_2	30	200507_FR_JK3_2_1800sec_01	2	5.04824	4240981	786.362
VpreB	37	48	WYQQRPGHPPRF			8	1568.79	SLC_C212S_2	30	200507_FR_JK3_2_1800sec_02	2	5.05176	3684888	786.367
VpreB	37	48	WYQQRPGHPPRF			8	1568.79	SLC_C212S_2	120	200507_FR_JK3_2_7200sec_01	2	5.05267	3974175	786.395
VpreB	37	48	WYQQRPGHPPRF			8	1568.79	SLC_C212S_2	120	200507_FR_JK3_2_7200sec_02	2	5.05715	3877580	786.412
VpreB	37	48	WYQQRPGHPPRF			8	1568.79	SLC_C212S_2	120	200507_FR_JK3_2_7200sec_03	2	5.04531	3961358	786.424
VpreB	37	48	WYQQRPGHPPRF			8	1568.79	VpreB_1	0	200511_FR_VpreB_1_0sec_01	2	5.0604	1883931	785.371
VpreB	37	48	WYQQRPGHPPRF			8	1568.79	VpreB_1	0	200511_FR_VpreB_1_0sec_02	2	5.06496	1503666	785.372
VpreB	37	48	WYQQRPGHPPRF			8	1568.79	VpreB_1	0	200511_FR_VpreB_1_0sec_03	2	5.07518	1620731	785.359
VpreB	37	48	WYQQRPGHPPRF			8	1568.79	VpreB_1	0.167	200511_FR_VpreB_1_10sec_01	2	5.05953	1383535	786.384
VpreB	37	48	WYQQRPGHPPRF			8	1568.79	VpreB_1	0.167	200511_FR_VpreB_1_10sec_02	2	5.05885	1382730	786.337
VpreB	37	48	WYQQRPGHPPRF			8	1568.79	VpreB_1	0.167	200511_FR_VpreB_1_10sec_03	2	5.06508	1709053	786.365
VpreB	37	48	WYQQRPGHPPRF			8	1568.79	VpreB_1	1	200511_FR_VpreB_1_60sec_01	2	5.05815	2057291	786.549
VpreB	37	48	WYQQRPGHPPRF			8	1568.79	VpreB_1	1	200511_FR_VpreB_1_60sec_02	2	5.05097	1493273	786.525
VpreB	37	48	WYQQRPGHPPRF			8	1568.79	VpreB_1	1	200511_FR_VpreB_1_60sec_03	2	5.05448	1862450	786.538
VpreB	37	48	WYQQRPGHPPRF			8	1568.79	VpreB_1	10	200511_FR_VpreB_1_600sec_01	2	5.04053	2068218	786.565
VpreB	37	48	WYQQRPGHPPRF			8	1568.79	VpreB_1	10	200511_FR_VpreB_1_600sec_02	2	5.05277	1784216	786.508
VpreB	37	48	WYQQRPGHPPRF			8	1568.79	VpreB_1	10	200511_FR_VpreB_1_600sec_03	2	5.0595	1725281	786.537
VpreB	37	48	WYQQRPGHPPRF			8	1568.79	VpreB_1	30	200511_FR_VpreB_1_1800sec_01	2	5.06466	1580884	786.607
VpreB	37	48	WYQQRPGHPPRF			8	1568.79	VpreB_1	30	200511_FR_VpreB_1_1800sec_02	2	5.06161	1789610	786.642
VpreB	37	48	WYQQRPGHPPRF			8	1568.79	VpreB_1	30	200511_FR_VpreB_1_1800sec_03	2	5.05745	2060639	786.649
VpreB	37	48	WYQQRPGHPPRF			8	1568.79	VpreB_1	120	200511_FR_VpreB_1_7200sec_01	2	5.06566	1606979	786.627
VpreB	37	48	WYQQRPGHPPRF			8	1568.79	VpreB_1	120	200511_FR_VpreB_1_7200sec_02	2	5.06475	1397010	786.67
VpreB	37	48	WYQQRPGHPPRF			8	1568.79	VpreB_1	120	200511_FR_VpreB_1_7200sec_03	2	5.06863	1433539	786.689
VpreB	37	48	WYQQRPGHPPRF			8	1568.79	VpreB_2	0	200511_FR_VpreB_2_0sec_01	2	5.06532	2011732	785.389
VpreB	37	48	WYQQRPGHPPRF			8	1568.79	VpreB_2	0	200511_FR_VpreB_2_0sec_02	2	5.06497	2096256	785.425
VpreB	37	48	WYQQRPGHPPRF			8	1568.79	VpreB_2	0	200511_FR_VpreB_2_0sec_03	2	5.07573	2212642	785.399
VpreB	37	48	WYQQRPGHPPRF			8	1568.79	VpreB_2	0.167	200511_FR_VpreB_2_10sec_01	2	5.07032	1420920	786.321
VpreB	37	48	WYQQRPGHPPRF			8	1568.79	VpreB_2	0.167	200511_FR_VpreB_2_10sec_02	2	5.05818	1263962	786.325
VpreB	37	48	WYQQRPGHPPRF			8	1568.79	VpreB_2	0.167	200511_FR_VpreB_2_10sec_03	2	5.06283	1408684	786.351
VpreB	37	48	WYQQRPGHPPRF			8	1568.79	VpreB_2	1	200511_FR_VpreB_2_60sec_01	2	5.06031	2230402	786.557
VpreB	37	48	WYQQRPGHPPRF			8	1568.79	VpreB_2	1	200511_FR_VpreB_2_60sec_02	2	5.06167	1951892	786.497
VpreB	37	48	WYQQRPGHPPRF			8	1568.79	VpreB_2	1	200511_FR_VpreB_2_60sec_03	2	5.05996	1986360	786.543
VpreB	37	48	WYQQRPGHPPRF			8	1568.79	VpreB_2	10	200511_FR_VpreB_2_600sec_01	2	5.05475	1892423	786.533
VpreB	37	48	WYQQRPGHPPRF			8	1568.79	VpreB_2	10	200511_FR_VpreB_2_600sec_02	2	5.06117	1974894	786.535
VpreB	37	48	WYQQRPGHPPRF			8	1568.79	VpreB_2	10	200511_FR_VpreB_2_600sec_03	2	5.06501	1792560	786.532
VpreB	37	48	WYQQRPGHPPRF			8	1568.79	VpreB_2	30	200511_FR_VpreB_2_1800sec_01	2	5.07382	1718342	786.61
VpreB	37	48	WYQQRPGHPPRF			8	1568.79	VpreB_2	30	200511_FR_VpreB_2_1800sec_02	2	5.06696	2151241	786.666
VpreB	37	48	WYQQRPGHPPRF			8	1568.79	VpreB_2	30	200511_FR_VpreB_2_1800sec_03	2	5.06087	1910418	786.612
VpreB	37	48	WYQQRPGHPPRF			8	1568.79	VpreB_2	120	200511_FR_VpreB_2_7200sec_01	2	5.06835	1538500	786.6
VpreB	37	48	WYQQRPGHPPRF			8	1568.79	VpreB_2	120	200511_FR_VpreB_2_7200sec_02	2	5.0662	1308270	786.628
VpreB	37	48	WYQQRPGHPPRF			8	1568.79	VpreB_2	120	200511_FR_VpreB_2_7200sec_03	2	5.07163	1373778	786.649
VpreB	38	48	YQQRPGHPPRF			7	1382.71	SLC_C212S_1	0	200507_FR_JK3_1_0sec_01	2	4.28965	6160563	692.502
VpreB	38	48	YQQRPGHPPRF			7	1382.71	SLC_C212S_1	0	200507_FR_JK3_1_0sec_02	2	4.2837	6460930	692.486
VpreB	38	48	YQQRPGHPPRF			7	1382.71	SLC_C212S_1	0	200507_FR_JK3_1_0sec_03	2	4.28615	6140302	692.496
VpreB	38	48	YQQRPGHPPRF			7	1382.71	SLC_C212S_1	0.167	200507_FR_JK3_1_10sec_01	2	4.27032	8546264	693.248
VpreB	38	48	YQQRPGHPPRF			7	1382.71	SLC_C212S_1	0.167	200507_FR_JK3_1_10sec_02	2	4.27754	8074672	693.21
VpreB	38	48	YQQRPGHPPRF			7	1382.71	SLC_C212S_1	0.167	200507_FR_JK3_1_10sec_03	2	4.27252	7241521	693.171
VpreB	38	48	YQQRPGHPPRF			7	1382.71	SLC_C212S_1	1	200507_FR_JK3_1_60sec_01	2	4.26252	9085504	693.355
VpreB	38	48	YQQRPGHPPRF			7	1382.71	SLC_C212S_1	1	200507_FR_JK3_1_60sec_02	2	4.27167	9380401	693.353
VpreB	38	48	YQQRPGHPPRF			7	1382.71	SLC_C212S_1	1	200507_FR_JK3_1_60sec_03	2	4.27339	9196265	693.322
VpreB	38	48	YQQRPGHPPRF			7	1382.71	SLC_C212S_1	10	200507_FR_JK3_1_600sec_01	2	4.26074	9423097	693.298
VpreB	38	48	YQQRPGHPPRF			7	1382.71	SLC_C212S_1	10	200507_FR_JK3_1_600sec_02	2	4.28051	9543042	693.29
VpreB	38	48	YQQRPGHPPRF			7	1382.71	SLC_C212S_1	10	200507_FR_JK3_1_600sec_03	2	4.25827	9786935	693.312
VpreB	38	48	YQQRPGHPPRF			7	1382.71	SLC_C212S_1	30	200507_FR_JK3_1_1800sec_01	2	4.25845	9664552	693.4
VpreB	38	48	YQQRPGHPPRF			7	1382.71	SLC_C212S_1	30	200507_FR_JK3_1_1800sec_02	2	4.27557	10325006	693.4
VpreB	38	48	YQQRPGHPPRF			7	1382.71	SLC_C212S_1	30	200507_FR_JK3_1_1800sec_03	2	4.27146	8944816	693.4
VpreB	38	48	YQQRPGHPPRF			7	1382.71	SLC_C212S_1	120	200507_FR_JK3_1_7200sec_01	2	4.27216	9338878	693.438
VpreB	38	48	YQQRPGHPPRF			7	1382.71	SLC_C212S_1	120	200507_FR_JK3_1_7200sec_02	2	4.27275	9590688	693.437
VpreB	38	48	YQQRPGHPPRF			7	1382.71	SLC_C212S_1	120	200507_FR_JK3_1_7200sec_03	2	4.26745	9428480	693.432
VpreB	38	48	YQQRPGHPPRF			7	1382.71	SLC_C212S_2	0	200507_FR_JK3_2_0sec_01	2	4.27924	6511899	692.499
VpreB	38	48	YQQRPGHPPRF			7	1382.71	SLC_C212S_2	0	200507_FR_JK3_2_0sec_02	2	4.2795	6732111	692.501
VpreB	38	48	YQQRPGHPPRF			7	1382.71	SLC_C212S_2	0	200507_FR_JK3_2_0sec_03	2	4.27973	6597119	692.496
VpreB	38	48	YQQRPGHPPRF			7	1382.71	SLC_C212S_2	0.167	200507_FR_JK3_2_10sec_01	2	4.27473	8683250	693.192
VpreB	38	48	YQQRPGHPPRF			7	1382.71	SLC_C212S_2	0.167	200507_FR_JK3_2_10sec_02	2	4.26638	8398505	693.229
VpreB	38	48	YQQRPGHPPRF			7	1382.71	SLC_C212S_2	0.167	200507_FR_JK3_2_10sec_03	2	4.2734	8397131	693.172
VpreB	38	48	YQQRPGHPPRF			7	1382.71	SLC_C212S_2	1	200507_FR_JK3_2_60sec_01	2	4.27055	9399012	693.358
VpreB	38	48	YQQRPGHPPRF			7	1382.71	SLC_C212S_2	1	200507_FR_JK3_2_60sec_02	2	4.2673	9898797	693.324
VpreB	38	48	YQQRPGHPPRF			7	1382.71	SLC_C212S_2	1	200507_FR_JK3_2_60sec_03	2	4.27101	8930425	693.353
VpreB	38	48	YQQRPGHPPRF			7	1382.71	SLC_C212S_2	10	200507_FR_JK3_2_600sec_01	2	4.25861	9470465	693.314
VpreB	38	48	YQQRPGHPPRF			7	1382.71	SLC_C212S_2	10	200507_FR_JK3_2_600sec_02	2	4.26664	9392993	693.341
VpreB	38	48	YQQRPGHPPRF			7	1382.71	SLC_C212S_2	10	200507_FR_JK3_2_600sec_03	2	4.26696	8901558	693.31
VpreB	38	48	YQQRPGHPPRF			7	1382.71	SLC_C212S_2	30	200507_FR_JK3_2_1800sec_01	2	4.26335	9167271	693.409
VpreB	38	48	YQQRPGHPPRF			7	1382.71	SLC_C212S_2	30	200507_FR_JK3_2_1800sec_02	2	4.26248	9088261	693.415
VpreB	38	48	YQQRPGHPPRF			7	1382.71	SLC_C212S_2	30	200507_FR_JK3_2_1800sec_03	2	4.26526	9158065	693.419
VpreB	38	48	YQQRPGHPPRF			7	1382.71	SLC_C212S_2	120	200507_FR_JK3_2_7200sec_01	2	4.27331	8165159	693.442
VpreB	38	48	YQQRPGHPPRF			7	1382.71	SLC_C212S_2	120	200507_FR_JK3_2_7200sec_02	2	4.27182	8821448	693.459
VpreB	38	48	YQQRPGHPPRF			7	1382.71	SLC_C212S_2	120	200507_FR_JK3_2_7200sec_03	2	4.2685	8901052	693.441
VpreB	38	48	YQQRPGHPPRF			7	1382.71	VpreB_1	0	200511_FR_VpreB_1_0sec_01	2	4.27216	4707650	692.473
VpreB	38	48	YQQRPGHPPRF			7	1382.71	VpreB_1	0	200511_FR_VpreB_1_0sec_02	2	4.28747	4319526	692.431
VpreB	38	48	YQQRPGHPPRF			7	1382.71	VpreB_1	0	200511_FR_VpreB_1_0sec_03	2	4.2943	4161380	692.433
VpreB	38	48	YQQRPGHPPRF			7	1382.71	VpreB_1	0.167	200511_FR_VpreB_1_10sec_01	2	4.27968	6210641	693.317
VpreB	38	48	YQQRPGHPPRF			7	1382.71	VpreB_1	0.167	200511_FR_VpreB_1_10sec_02	2	4.28047	5590473	693.333
VpreB	38	48	YQQRPGHPPRF			7	1382.71	VpreB_1	0.167	200511_FR_VpreB_1_10sec_03	2	4.28171	6251323	693.317
VpreB	38	48	YQQRPGHPPRF			7	1382.71	VpreB_1	1	200511_FR_VpreB_1_60sec_01	2	4.27387	6394953	693.501
VpreB	38	48	YQQRPGHPPRF			7	1382.71	VpreB_1	1	200511_FR_VpreB_1_60sec_02	2	4.27668	6322397	693.494
VpreB	38	48	YQQRPGHPPRF			7	1382.71	VpreB_1	1	200511_FR_VpreB_1_60sec_03	2	4.28118	6092539	693.524
VpreB	38	48	YQQRPGHPPRF			7	1382.71	VpreB_1	10	200511_FR_VpreB_1_600sec_01	2	4.26031	6549243	693.502
VpreB	38	48	YQQRPGHPPRF			7	1382.71	VpreB_1	10	200511_FR_VpreB_1_600sec_02	2	4.26695	7027694	693.452
VpreB	38	48	YQQRPGHPPRF			7	1382.71	VpreB_1	10	200511_FR_VpreB_1_600sec_03	2	4.27275	6326810	693.46
VpreB	38	48	YQQRPGHPPRF			7	1382.71	VpreB_1	30	200511_FR_VpreB_1_1800sec_01	2	4.28587	5565476	693.596
VpreB	38	48	YQQRPGHPPRF			7	1382.71	VpreB_1	30	200511_FR_VpreB_1_1800sec_02	2	4.27308	6331335	693.585
VpreB	38	48	YQQRPGHPPRF			7	1382.71	VpreB_1	30	200511_FR_VpreB_1_1800sec_03	2	4.27759	6015157	693.592
VpreB	38	48	YQQRPGHPPRF			7	1382.71	VpreB_1	120	200511_FR_VpreB_1_7200sec_01	2	4.28765	5692633	693.579
VpreB	38	48	YQQRPGHPPRF			7	1382.71	VpreB_1	120	200511_FR_VpreB_1_7200sec_02	2	4.28569	5273445	693.614
VpreB	38	48	YQQRPGHPPRF			7	1382.71	VpreB_1	120	200511_FR_VpreB_1_7200sec_03	2	4.28786	5464335	693.615
VpreB	38	48	YQQRPGHPPRF			7	1382.71	VpreB_2	0	200511_FR_VpreB_2_0sec_01	2	4.28823	4657546	692.446
VpreB	38	48	YQQRPGHPPRF			7	1382.71	VpreB_2	0	200511_FR_VpreB_2_0sec_02	2	4.27719	5202302	692.461
VpreB	38	48	YQQRPGHPPRF			7	1382.71	VpreB_2	0	200511_FR_VpreB_2_0sec_03	2	4.2905	4838278	692.445
VpreB	38	48	YQQRPGHPPRF			7	1382.71	VpreB_2	0.167	200511_FR_VpreB_2_10sec_01	2	4.29047	5560253	693.335
VpreB	38	48	YQQRPGHPPRF			7	1382.71	VpreB_2	0.167	200511_FR_VpreB_2_10sec_02	2	4.27766	5610272	693.329
VpreB	38	48	YQQRPGHPPRF			7	1382.71	VpreB_2	0.167	200511_FR_VpreB_2_10sec_03	2	4.27886	5820990	693.391
VpreB	38	48	YQQRPGHPPRF			7	1382.71	VpreB_2	1	200511_FR_VpreB_2_60sec_01	2	4.27745	6467002	693.506
VpreB	38	48	YQQRPGHPPRF			7	1382.71	VpreB_2	1	200511_FR_VpreB_2_60sec_02	2	4.27821	6533832	693.525
VpreB	38	48	YQQRPGHPPRF			7	1382.71	VpreB_2	1	200511_FR_VpreB_2_60sec_03	2	4.2835	6408202	693.528
VpreB	38	48	YQQRPGHPPRF			7	1382.71	VpreB_2	10	200511_FR_VpreB_2_600sec_01	2	4.27605	6327069	693.423
VpreB	38	48	YQQRPGHPPRF			7	1382.71	VpreB_2	10	200511_FR_VpreB_2_600sec_02	2	4.28484	6401212	693.498
VpreB	38	48	YQQRPGHPPRF			7	1382.71	VpreB_2	10	200511_FR_VpreB_2_600sec_03	2	4.28286	5770377	693.489
VpreB	38	48	YQQRPGHPPRF			7	1382.71	VpreB_2	30	200511_FR_VpreB_2_1800sec_01	2	4.28883	6434222	693.519
VpreB	38	48	YQQRPGHPPRF			7	1382.71	VpreB_2	30	200511_FR_VpreB_2_1800sec_02	2	4.29098	6409098	693.573
VpreB	38	48	YQQRPGHPPRF			7	1382.71	VpreB_2	30	200511_FR_VpreB_2_1800sec_03	2	4.28365	5347404	693.604
VpreB	38	48	YQQRPGHPPRF			7	1382.71	VpreB_2	120	200511_FR_VpreB_2_7200sec_01	2	4.2848	5672592	693.58
VpreB	38	48	YQQRPGHPPRF			7	1382.71	VpreB_2	120	200511_FR_VpreB_2_7200sec_02	2	4.27762	5930387	693.546
VpreB	38	48	YQQRPGHPPRF			7	1382.71	VpreB_2	120	200511_FR_VpreB_2_7200sec_03	2	4.28434	5045430	693.592
VpreB	38	49	YQQRPGHPPRFL			8	1495.79	SLC_C212S_1	0	200507_FR_JK3_1_0sec_01	3	5.02114	1482221	499.581
VpreB	38	49	YQQRPGHPPRFL			8	1495.79	SLC_C212S_1	0	200507_FR_JK3_1_0sec_02	3	5.01078	1235582	499.551
VpreB	38	49	YQQRPGHPPRFL			8	1495.79	SLC_C212S_1	0	200507_FR_JK3_1_0sec_03	3	5.00916	1265426	499.559
VpreB	38	49	YQQRPGHPPRFL			8	1495.79	SLC_C212S_1	0.167	200507_FR_JK3_1_10sec_01	3	4.99224	1356121	500.044
VpreB	38	49	YQQRPGHPPRFL			8	1495.79	SLC_C212S_1	0.167	200507_FR_JK3_1_10sec_02	3	4.99906	1157505	500.062
VpreB	38	49	YQQRPGHPPRFL			8	1495.79	SLC_C212S_1	0.167	200507_FR_JK3_1_10sec_03	3	4.99525	1010040	500.039
VpreB	38	49	YQQRPGHPPRFL			8	1495.79	SLC_C212S_1	1	200507_FR_JK3_1_60sec_01	3	4.9775	1541436	500.18
VpreB	38	49	YQQRPGHPPRFL			8	1495.79	SLC_C212S_1	1	200507_FR_JK3_1_60sec_02	3	4.98508	1541781	500.175
VpreB	38	49	YQQRPGHPPRFL			8	1495.79	SLC_C212S_1	1	200507_FR_JK3_1_60sec_03	3	4.98791	1364631	500.153
VpreB	38	49	YQQRPGHPPRFL			8	1495.79	SLC_C212S_1	10	200507_FR_JK3_1_600sec_01	3	4.97512	1441184	500.161
VpreB	38	49	YQQRPGHPPRFL			8	1495.79	SLC_C212S_1	10	200507_FR_JK3_1_600sec_02	3	4.9913	1614354	500.187
VpreB	38	49	YQQRPGHPPRFL			8	1495.79	SLC_C212S_1	10	200507_FR_JK3_1_600sec_03	3	4.97623	1642919	500.171
VpreB	38	49	YQQRPGHPPRFL			8	1495.79	SLC_C212S_1	30	200507_FR_JK3_1_1800sec_02	3	4.99147	1615528	500.253
VpreB	38	49	YQQRPGHPPRFL			8	1495.79	SLC_C212S_1	30	200507_FR_JK3_1_1800sec_03	3	4.9821	1455207	500.227
VpreB	38	49	YQQRPGHPPRFL			8	1495.79	SLC_C212S_1	120	200507_FR_JK3_1_7200sec_01	3	4.99148	1270789	500.242
VpreB	38	49	YQQRPGHPPRFL			8	1495.79	SLC_C212S_1	120	200507_FR_JK3_1_7200sec_02	3	4.98449	1637552	500.274
VpreB	38	49	YQQRPGHPPRFL			8	1495.79	SLC_C212S_1	120	200507_FR_JK3_1_7200sec_03	3	4.98623	1352803	500.262
VpreB	38	49	YQQRPGHPPRFL			8	1495.79	SLC_C212S_2	0	200507_FR_JK3_2_0sec_01	3	5.00062	1306714	499.572
VpreB	38	49	YQQRPGHPPRFL			8	1495.79	SLC_C212S_2	0	200507_FR_JK3_2_0sec_02	3	4.99669	1527787	499.582
VpreB	38	49	YQQRPGHPPRFL			8	1495.79	SLC_C212S_2	0	200507_FR_JK3_2_0sec_03	3	4.9994	1398268	499.551
VpreB	38	49	YQQRPGHPPRFL			8	1495.79	SLC_C212S_2	0.167	200507_FR_JK3_2_10sec_01	3	4.99305	994662	500.051
VpreB	38	49	YQQRPGHPPRFL			8	1495.79	SLC_C212S_2	0.167	200507_FR_JK3_2_10sec_02	3	4.98517	1263433	500.048
VpreB	38	49	YQQRPGHPPRFL			8	1495.79	SLC_C212S_2	0.167	200507_FR_JK3_2_10sec_03	3	4.99299	1116303	500.048
VpreB	38	49	YQQRPGHPPRFL			8	1495.79	SLC_C212S_2	1	200507_FR_JK3_2_60sec_01	3	4.98022	1449098	500.159
VpreB	38	49	YQQRPGHPPRFL			8	1495.79	SLC_C212S_2	1	200507_FR_JK3_2_60sec_02	3	4.98425	1430034	500.173
VpreB	38	49	YQQRPGHPPRFL			8	1495.79	SLC_C212S_2	1	200507_FR_JK3_2_60sec_03	3	4.98333	1416253	500.164
VpreB	38	49	YQQRPGHPPRFL			8	1495.79	SLC_C212S_2	10	200507_FR_JK3_2_600sec_01	3	4.98252	1546259	500.198
VpreB	38	49	YQQRPGHPPRFL			8	1495.79	SLC_C212S_2	10	200507_FR_JK3_2_600sec_02	3	4.97897	1329852	500.164
VpreB	38	49	YQQRPGHPPRFL			8	1495.79	SLC_C212S_2	10	200507_FR_JK3_2_600sec_03	3	4.9833	1471616	500.192
VpreB	38	49	YQQRPGHPPRFL			8	1495.79	SLC_C212S_2	30	200507_FR_JK3_2_1800sec_01	3	4.98108	1344225	500.237
VpreB	38	49	YQQRPGHPPRFL			8	1495.79	SLC_C212S_2	30	200507_FR_JK3_2_1800sec_02	3	4.98193	1283613	500.233
VpreB	38	49	YQQRPGHPPRFL			8	1495.79	SLC_C212S_2	30	200507_FR_JK3_2_1800sec_03	3	4.98259	1265431	500.224
VpreB	38	49	YQQRPGHPPRFL			8	1495.79	SLC_C212S_2	120	200507_FR_JK3_2_7200sec_01	3	4.99126	1180246	500.235
VpreB	38	49	YQQRPGHPPRFL			8	1495.79	SLC_C212S_2	120	200507_FR_JK3_2_7200sec_02	3	4.9847	1241731	500.28
VpreB	38	49	YQQRPGHPPRFL			8	1495.79	SLC_C212S_2	120	200507_FR_JK3_2_7200sec_03	3	4.98346	1269861	500.261
VpreB	38	49	YQQRPGHPPRFL			8	1495.79	VpreB_1	0	200511_FR_VpreB_1_0sec_01	3	5.01715	896126	499.564
VpreB	38	49	YQQRPGHPPRFL			8	1495.79	VpreB_1	0	200511_FR_VpreB_1_0sec_02	3	5.01416	620975	499.542
VpreB	38	49	YQQRPGHPPRFL			8	1495.79	VpreB_1	0	200511_FR_VpreB_1_0sec_03	3	5.02142	527962	499.551
VpreB	38	49	YQQRPGHPPRFL			8	1495.79	VpreB_1	0.167	200511_FR_VpreB_1_10sec_01	3	4.99424	468213	500.146
VpreB	38	49	YQQRPGHPPRFL			8	1495.79	VpreB_1	0.167	200511_FR_VpreB_1_10sec_02	3	4.99252	462213	500.165
VpreB	38	49	YQQRPGHPPRFL			8	1495.79	VpreB_1	0.167	200511_FR_VpreB_1_10sec_03	3	5.00057	637032	500.185
VpreB	38	49	YQQRPGHPPRFL			8	1495.79	VpreB_1	1	200511_FR_VpreB_1_60sec_01	3	4.99263	599044	500.308
VpreB	38	49	YQQRPGHPPRFL			8	1495.79	VpreB_1	1	200511_FR_VpreB_1_60sec_02	3	4.99015	514728	500.286
VpreB	38	49	YQQRPGHPPRFL			8	1495.79	VpreB_1	1	200511_FR_VpreB_1_60sec_03	3	4.99359	632281	500.28
VpreB	38	49	YQQRPGHPPRFL			8	1495.79	VpreB_1	10	200511_FR_VpreB_1_600sec_01	3	4.98379	594194	500.344
VpreB	38	49	YQQRPGHPPRFL			8	1495.79	VpreB_1	10	200511_FR_VpreB_1_600sec_02	3	4.98322	527978	500.305
VpreB	38	49	YQQRPGHPPRFL			8	1495.79	VpreB_1	10	200511_FR_VpreB_1_600sec_03	3	4.99143	590327	500.378
VpreB	38	49	YQQRPGHPPRFL			8	1495.79	VpreB_1	30	200511_FR_VpreB_1_1800sec_01	3	4.99096	514609	500.472
VpreB	38	49	YQQRPGHPPRFL			8	1495.79	VpreB_1	30	200511_FR_VpreB_1_1800sec_02	3	4.9947	544614	500.509
VpreB	38	49	YQQRPGHPPRFL			8	1495.79	VpreB_1	30	200511_FR_VpreB_1_1800sec_03	3	4.98874	574710	500.466
VpreB	38	49	YQQRPGHPPRFL			8	1495.79	VpreB_1	120	200511_FR_VpreB_1_7200sec_01	3	5.0087	401198	500.466
VpreB	38	49	YQQRPGHPPRFL			8	1495.79	VpreB_1	120	200511_FR_VpreB_1_7200sec_02	3	5.00583	425044	500.472
VpreB	38	49	YQQRPGHPPRFL			8	1495.79	VpreB_1	120	200511_FR_VpreB_1_7200sec_03	3	5.02011	415054	500.463
VpreB	38	49	YQQRPGHPPRFL			8	1495.79	VpreB_2	0	200511_FR_VpreB_2_0sec_01	3	5.00541	714036	499.536
VpreB	38	49	YQQRPGHPPRFL			8	1495.79	VpreB_2	0	200511_FR_VpreB_2_0sec_02	3	5.0027	828538	499.559
VpreB	38	49	YQQRPGHPPRFL			8	1495.79	VpreB_2	0	200511_FR_VpreB_2_0sec_03	3	5.01513	745718	499.541
VpreB	38	49	YQQRPGHPPRFL			8	1495.79	VpreB_2	0.167	200511_FR_VpreB_2_10sec_01	3	5.003	404874	500.125
VpreB	38	49	YQQRPGHPPRFL			8	1495.79	VpreB_2	0.167	200511_FR_VpreB_2_10sec_02	3	4.99688	404183	500.157
VpreB	38	49	YQQRPGHPPRFL			8	1495.79	VpreB_2	0.167	200511_FR_VpreB_2_10sec_03	3	4.99618	509938	500.176
VpreB	38	49	YQQRPGHPPRFL			8	1495.79	VpreB_2	1	200511_FR_VpreB_2_60sec_01	3	4.99625	635700	500.283
VpreB	38	49	YQQRPGHPPRFL			8	1495.79	VpreB_2	1	200511_FR_VpreB_2_60sec_02	3	4.99176	661391	500.293
VpreB	38	49	YQQRPGHPPRFL			8	1495.79	VpreB_2	1	200511_FR_VpreB_2_60sec_03	3	4.99651	609937	500.291
VpreB	38	49	YQQRPGHPPRFL			8	1495.79	VpreB_2	10	200511_FR_VpreB_2_600sec_01	3	4.9932	715407	500.349
VpreB	38	49	YQQRPGHPPRFL			8	1495.79	VpreB_2	10	200511_FR_VpreB_2_600sec_02	3	5.00132	551894	500.378
VpreB	38	49	YQQRPGHPPRFL			8	1495.79	VpreB_2	10	200511_FR_VpreB_2_600sec_03	3	4.99676	584128	500.36
VpreB	38	49	YQQRPGHPPRFL			8	1495.79	VpreB_2	30	200511_FR_VpreB_2_1800sec_01	3	5.00664	521843	500.487
VpreB	38	49	YQQRPGHPPRFL			8	1495.79	VpreB_2	30	200511_FR_VpreB_2_1800sec_02	3	5.00313	597915	500.496
VpreB	38	49	YQQRPGHPPRFL			8	1495.79	VpreB_2	30	200511_FR_VpreB_2_1800sec_03	3	5.00147	570242	500.466
VpreB	38	49	YQQRPGHPPRFL			8	1495.79	VpreB_2	120	200511_FR_VpreB_2_7200sec_01	3	5.00422	426023	500.428
VpreB	38	49	YQQRPGHPPRFL			8	1495.79	VpreB_2	120	200511_FR_VpreB_2_7200sec_02	3	5.00188	390078	500.467
VpreB	38	49	YQQRPGHPPRFL			8	1495.79	VpreB_2	120	200511_FR_VpreB_2_7200sec_03	3	5.00676	379359	500.489
VpreB	38	50	YQQRPGHPPRFLL			9	1608.88	SLC_C212S_1	0	200507_FR_JK3_1_0sec_01	2	5.77485	2324741	805.452
VpreB	38	50	YQQRPGHPPRFLL			9	1608.88	SLC_C212S_1	0	200507_FR_JK3_1_0sec_02	2	5.78334	2077283	805.43
VpreB	38	50	YQQRPGHPPRFLL			9	1608.88	SLC_C212S_1	0	200507_FR_JK3_1_0sec_03	2	5.77346	2124582	805.443
VpreB	38	50	YQQRPGHPPRFLL			9	1608.88	SLC_C212S_1	0.167	200507_FR_JK3_1_10sec_01	2	5.74833	1920575	806.007
VpreB	38	50	YQQRPGHPPRFLL			9	1608.88	SLC_C212S_1	0.167	200507_FR_JK3_1_10sec_02	2	5.75699	1877014	805.987
VpreB	38	50	YQQRPGHPPRFLL			9	1608.88	SLC_C212S_1	0.167	200507_FR_JK3_1_10sec_03	2	5.74701	1486903	805.983
VpreB	38	50	YQQRPGHPPRFLL			9	1608.88	SLC_C212S_1	1	200507_FR_JK3_1_60sec_01	2	5.73544	2249040	806.283
VpreB	38	50	YQQRPGHPPRFLL			9	1608.88	SLC_C212S_1	1	200507_FR_JK3_1_60sec_02	2	5.74256	2039349	806.186
VpreB	38	50	YQQRPGHPPRFLL			9	1608.88	SLC_C212S_1	1	200507_FR_JK3_1_60sec_03	2	5.74432	2208062	806.173
VpreB	38	50	YQQRPGHPPRFLL			9	1608.88	SLC_C212S_1	10	200507_FR_JK3_1_600sec_01	2	5.73621	2310261	806.259
VpreB	38	50	YQQRPGHPPRFLL			9	1608.88	SLC_C212S_1	10	200507_FR_JK3_1_600sec_02	2	5.7514	2516755	806.266
VpreB	38	50	YQQRPGHPPRFLL			9	1608.88	SLC_C212S_1	10	200507_FR_JK3_1_600sec_03	2	5.74397	2631038	806.274
VpreB	38	50	YQQRPGHPPRFLL			9	1608.88	SLC_C212S_1	30	200507_FR_JK3_1_1800sec_01	2	5.73773	2615760	806.338
VpreB	38	50	YQQRPGHPPRFLL			9	1608.88	SLC_C212S_1	30	200507_FR_JK3_1_1800sec_02	2	5.75025	2437003	806.373
VpreB	38	50	YQQRPGHPPRFLL			9	1608.88	SLC_C212S_1	30	200507_FR_JK3_1_1800sec_03	2	5.74516	2132570	806.357
VpreB	38	50	YQQRPGHPPRFLL			9	1608.88	SLC_C212S_1	120	200507_FR_JK3_1_7200sec_01	2	5.74963	2558114	806.378
VpreB	38	50	YQQRPGHPPRFLL			9	1608.88	SLC_C212S_1	120	200507_FR_JK3_1_7200sec_02	2	5.74643	2083397	806.453
VpreB	38	50	YQQRPGHPPRFLL			9	1608.88	SLC_C212S_1	120	200507_FR_JK3_1_7200sec_03	2	5.74845	2340130	806.413
VpreB	38	50	YQQRPGHPPRFLL			9	1608.88	SLC_C212S_2	0	200507_FR_JK3_2_0sec_01	2	5.76441	2133347	805.437
VpreB	38	50	YQQRPGHPPRFLL			9	1608.88	SLC_C212S_2	0	200507_FR_JK3_2_0sec_02	2	5.76477	2119700	805.412
VpreB	38	50	YQQRPGHPPRFLL			9	1608.88	SLC_C212S_2	0	200507_FR_JK3_2_0sec_03	2	5.76341	2335734	805.419
VpreB	38	50	YQQRPGHPPRFLL			9	1608.88	SLC_C212S_2	0.167	200507_FR_JK3_2_10sec_01	2	5.74949	1600330	805.998
VpreB	38	50	YQQRPGHPPRFLL			9	1608.88	SLC_C212S_2	0.167	200507_FR_JK3_2_10sec_02	2	5.74776	1959555	806.008
VpreB	38	50	YQQRPGHPPRFLL			9	1608.88	SLC_C212S_2	0.167	200507_FR_JK3_2_10sec_03	2	5.74742	1613573	805.98
VpreB	38	50	YQQRPGHPPRFLL			9	1608.88	SLC_C212S_2	1	200507_FR_JK3_2_60sec_01	2	5.74185	2247737	806.194
VpreB	38	50	YQQRPGHPPRFLL			9	1608.88	SLC_C212S_2	1	200507_FR_JK3_2_60sec_02	2	5.74838	2283047	806.167
VpreB	38	50	YQQRPGHPPRFLL			9	1608.88	SLC_C212S_2	1	200507_FR_JK3_2_60sec_03	2	5.74009	2201255	806.168
VpreB	38	50	YQQRPGHPPRFLL			9	1608.88	SLC_C212S_2	10	200507_FR_JK3_2_600sec_01	2	5.73815	2381650	806.298
VpreB	38	50	YQQRPGHPPRFLL			9	1608.88	SLC_C212S_2	10	200507_FR_JK3_2_600sec_02	2	5.74212	2442290	806.237
VpreB	38	50	YQQRPGHPPRFLL			9	1608.88	SLC_C212S_2	10	200507_FR_JK3_2_600sec_03	2	5.74461	2266439	806.273
VpreB	38	50	YQQRPGHPPRFLL			9	1608.88	SLC_C212S_2	30	200507_FR_JK3_2_1800sec_01	2	5.74475	2090103	806.414
VpreB	38	50	YQQRPGHPPRFLL			9	1608.88	SLC_C212S_2	30	200507_FR_JK3_2_1800sec_02	2	5.74423	2311996	806.359
VpreB	38	50	YQQRPGHPPRFLL			9	1608.88	SLC_C212S_2	30	200507_FR_JK3_2_1800sec_03	2	5.74518	2350511	806.362
VpreB	38	50	YQQRPGHPPRFLL			9	1608.88	SLC_C212S_2	120	200507_FR_JK3_2_7200sec_01	2	5.74546	2245220	806.372
VpreB	38	50	YQQRPGHPPRFLL			9	1608.88	SLC_C212S_2	120	200507_FR_JK3_2_7200sec_02	2	5.74983	1873941	806.486
VpreB	38	50	YQQRPGHPPRFLL			9	1608.88	SLC_C212S_2	120	200507_FR_JK3_2_7200sec_03	2	5.74661	2290674	806.409
VpreB	38	50	YQQRPGHPPRFLL			9	1608.88	VpreB_1	0	200511_FR_VpreB_1_0sec_01	2	5.77117	1025166	805.381
VpreB	38	50	YQQRPGHPPRFLL			9	1608.88	VpreB_1	0	200511_FR_VpreB_1_0sec_02	2	5.7757	1029864	805.387
VpreB	38	50	YQQRPGHPPRFLL			9	1608.88	VpreB_1	0	200511_FR_VpreB_1_0sec_03	2	5.78173	822230	805.399
VpreB	38	50	YQQRPGHPPRFLL			9	1608.88	VpreB_1	0.167	200511_FR_VpreB_1_10sec_01	2	5.75583	731134	806.16
VpreB	38	50	YQQRPGHPPRFLL			9	1608.88	VpreB_1	0.167	200511_FR_VpreB_1_10sec_02	2	5.75074	594030	806.114
VpreB	38	50	YQQRPGHPPRFLL			9	1608.88	VpreB_1	0.167	200511_FR_VpreB_1_10sec_03	2	5.75744	859521	806.083
VpreB	38	50	YQQRPGHPPRFLL			9	1608.88	VpreB_1	1	200511_FR_VpreB_1_60sec_01	2	5.75096	999464	806.43
VpreB	38	50	YQQRPGHPPRFLL			9	1608.88	VpreB_1	1	200511_FR_VpreB_1_60sec_02	2	5.74754	791861	806.401
VpreB	38	50	YQQRPGHPPRFLL			9	1608.88	VpreB_1	1	200511_FR_VpreB_1_60sec_03	2	5.74989	888361	806.418
VpreB	38	50	YQQRPGHPPRFLL			9	1608.88	VpreB_1	10	200511_FR_VpreB_1_600sec_01	2	5.74272	914730	806.594
VpreB	38	50	YQQRPGHPPRFLL			9	1608.88	VpreB_1	10	200511_FR_VpreB_1_600sec_02	2	5.74551	923087	806.537
VpreB	38	50	YQQRPGHPPRFLL			9	1608.88	VpreB_1	10	200511_FR_VpreB_1_600sec_03	2	5.74889	881151	806.552
VpreB	38	50	YQQRPGHPPRFLL			9	1608.88	VpreB_1	30	200511_FR_VpreB_1_1800sec_01	2	5.75579	700678	806.686
VpreB	38	50	YQQRPGHPPRFLL			9	1608.88	VpreB_1	30	200511_FR_VpreB_1_1800sec_02	2	5.74634	795587	806.715
VpreB	38	50	YQQRPGHPPRFLL			9	1608.88	VpreB_1	30	200511_FR_VpreB_1_1800sec_03	2	5.74796	916752	806.712
VpreB	38	50	YQQRPGHPPRFLL			9	1608.88	VpreB_1	120	200511_FR_VpreB_1_7200sec_01	2	5.7475	685721	806.721
VpreB	38	50	YQQRPGHPPRFLL			9	1608.88	VpreB_1	120	200511_FR_VpreB_1_7200sec_02	2	5.76403	583462	806.759
VpreB	38	50	YQQRPGHPPRFLL			9	1608.88	VpreB_1	120	200511_FR_VpreB_1_7200sec_03	2	5.76941	513244	806.837
VpreB	38	50	YQQRPGHPPRFLL			9	1608.88	VpreB_2	0	200511_FR_VpreB_2_0sec_01	2	5.77278	990527	805.389
VpreB	38	50	YQQRPGHPPRFLL			9	1608.88	VpreB_2	0	200511_FR_VpreB_2_0sec_02	2	5.77151	1338429	805.409
VpreB	38	50	YQQRPGHPPRFLL			9	1608.88	VpreB_2	0	200511_FR_VpreB_2_0sec_03	2	5.77701	1234929	805.391
VpreB	38	50	YQQRPGHPPRFLL			9	1608.88	VpreB_2	0.167	200511_FR_VpreB_2_10sec_01	2	5.75754	613174	806.129
VpreB	38	50	YQQRPGHPPRFLL			9	1608.88	VpreB_2	0.167	200511_FR_VpreB_2_10sec_02	2	5.75847	647656	806.106
VpreB	38	50	YQQRPGHPPRFLL			9	1608.88	VpreB_2	0.167	200511_FR_VpreB_2_10sec_03	2	5.75356	699414	806.175
VpreB	38	50	YQQRPGHPPRFLL			9	1608.88	VpreB_2	1	200511_FR_VpreB_2_60sec_01	2	5.75133	994738	806.442
VpreB	38	50	YQQRPGHPPRFLL			9	1608.88	VpreB_2	1	200511_FR_VpreB_2_60sec_02	2	5.75277	953071	806.411
VpreB	38	50	YQQRPGHPPRFLL			9	1608.88	VpreB_2	1	200511_FR_VpreB_2_60sec_03	2	5.75178	842359	806.432
VpreB	38	50	YQQRPGHPPRFLL			9	1608.88	VpreB_2	10	200511_FR_VpreB_2_600sec_01	2	5.75419	933803	806.526
VpreB	38	50	YQQRPGHPPRFLL			9	1608.88	VpreB_2	10	200511_FR_VpreB_2_600sec_02	2	5.75279	825625	806.525
VpreB	38	50	YQQRPGHPPRFLL			9	1608.88	VpreB_2	10	200511_FR_VpreB_2_600sec_03	2	5.75829	783549	806.557
VpreB	38	50	YQQRPGHPPRFLL			9	1608.88	VpreB_2	30	200511_FR_VpreB_2_1800sec_01	2	5.76296	685732	806.686
VpreB	38	50	YQQRPGHPPRFLL			9	1608.88	VpreB_2	30	200511_FR_VpreB_2_1800sec_02	2	5.76699	810303	806.744
VpreB	38	50	YQQRPGHPPRFLL			9	1608.88	VpreB_2	30	200511_FR_VpreB_2_1800sec_03	2	5.75822	827484	806.712
VpreB	38	50	YQQRPGHPPRFLL			9	1608.88	VpreB_2	120	200511_FR_VpreB_2_7200sec_01	2	5.75148	608323	806.747
VpreB	38	50	YQQRPGHPPRFLL			9	1608.88	VpreB_2	120	200511_FR_VpreB_2_7200sec_02	2	5.75985	561926	806.73
VpreB	38	50	YQQRPGHPPRFLL			9	1608.88	VpreB_2	120	200511_FR_VpreB_2_7200sec_03	2	5.76417	562628	806.775
VpreB	38	52	YQQRPGHPPRFLLRY			11	1928.04	SLC_C212S_1	0	200507_FR_JK3_1_0sec_01	3	5.40223	1965418	643.747
VpreB	38	52	YQQRPGHPPRFLLRY			11	1928.04	SLC_C212S_1	0	200507_FR_JK3_1_0sec_02	3	5.41101	1636447	643.751
VpreB	38	52	YQQRPGHPPRFLLRY			11	1928.04	SLC_C212S_1	0	200507_FR_JK3_1_0sec_03	3	5.40203	1771259	643.754
VpreB	38	52	YQQRPGHPPRFLLRY			11	1928.04	SLC_C212S_1	0.167	200507_FR_JK3_1_10sec_01	3	5.38722	1639876	644.432
VpreB	38	52	YQQRPGHPPRFLLRY			11	1928.04	SLC_C212S_1	0.167	200507_FR_JK3_1_10sec_02	3	5.39557	1623311	644.39
VpreB	38	52	YQQRPGHPPRFLLRY			11	1928.04	SLC_C212S_1	0.167	200507_FR_JK3_1_10sec_03	3	5.38815	1257318	644.396
VpreB	38	52	YQQRPGHPPRFLLRY			11	1928.04	SLC_C212S_1	1	200507_FR_JK3_1_60sec_01	3	5.37708	2055965	644.593
VpreB	38	52	YQQRPGHPPRFLLRY			11	1928.04	SLC_C212S_1	1	200507_FR_JK3_1_60sec_02	3	5.37762	1743021	644.623
VpreB	38	52	YQQRPGHPPRFLLRY			11	1928.04	SLC_C212S_1	1	200507_FR_JK3_1_60sec_03	3	5.38213	1922446	644.589
VpreB	38	52	YQQRPGHPPRFLLRY			11	1928.04	SLC_C212S_1	10	200507_FR_JK3_1_600sec_01	3	5.36946	1826962	644.704
VpreB	38	52	YQQRPGHPPRFLLRY			11	1928.04	SLC_C212S_1	10	200507_FR_JK3_1_600sec_02	3	5.38567	1940514	644.682
VpreB	38	52	YQQRPGHPPRFLLRY			11	1928.04	SLC_C212S_1	10	200507_FR_JK3_1_600sec_03	3	5.37387	1828572	644.688
VpreB	38	52	YQQRPGHPPRFLLRY			11	1928.04	SLC_C212S_1	30	200507_FR_JK3_1_1800sec_01	3	5.36718	1846383	644.787
VpreB	38	52	YQQRPGHPPRFLLRY			11	1928.04	SLC_C212S_1	30	200507_FR_JK3_1_1800sec_02	3	5.37839	2045912	644.793
VpreB	38	52	YQQRPGHPPRFLLRY			11	1928.04	SLC_C212S_1	30	200507_FR_JK3_1_1800sec_03	3	5.37733	1664400	644.75
VpreB	38	52	YQQRPGHPPRFLLRY			11	1928.04	SLC_C212S_1	120	200507_FR_JK3_1_7200sec_01	3	5.38492	1779182	644.817
VpreB	38	52	YQQRPGHPPRFLLRY			11	1928.04	SLC_C212S_1	120	200507_FR_JK3_1_7200sec_02	3	5.3744	1585573	644.82
VpreB	38	52	YQQRPGHPPRFLLRY			11	1928.04	SLC_C212S_1	120	200507_FR_JK3_1_7200sec_03	3	5.38129	1875375	644.781
VpreB	38	52	YQQRPGHPPRFLLRY			11	1928.04	SLC_C212S_2	0	200507_FR_JK3_2_0sec_01	3	5.3934	1662715	643.737
VpreB	38	52	YQQRPGHPPRFLLRY			11	1928.04	SLC_C212S_2	0	200507_FR_JK3_2_0sec_02	3	5.39903	1886707	643.742
VpreB	38	52	YQQRPGHPPRFLLRY			11	1928.04	SLC_C212S_2	0	200507_FR_JK3_2_0sec_03	3	5.3954	1747303	643.74
VpreB	38	52	YQQRPGHPPRFLLRY			11	1928.04	SLC_C212S_2	0.167	200507_FR_JK3_2_10sec_01	3	5.38854	1331879	644.365
VpreB	38	52	YQQRPGHPPRFLLRY			11	1928.04	SLC_C212S_2	0.167	200507_FR_JK3_2_10sec_02	3	5.37792	1584638	644.401
VpreB	38	52	YQQRPGHPPRFLLRY			11	1928.04	SLC_C212S_2	0.167	200507_FR_JK3_2_10sec_03	3	5.39061	1472927	644.386
VpreB	38	52	YQQRPGHPPRFLLRY			11	1928.04	SLC_C212S_2	1	200507_FR_JK3_2_60sec_01	3	5.37804	1636659	644.577
VpreB	38	52	YQQRPGHPPRFLLRY			11	1928.04	SLC_C212S_2	1	200507_FR_JK3_2_60sec_02	3	5.3845	1674557	644.595
VpreB	38	52	YQQRPGHPPRFLLRY			11	1928.04	SLC_C212S_2	1	200507_FR_JK3_2_60sec_03	3	5.37454	1817062	644.595
VpreB	38	52	YQQRPGHPPRFLLRY			11	1928.04	SLC_C212S_2	10	200507_FR_JK3_2_600sec_01	3	5.37385	2027298	644.676
VpreB	38	52	YQQRPGHPPRFLLRY			11	1928.04	SLC_C212S_2	10	200507_FR_JK3_2_600sec_02	3	5.37016	1686206	644.671
VpreB	38	52	YQQRPGHPPRFLLRY			11	1928.04	SLC_C212S_2	10	200507_FR_JK3_2_600sec_03	3	5.37193	2073063	644.68
VpreB	38	52	YQQRPGHPPRFLLRY			11	1928.04	SLC_C212S_2	30	200507_FR_JK3_2_1800sec_01	3	5.3748	1835825	644.793
VpreB	38	52	YQQRPGHPPRFLLRY			11	1928.04	SLC_C212S_2	30	200507_FR_JK3_2_1800sec_02	3	5.3741	1651823	644.753
VpreB	38	52	YQQRPGHPPRFLLRY			11	1928.04	SLC_C212S_2	30	200507_FR_JK3_2_1800sec_03	3	5.37265	1766398	644.797
VpreB	38	52	YQQRPGHPPRFLLRY			11	1928.04	SLC_C212S_2	120	200507_FR_JK3_2_7200sec_01	3	5.37178	1624018	644.805
VpreB	38	52	YQQRPGHPPRFLLRY			11	1928.04	SLC_C212S_2	120	200507_FR_JK3_2_7200sec_02	3	5.38237	1749817	644.813
VpreB	38	52	YQQRPGHPPRFLLRY			11	1928.04	SLC_C212S_2	120	200507_FR_JK3_2_7200sec_03	3	5.37524	1481965	644.805
VpreB	38	52	YQQRPGHPPRFLLRY			11	1928.04	VpreB_1	0	200511_FR_VpreB_1_0sec_01	3	5.4108	1343784	643.735
VpreB	38	52	YQQRPGHPPRFLLRY			11	1928.04	VpreB_1	0	200511_FR_VpreB_1_0sec_02	3	5.42818	1175619	643.739
VpreB	38	52	YQQRPGHPPRFLLRY			11	1928.04	VpreB_1	0	200511_FR_VpreB_1_0sec_03	3	5.43524	1052877	643.729
VpreB	38	52	YQQRPGHPPRFLLRY			11	1928.04	VpreB_1	0.167	200511_FR_VpreB_1_10sec_01	3	5.42328	776898	644.6
VpreB	38	52	YQQRPGHPPRFLLRY			11	1928.04	VpreB_1	0.167	200511_FR_VpreB_1_10sec_02	3	5.42539	704801	644.522
VpreB	38	52	YQQRPGHPPRFLLRY			11	1928.04	VpreB_1	0.167	200511_FR_VpreB_1_10sec_03	3	5.41178	911373	644.561
VpreB	38	52	YQQRPGHPPRFLLRY			11	1928.04	VpreB_1	1	200511_FR_VpreB_1_60sec_01	3	5.41451	1007588	644.847
VpreB	38	52	YQQRPGHPPRFLLRY			11	1928.04	VpreB_1	1	200511_FR_VpreB_1_60sec_02	3	5.40742	877456	644.869
VpreB	38	52	YQQRPGHPPRFLLRY			11	1928.04	VpreB_1	1	200511_FR_VpreB_1_60sec_03	3	5.41193	983592	644.852
VpreB	38	52	YQQRPGHPPRFLLRY			11	1928.04	VpreB_1	10	200511_FR_VpreB_1_600sec_01	3	5.39326	1044286	645.005
VpreB	38	52	YQQRPGHPPRFLLRY			11	1928.04	VpreB_1	10	200511_FR_VpreB_1_600sec_02	3	5.4045	801144	644.978
VpreB	38	52	YQQRPGHPPRFLLRY			11	1928.04	VpreB_1	10	200511_FR_VpreB_1_600sec_03	3	5.40217	917138	644.992
VpreB	38	52	YQQRPGHPPRFLLRY			11	1928.04	VpreB_1	30	200511_FR_VpreB_1_1800sec_01	3	5.40438	853769	645.135
VpreB	38	52	YQQRPGHPPRFLLRY			11	1928.04	VpreB_1	30	200511_FR_VpreB_1_1800sec_02	3	5.40996	767177	645.109
VpreB	38	52	YQQRPGHPPRFLLRY			11	1928.04	VpreB_1	30	200511_FR_VpreB_1_1800sec_03	3	5.40876	875183	645.111
VpreB	38	52	YQQRPGHPPRFLLRY			11	1928.04	VpreB_1	120	200511_FR_VpreB_1_7200sec_01	3	5.42814	547807	645.101
VpreB	38	52	YQQRPGHPPRFLLRY			11	1928.04	VpreB_1	120	200511_FR_VpreB_1_7200sec_02	3	5.43088	492871	645.165
VpreB	38	52	YQQRPGHPPRFLLRY			11	1928.04	VpreB_1	120	200511_FR_VpreB_1_7200sec_03	3	5.42926	658210	645.148
VpreB	38	52	YQQRPGHPPRFLLRY			11	1928.04	VpreB_2	0	200511_FR_VpreB_2_0sec_01	3	5.41699	1140900	643.736
VpreB	38	52	YQQRPGHPPRFLLRY			11	1928.04	VpreB_2	0	200511_FR_VpreB_2_0sec_02	3	5.41608	1184594	643.722
VpreB	38	52	YQQRPGHPPRFLLRY			11	1928.04	VpreB_2	0	200511_FR_VpreB_2_0sec_03	3	5.42473	1162080	643.729
VpreB	38	52	YQQRPGHPPRFLLRY			11	1928.04	VpreB_2	0.167	200511_FR_VpreB_2_10sec_01	3	5.43516	581037	644.538
VpreB	38	52	YQQRPGHPPRFLLRY			11	1928.04	VpreB_2	0.167	200511_FR_VpreB_2_10sec_02	3	5.41554	684811	644.566
VpreB	38	52	YQQRPGHPPRFLLRY			11	1928.04	VpreB_2	0.167	200511_FR_VpreB_2_10sec_03	3	5.41913	763444	644.506
VpreB	38	52	YQQRPGHPPRFLLRY			11	1928.04	VpreB_2	1	200511_FR_VpreB_2_60sec_01	3	5.40026	1203279	644.863
VpreB	38	52	YQQRPGHPPRFLLRY			11	1928.04	VpreB_2	1	200511_FR_VpreB_2_60sec_02	3	5.40737	1006015	644.859
VpreB	38	52	YQQRPGHPPRFLLRY			11	1928.04	VpreB_2	1	200511_FR_VpreB_2_60sec_03	3	5.40747	944802	644.835
VpreB	38	52	YQQRPGHPPRFLLRY			11	1928.04	VpreB_2	10	200511_FR_VpreB_2_600sec_01	3	5.41362	1025829	644.945
VpreB	38	52	YQQRPGHPPRFLLRY			11	1928.04	VpreB_2	10	200511_FR_VpreB_2_600sec_02	3	5.417	887235	645.033
VpreB	38	52	YQQRPGHPPRFLLRY			11	1928.04	VpreB_2	10	200511_FR_VpreB_2_600sec_03	3	5.41629	873115	644.952
VpreB	38	52	YQQRPGHPPRFLLRY			11	1928.04	VpreB_2	30	200511_FR_VpreB_2_1800sec_01	3	5.42868	783300	645.109
VpreB	38	52	YQQRPGHPPRFLLRY			11	1928.04	VpreB_2	30	200511_FR_VpreB_2_1800sec_02	3	5.41922	821325	645.186
VpreB	38	52	YQQRPGHPPRFLLRY			11	1928.04	VpreB_2	30	200511_FR_VpreB_2_1800sec_03	3	5.41982	778983	645.117
VpreB	38	52	YQQRPGHPPRFLLRY			11	1928.04	VpreB_2	120	200511_FR_VpreB_2_7200sec_01	3	5.42195	538293	645.129
VpreB	38	52	YQQRPGHPPRFLLRY			11	1928.04	VpreB_2	120	200511_FR_VpreB_2_7200sec_02	3	5.42733	520648	645.163
VpreB	38	52	YQQRPGHPPRFLLRY			11	1928.04	VpreB_2	120	200511_FR_VpreB_2_7200sec_03	3	5.42529	634235	645.151
VpreB	40	48	QRPGHPPRF			5	1091.59	SLC_C212S_1	0	200507_FR_JK3_1_0sec_01	2	4.2795	816151	546.594
VpreB	40	48	QRPGHPPRF			5	1091.59	SLC_C212S_1	0	200507_FR_JK3_1_0sec_02	2	4.28205	625081	546.57
VpreB	40	48	QRPGHPPRF			5	1091.59	SLC_C212S_1	0	200507_FR_JK3_1_0sec_03	2	4.28498	713263	546.589
VpreB	40	48	QRPGHPPRF			5	1091.59	SLC_C212S_1	0.167	200507_FR_JK3_1_10sec_01	2	4.27119	511752	547.296
VpreB	40	48	QRPGHPPRF			5	1091.59	SLC_C212S_1	0.167	200507_FR_JK3_1_10sec_02	2	4.27905	399325	547.238
VpreB	40	48	QRPGHPPRF			5	1091.59	SLC_C212S_1	0.167	200507_FR_JK3_1_10sec_03	2	4.27271	362532	547.289
VpreB	40	48	QRPGHPPRF			5	1091.59	SLC_C212S_1	1	200507_FR_JK3_1_60sec_01	2	4.2663	693985	547.437
VpreB	40	48	QRPGHPPRF			5	1091.59	SLC_C212S_1	1	200507_FR_JK3_1_60sec_02	2	4.26877	623726	547.374
VpreB	40	48	QRPGHPPRF			5	1091.59	SLC_C212S_1	1	200507_FR_JK3_1_60sec_03	2	4.26777	689083	547.417
VpreB	40	48	QRPGHPPRF			5	1091.59	SLC_C212S_1	10	200507_FR_JK3_1_600sec_01	2	4.26224	658807	547.42
VpreB	40	48	QRPGHPPRF			5	1091.59	SLC_C212S_1	10	200507_FR_JK3_1_600sec_02	2	4.27514	832997	547.442
VpreB	40	48	QRPGHPPRF			5	1091.59	SLC_C212S_1	10	200507_FR_JK3_1_600sec_03	2	4.25948	739315	547.426
VpreB	40	48	QRPGHPPRF			5	1091.59	SLC_C212S_1	30	200507_FR_JK3_1_1800sec_01	2	4.25696	773080	547.486
VpreB	40	48	QRPGHPPRF			5	1091.59	SLC_C212S_1	30	200507_FR_JK3_1_1800sec_02	2	4.26983	830346	547.502
VpreB	40	48	QRPGHPPRF			5	1091.59	SLC_C212S_1	30	200507_FR_JK3_1_1800sec_03	2	4.26656	694388	547.419
VpreB	40	48	QRPGHPPRF			5	1091.59	SLC_C212S_1	120	200507_FR_JK3_1_7200sec_01	2	4.27719	618969	547.483
VpreB	40	48	QRPGHPPRF			5	1091.59	SLC_C212S_1	120	200507_FR_JK3_1_7200sec_02	2	4.26837	657997	547.522
VpreB	40	48	QRPGHPPRF			5	1091.59	SLC_C212S_1	120	200507_FR_JK3_1_7200sec_03	2	4.26518	622966	547.516
VpreB	40	48	QRPGHPPRF			5	1091.59	SLC_C212S_2	0	200507_FR_JK3_2_0sec_01	2	4.27427	737123	546.59
VpreB	40	48	QRPGHPPRF			5	1091.59	SLC_C212S_2	0	200507_FR_JK3_2_0sec_02	2	4.27432	931926	546.596
VpreB	40	48	QRPGHPPRF			5	1091.59	SLC_C212S_2	0	200507_FR_JK3_2_0sec_03	2	4.27757	728362	546.596
VpreB	40	48	QRPGHPPRF			5	1091.59	SLC_C212S_2	0.167	200507_FR_JK3_2_10sec_01	2	4.27092	438661	547.284
VpreB	40	48	QRPGHPPRF			5	1091.59	SLC_C212S_2	0.167	200507_FR_JK3_2_10sec_02	2	4.26947	459704	547.257
VpreB	40	48	QRPGHPPRF			5	1091.59	SLC_C212S_2	0.167	200507_FR_JK3_2_10sec_03	2	4.27051	431363	547.304
VpreB	40	48	QRPGHPPRF			5	1091.59	SLC_C212S_2	1	200507_FR_JK3_2_60sec_01	2	4.26512	740936	547.404
VpreB	40	48	QRPGHPPRF			5	1091.59	SLC_C212S_2	1	200507_FR_JK3_2_60sec_02	2	4.2629	612051	547.422
VpreB	40	48	QRPGHPPRF			5	1091.59	SLC_C212S_2	1	200507_FR_JK3_2_60sec_03	2	4.26449	689761	547.364
VpreB	40	48	QRPGHPPRF			5	1091.59	SLC_C212S_2	10	200507_FR_JK3_2_600sec_01	2	4.26298	674279	547.406
VpreB	40	48	QRPGHPPRF			5	1091.59	SLC_C212S_2	10	200507_FR_JK3_2_600sec_02	2	4.26055	685986	547.368
VpreB	40	48	QRPGHPPRF			5	1091.59	SLC_C212S_2	10	200507_FR_JK3_2_600sec_03	2	4.26443	737669	547.399
VpreB	40	48	QRPGHPPRF			5	1091.59	SLC_C212S_2	30	200507_FR_JK3_2_1800sec_01	2	4.26276	646685	547.427
VpreB	40	48	QRPGHPPRF			5	1091.59	SLC_C212S_2	30	200507_FR_JK3_2_1800sec_02	2	4.2603	642554	547.417
VpreB	40	48	QRPGHPPRF			5	1091.59	SLC_C212S_2	30	200507_FR_JK3_2_1800sec_03	2	4.26624	583832	547.464
VpreB	40	48	QRPGHPPRF			5	1091.59	SLC_C212S_2	120	200507_FR_JK3_2_7200sec_01	2	4.27108	560360	547.48
VpreB	40	48	QRPGHPPRF			5	1091.59	SLC_C212S_2	120	200507_FR_JK3_2_7200sec_02	2	4.26907	566665	547.501
VpreB	40	48	QRPGHPPRF			5	1091.59	SLC_C212S_2	120	200507_FR_JK3_2_7200sec_03	2	4.26225	622540	547.496
VpreB	40	48	QRPGHPPRF			5	1091.59	VpreB_1	0	200511_FR_VpreB_1_0sec_01	2	4.27978	283727	546.569
VpreB	40	48	QRPGHPPRF			5	1091.59	VpreB_1	0	200511_FR_VpreB_1_0sec_02	2	4.28633	224616	546.535
VpreB	40	48	QRPGHPPRF			5	1091.59	VpreB_1	0	200511_FR_VpreB_1_0sec_03	2	4.29065	171574	546.486
VpreB	40	48	QRPGHPPRF			5	1091.59	VpreB_1	0.167	200511_FR_VpreB_1_10sec_01	2	4.27779	137357	547.336
VpreB	40	48	QRPGHPPRF			5	1091.59	VpreB_1	0.167	200511_FR_VpreB_1_10sec_02	2	4.26943	122725	547.191
VpreB	40	48	QRPGHPPRF			5	1091.59	VpreB_1	0.167	200511_FR_VpreB_1_10sec_03	2	4.28283	204012	547.39
VpreB	40	48	QRPGHPPRF			5	1091.59	VpreB_1	1	200511_FR_VpreB_1_60sec_01	2	4.27689	208805	547.467
VpreB	40	48	QRPGHPPRF			5	1091.59	VpreB_1	1	200511_FR_VpreB_1_60sec_02	2	4.26761	168008	547.574
VpreB	40	48	QRPGHPPRF			5	1091.59	VpreB_1	1	200511_FR_VpreB_1_60sec_03	2	4.27027	211254	547.482
VpreB	40	48	QRPGHPPRF			5	1091.59	VpreB_1	10	200511_FR_VpreB_1_600sec_01	2	4.26788	212767	547.52
VpreB	40	48	QRPGHPPRF			5	1091.59	VpreB_1	10	200511_FR_VpreB_1_600sec_02	2	4.26073	196319	547.431
VpreB	40	48	QRPGHPPRF			5	1091.59	VpreB_1	10	200511_FR_VpreB_1_600sec_03	2	4.27332	218045	547.484
VpreB	40	48	QRPGHPPRF			5	1091.59	VpreB_1	30	200511_FR_VpreB_1_1800sec_01	2	4.28065	197942	547.612
VpreB	40	48	QRPGHPPRF			5	1091.59	VpreB_1	30	200511_FR_VpreB_1_1800sec_02	2	4.2823	178966	547.65
VpreB	40	48	QRPGHPPRF			5	1091.59	VpreB_1	30	200511_FR_VpreB_1_1800sec_03	2	4.27674	234240	547.51
VpreB	40	48	QRPGHPPRF			5	1091.59	VpreB_1	120	200511_FR_VpreB_1_7200sec_01	2	4.28867	152205	547.565
VpreB	40	48	QRPGHPPRF			5	1091.59	VpreB_1	120	200511_FR_VpreB_1_7200sec_02	2	4.27921	142764	547.779
VpreB	40	48	QRPGHPPRF			5	1091.59	VpreB_1	120	200511_FR_VpreB_1_7200sec_03	2	4.28895	170442	547.536
VpreB	40	48	QRPGHPPRF			5	1091.59	VpreB_2	0	200511_FR_VpreB_2_0sec_01	2	4.28616	338290	546.562
VpreB	40	48	QRPGHPPRF			5	1091.59	VpreB_2	0	200511_FR_VpreB_2_0sec_02	2	4.27453	390600	546.555
VpreB	40	48	QRPGHPPRF			5	1091.59	VpreB_2	0	200511_FR_VpreB_2_0sec_03	2	4.28749	369102	546.569
VpreB	40	48	QRPGHPPRF			5	1091.59	VpreB_2	0.167	200511_FR_VpreB_2_10sec_01	2	4.2857	146229	547.246
VpreB	40	48	QRPGHPPRF			5	1091.59	VpreB_2	0.167	200511_FR_VpreB_2_10sec_02	2	4.27074	159300	547.346
VpreB	40	48	QRPGHPPRF			5	1091.59	VpreB_2	0.167	200511_FR_VpreB_2_10sec_03	2	4.2754	152639	547.349
VpreB	40	48	QRPGHPPRF			5	1091.59	VpreB_2	1	200511_FR_VpreB_2_60sec_01	2	4.27681	281196	547.521
VpreB	40	48	QRPGHPPRF			5	1091.59	VpreB_2	1	200511_FR_VpreB_2_60sec_02	2	4.27212	227035	547.542
VpreB	40	48	QRPGHPPRF			5	1091.59	VpreB_2	1	200511_FR_VpreB_2_60sec_03	2	4.27657	259433	547.567
VpreB	40	48	QRPGHPPRF			5	1091.59	VpreB_2	10	200511_FR_VpreB_2_600sec_01	2	4.27621	228898	547.536
VpreB	40	48	QRPGHPPRF			5	1091.59	VpreB_2	10	200511_FR_VpreB_2_600sec_02	2	4.27747	236290	547.54
VpreB	40	48	QRPGHPPRF			5	1091.59	VpreB_2	10	200511_FR_VpreB_2_600sec_03	2	4.27811	227510	547.583
VpreB	40	48	QRPGHPPRF			5	1091.59	VpreB_2	30	200511_FR_VpreB_2_1800sec_01	2	4.28373	220765	547.609
VpreB	40	48	QRPGHPPRF			5	1091.59	VpreB_2	30	200511_FR_VpreB_2_1800sec_02	2	4.28359	230535	547.611
VpreB	40	48	QRPGHPPRF			5	1091.59	VpreB_2	30	200511_FR_VpreB_2_1800sec_03	2	4.27921	210208	547.609
VpreB	40	48	QRPGHPPRF			5	1091.59	VpreB_2	120	200511_FR_VpreB_2_7200sec_01	2	4.29166	156936	547.693
VpreB	40	48	QRPGHPPRF			5	1091.59	VpreB_2	120	200511_FR_VpreB_2_7200sec_02	2	4.28289	131294	547.712
VpreB	40	48	QRPGHPPRF			5	1091.59	VpreB_2	120	200511_FR_VpreB_2_7200sec_03	2	4.28529	153602	547.755
VpreB	49	55	LLRYFSQ			6	926.509	SLC_C212S_1	0	200507_FR_JK3_1_0sec_01	2	5.87005	786195	464.043
VpreB	49	55	LLRYFSQ			6	926.509	SLC_C212S_1	0	200507_FR_JK3_1_0sec_02	2	5.87998	616862	463.983
VpreB	49	55	LLRYFSQ			6	926.509	SLC_C212S_1	0	200507_FR_JK3_1_0sec_03	2	5.87371	678416	463.99
VpreB	49	55	LLRYFSQ			6	926.509	SLC_C212S_1	0.167	200507_FR_JK3_1_10sec_01	2	5.85501	544198	464.623
VpreB	49	55	LLRYFSQ			6	926.509	SLC_C212S_1	0.167	200507_FR_JK3_1_10sec_02	2	5.86135	482455	464.598
VpreB	49	55	LLRYFSQ			6	926.509	SLC_C212S_1	0.167	200507_FR_JK3_1_10sec_03	2	5.85224	482151	464.618
VpreB	49	55	LLRYFSQ			6	926.509	SLC_C212S_1	1	200507_FR_JK3_1_60sec_01	2	5.85014	827132	464.86
VpreB	49	55	LLRYFSQ			6	926.509	SLC_C212S_1	1	200507_FR_JK3_1_60sec_02	2	5.85511	710218	464.836
VpreB	49	55	LLRYFSQ			6	926.509	SLC_C212S_1	1	200507_FR_JK3_1_60sec_03	2	5.85376	758582	464.813
VpreB	49	55	LLRYFSQ			6	926.509	SLC_C212S_1	10	200507_FR_JK3_1_600sec_01	2	5.85032	762935	464.921
VpreB	49	55	LLRYFSQ			6	926.509	SLC_C212S_1	10	200507_FR_JK3_1_600sec_02	2	5.85947	815633	464.918
VpreB	49	55	LLRYFSQ			6	926.509	SLC_C212S_1	10	200507_FR_JK3_1_600sec_03	2	5.84954	830269	464.929
VpreB	49	55	LLRYFSQ			6	926.509	SLC_C212S_1	30	200507_FR_JK3_1_1800sec_01	2	5.83718	840842	464.996
VpreB	49	55	LLRYFSQ			6	926.509	SLC_C212S_1	30	200507_FR_JK3_1_1800sec_02	2	5.85389	829145	464.994
VpreB	49	55	LLRYFSQ			6	926.509	SLC_C212S_1	30	200507_FR_JK3_1_1800sec_03	2	5.84646	726090	465
VpreB	49	55	LLRYFSQ			6	926.509	SLC_C212S_1	120	200507_FR_JK3_1_7200sec_01	2	5.8552	811818	464.981
VpreB	49	55	LLRYFSQ			6	926.509	SLC_C212S_1	120	200507_FR_JK3_1_7200sec_02	2	5.85312	659606	464.992
VpreB	49	55	LLRYFSQ			6	926.509	SLC_C212S_1	120	200507_FR_JK3_1_7200sec_03	2	5.84906	670682	465.013
VpreB	49	55	LLRYFSQ			6	926.509	SLC_C212S_2	0	200507_FR_JK3_2_0sec_01	2	5.86757	776431	464.014
VpreB	49	55	LLRYFSQ			6	926.509	SLC_C212S_2	0	200507_FR_JK3_2_0sec_02	2	5.87026	767713	464.003
VpreB	49	55	LLRYFSQ			6	926.509	SLC_C212S_2	0	200507_FR_JK3_2_0sec_03	2	5.86752	677990	464.004
VpreB	49	55	LLRYFSQ			6	926.509	SLC_C212S_2	0.167	200507_FR_JK3_2_10sec_01	2	5.85318	455773	464.599
VpreB	49	55	LLRYFSQ			6	926.509	SLC_C212S_2	0.167	200507_FR_JK3_2_10sec_02	2	5.85237	648576	464.635
VpreB	49	55	LLRYFSQ			6	926.509	SLC_C212S_2	0.167	200507_FR_JK3_2_10sec_03	2	5.85313	535634	464.617
VpreB	49	55	LLRYFSQ			6	926.509	SLC_C212S_2	1	200507_FR_JK3_2_60sec_01	2	5.85078	759910	464.859
VpreB	49	55	LLRYFSQ			6	926.509	SLC_C212S_2	1	200507_FR_JK3_2_60sec_02	2	5.85254	695497	464.853
VpreB	49	55	LLRYFSQ			6	926.509	SLC_C212S_2	1	200507_FR_JK3_2_60sec_03	2	5.84666	704572	464.846
VpreB	49	55	LLRYFSQ			6	926.509	SLC_C212S_2	10	200507_FR_JK3_2_600sec_01	2	5.84914	696945	464.929
VpreB	49	55	LLRYFSQ			6	926.509	SLC_C212S_2	10	200507_FR_JK3_2_600sec_02	2	5.8493	709119	464.905
VpreB	49	55	LLRYFSQ			6	926.509	SLC_C212S_2	10	200507_FR_JK3_2_600sec_03	2	5.85329	770410	464.91
VpreB	49	55	LLRYFSQ			6	926.509	SLC_C212S_2	30	200507_FR_JK3_2_1800sec_01	2	5.85063	752372	464.94
VpreB	49	55	LLRYFSQ			6	926.509	SLC_C212S_2	30	200507_FR_JK3_2_1800sec_02	2	5.84878	701859	464.971
VpreB	49	55	LLRYFSQ			6	926.509	SLC_C212S_2	30	200507_FR_JK3_2_1800sec_03	2	5.84875	668105	464.942
VpreB	49	55	LLRYFSQ			6	926.509	SLC_C212S_2	120	200507_FR_JK3_2_7200sec_01	2	5.84722	721089	464.995
VpreB	49	55	LLRYFSQ			6	926.509	SLC_C212S_2	120	200507_FR_JK3_2_7200sec_02	2	5.85236	679608	464.995
VpreB	49	55	LLRYFSQ			6	926.509	SLC_C212S_2	120	200507_FR_JK3_2_7200sec_03	2	5.84777	650307	464.961
VpreB	49	55	LLRYFSQ			6	926.509	VpreB_1	0	200511_FR_VpreB_1_0sec_01	2	5.85672	216659	463.922
VpreB	49	55	LLRYFSQ			6	926.509	VpreB_1	0	200511_FR_VpreB_1_0sec_02	2	5.86566	214178	463.934
VpreB	49	55	LLRYFSQ			6	926.509	VpreB_1	0	200511_FR_VpreB_1_0sec_03	2	5.86649	184528	463.908
VpreB	49	55	LLRYFSQ			6	926.509	VpreB_1	0.167	200511_FR_VpreB_1_10sec_01	2	5.85336	135769	464.914
VpreB	49	55	LLRYFSQ			6	926.509	VpreB_1	0.167	200511_FR_VpreB_1_10sec_02	2	5.8544	84882	464.769
VpreB	49	55	LLRYFSQ			6	926.509	VpreB_1	1	200511_FR_VpreB_1_60sec_01	2	5.84979	175487	465.043
VpreB	49	55	LLRYFSQ			6	926.509	VpreB_1	1	200511_FR_VpreB_1_60sec_02	2	5.84358	141689	465.047
VpreB	49	55	LLRYFSQ			6	926.509	VpreB_1	1	200511_FR_VpreB_1_60sec_03	2	5.84987	167042	465.063
VpreB	49	55	LLRYFSQ			6	926.509	VpreB_1	10	200511_FR_VpreB_1_600sec_01	2	5.84002	168503	465.061
VpreB	49	55	LLRYFSQ			6	926.509	VpreB_1	10	200511_FR_VpreB_1_600sec_02	2	5.8427	181138	465.094
VpreB	49	55	LLRYFSQ			6	926.509	VpreB_1	10	200511_FR_VpreB_1_600sec_03	2	5.8446	189429	465.082
VpreB	49	55	LLRYFSQ			6	926.509	VpreB_1	30	200511_FR_VpreB_1_1800sec_01	2	5.84918	183255	465.22
VpreB	49	55	LLRYFSQ			6	926.509	VpreB_1	30	200511_FR_VpreB_1_1800sec_02	2	5.84528	180937	465.373
VpreB	49	55	LLRYFSQ			6	926.509	VpreB_1	30	200511_FR_VpreB_1_1800sec_03	2	5.843	196804	465.258
VpreB	49	55	LLRYFSQ			6	926.509	VpreB_1	120	200511_FR_VpreB_1_7200sec_01	2	5.84473	164589	465.388
VpreB	49	55	LLRYFSQ			6	926.509	VpreB_1	120	200511_FR_VpreB_1_7200sec_02	2	5.84703	105657	465.275
VpreB	49	55	LLRYFSQ			6	926.509	VpreB_1	120	200511_FR_VpreB_1_7200sec_03	2	5.85744	127667	465.267
VpreB	49	55	LLRYFSQ			6	926.509	VpreB_2	0	200511_FR_VpreB_2_0sec_01	2	5.86484	324681	463.908
VpreB	49	55	LLRYFSQ			6	926.509	VpreB_2	0	200511_FR_VpreB_2_0sec_02	2	5.86109	325618	463.989
VpreB	49	55	LLRYFSQ			6	926.509	VpreB_2	0	200511_FR_VpreB_2_0sec_03	2	5.86479	373403	463.963
VpreB	49	55	LLRYFSQ			6	926.509	VpreB_2	0.167	200511_FR_VpreB_2_10sec_01	2	5.85218	140111	464.963
VpreB	49	55	LLRYFSQ			6	926.509	VpreB_2	0.167	200511_FR_VpreB_2_10sec_02	2	5.85181	157905	464.938
VpreB	49	55	LLRYFSQ			6	926.509	VpreB_2	0.167	200511_FR_VpreB_2_10sec_03	2	5.84899	124814	464.93
VpreB	49	55	LLRYFSQ			6	926.509	VpreB_2	1	200511_FR_VpreB_2_60sec_01	2	5.85164	209975	465.068
VpreB	49	55	LLRYFSQ			6	926.509	VpreB_2	1	200511_FR_VpreB_2_60sec_02	2	5.85158	222200	465.072
VpreB	49	55	LLRYFSQ			6	926.509	VpreB_2	1	200511_FR_VpreB_2_60sec_03	2	5.84746	235651	465.087
VpreB	49	55	LLRYFSQ			6	926.509	VpreB_2	10	200511_FR_VpreB_2_600sec_01	2	5.84832	218649	465.078
VpreB	49	55	LLRYFSQ			6	926.509	VpreB_2	10	200511_FR_VpreB_2_600sec_02	2	5.85513	203268	465.111
VpreB	49	55	LLRYFSQ			6	926.509	VpreB_2	10	200511_FR_VpreB_2_600sec_03	2	5.84996	236434	465.173
VpreB	49	55	LLRYFSQ			6	926.509	VpreB_2	30	200511_FR_VpreB_2_1800sec_01	2	5.85813	170323	465.246
VpreB	49	55	LLRYFSQ			6	926.509	VpreB_2	30	200511_FR_VpreB_2_1800sec_02	2	5.85958	268631	465.239
VpreB	49	55	LLRYFSQ			6	926.509	VpreB_2	30	200511_FR_VpreB_2_1800sec_03	2	5.85121	211874	465.136
VpreB	49	55	LLRYFSQ			6	926.509	VpreB_2	120	200511_FR_VpreB_2_7200sec_01	2	5.84914	130482	465.287
VpreB	49	55	LLRYFSQ			6	926.509	VpreB_2	120	200511_FR_VpreB_2_7200sec_02	2	5.85004	158504	465.117
VpreB	49	55	LLRYFSQ			6	926.509	VpreB_2	120	200511_FR_VpreB_2_7200sec_03	2	5.86131	141545	465.247
VpreB	49	56	LLRYFSQS			7	1013.54	SLC_C212S_1	0	200507_FR_JK3_1_0sec_01	2	5.80163	2717258	507.684
VpreB	49	56	LLRYFSQS			7	1013.54	SLC_C212S_1	0	200507_FR_JK3_1_0sec_02	2	5.80553	2317997	507.661
VpreB	49	56	LLRYFSQS			7	1013.54	SLC_C212S_1	0	200507_FR_JK3_1_0sec_03	2	5.80634	2390461	507.678
VpreB	49	56	LLRYFSQS			7	1013.54	SLC_C212S_1	0.167	200507_FR_JK3_1_10sec_01	2	5.78805	2778906	508.434
VpreB	49	56	LLRYFSQS			7	1013.54	SLC_C212S_1	0.167	200507_FR_JK3_1_10sec_02	2	5.79633	2592131	508.413
VpreB	49	56	LLRYFSQS			7	1013.54	SLC_C212S_1	0.167	200507_FR_JK3_1_10sec_03	2	5.7842	2539926	508.419
VpreB	49	56	LLRYFSQS			7	1013.54	SLC_C212S_1	1	200507_FR_JK3_1_60sec_01	2	5.77656	3410811	508.626
VpreB	49	56	LLRYFSQS			7	1013.54	SLC_C212S_1	1	200507_FR_JK3_1_60sec_02	2	5.78291	3392545	508.618
VpreB	49	56	LLRYFSQS			7	1013.54	SLC_C212S_1	1	200507_FR_JK3_1_60sec_03	2	5.78051	3361955	508.623
VpreB	49	56	LLRYFSQS			7	1013.54	SLC_C212S_1	10	200507_FR_JK3_1_600sec_01	2	5.7787	3561380	508.628
[truncated: 3,246 more rows]

## Sheet: 2b
Protein	Start	End	Sequence	Modification	Fragment	MaxUptake	MHP	State	Exposure	File	z	RT	Inten	Center
L5_C212S	1	15	SQSRALGPGAPGGSS			12	1328.66	L5_C212S_1	0	200505_FR_JK2_1_0sec_01	3	3.87124	564672	443.798
L5_C212S	1	15	SQSRALGPGAPGGSS			12	1328.66	L5_C212S_1	0	200505_FR_JK2_1_0sec_02	3	3.86777	632227	443.816
L5_C212S	1	15	SQSRALGPGAPGGSS			12	1328.66	L5_C212S_1	0	200505_FR_JK2_1_0sec_03	3	3.86572	703694	443.814
L5_C212S	1	15	SQSRALGPGAPGGSS			12	1328.66	L5_C212S_1	0.167	200505_FR_JK2_1_10sec_01	3	3.88048	456241	444.125
L5_C212S	1	15	SQSRALGPGAPGGSS			12	1328.66	L5_C212S_1	0.167	200505_FR_JK2_1_10sec_02	3	3.85985	798116	444.165
L5_C212S	1	15	SQSRALGPGAPGGSS			12	1328.66	L5_C212S_1	0.167	200505_FR_JK2_1_10sec_03	3	3.85902	648142	444.181
L5_C212S	1	15	SQSRALGPGAPGGSS			12	1328.66	L5_C212S_1	1	200505_FR_JK2_1_60sec_01	3	3.85735	427295	444.389
L5_C212S	1	15	SQSRALGPGAPGGSS			12	1328.66	L5_C212S_1	1	200505_FR_JK2_1_60sec_02	3	3.85503	748070	444.274
L5_C212S	1	15	SQSRALGPGAPGGSS			12	1328.66	L5_C212S_1	1	200505_FR_JK2_1_60sec_03	3	3.85128	851589	444.328
L5_C212S	1	15	SQSRALGPGAPGGSS			12	1328.66	L5_C212S_1	10	200505_FR_JK2_1_600sec_01	3	3.84833	790268	444.436
L5_C212S	1	15	SQSRALGPGAPGGSS			12	1328.66	L5_C212S_1	10	200505_FR_JK2_1_600sec_02	3	3.86616	819809	444.408
L5_C212S	1	15	SQSRALGPGAPGGSS			12	1328.66	L5_C212S_1	10	200505_FR_JK2_1_600sec_03	3	3.8542	832320	444.431
L5_C212S	1	15	SQSRALGPGAPGGSS			12	1328.66	L5_C212S_1	30	200505_FR_JK2_1_1800sec_01	3	3.85041	1119029	444.572
L5_C212S	1	15	SQSRALGPGAPGGSS			12	1328.66	L5_C212S_1	30	200505_FR_JK2_1_1800sec_02	3	3.86195	787970	444.523
L5_C212S	1	15	SQSRALGPGAPGGSS			12	1328.66	L5_C212S_1	30	200505_FR_JK2_1_1800sec_03	3	3.84279	661744	444.535
L5_C212S	1	15	SQSRALGPGAPGGSS			12	1328.66	L5_C212S_1	120	200505_FR_JK2_1_7200sec_01	3	3.86762	495798	444.771
L5_C212S	1	15	SQSRALGPGAPGGSS			12	1328.66	L5_C212S_1	120	200505_FR_JK2_1_7200sec_02	3	3.85009	749720	444.775
L5_C212S	1	15	SQSRALGPGAPGGSS			12	1328.66	L5_C212S_1	120	200505_FR_JK2_1_7200sec_03	3	3.85188	833639	444.78
L5_C212S	1	15	SQSRALGPGAPGGSS			12	1328.66	L5_C212S_2	0	200505_FR_JK2_2_0sec_01	3	3.87458	507509	443.691
L5_C212S	1	15	SQSRALGPGAPGGSS			12	1328.66	L5_C212S_2	0	200505_FR_JK2_2_0sec_02	3	3.8614	728903	443.799
L5_C212S	1	15	SQSRALGPGAPGGSS			12	1328.66	L5_C212S_2	0	200505_FR_JK2_2_0sec_03	3	3.86405	724044	443.831
L5_C212S	1	15	SQSRALGPGAPGGSS			12	1328.66	L5_C212S_2	0.167	200505_FR_JK2_2_10sec_01	3	3.84571	589500	444.167
L5_C212S	1	15	SQSRALGPGAPGGSS			12	1328.66	L5_C212S_2	0.167	200505_FR_JK2_2_10sec_02	3	3.85865	473736	444.105
L5_C212S	1	15	SQSRALGPGAPGGSS			12	1328.66	L5_C212S_2	0.167	200505_FR_JK2_2_10sec_03	3	3.86051	474626	444.284
L5_C212S	1	15	SQSRALGPGAPGGSS			12	1328.66	L5_C212S_2	1	200505_FR_JK2_2_60sec_01	3	3.84278	784975	444.28
L5_C212S	1	15	SQSRALGPGAPGGSS			12	1328.66	L5_C212S_2	1	200505_FR_JK2_2_60sec_02	3	3.84663	781265	444.295
L5_C212S	1	15	SQSRALGPGAPGGSS			12	1328.66	L5_C212S_2	10	200505_FR_JK2_2_600sec_01	3	3.84921	614113	444.521
L5_C212S	1	15	SQSRALGPGAPGGSS			12	1328.66	L5_C212S_2	10	200505_FR_JK2_2_600sec_02	3	3.85615	737513	444.449
L5_C212S	1	15	SQSRALGPGAPGGSS			12	1328.66	L5_C212S_2	10	200505_FR_JK2_2_600sec_03	3	3.86134	692180	444.443
L5_C212S	1	15	SQSRALGPGAPGGSS			12	1328.66	L5_C212S_2	30	200505_FR_JK2_2_1800sec_01	3	3.86408	622835	444.592
L5_C212S	1	15	SQSRALGPGAPGGSS			12	1328.66	L5_C212S_2	30	200505_FR_JK2_2_1800sec_02	3	3.85855	537365	444.553
L5_C212S	1	15	SQSRALGPGAPGGSS			12	1328.66	L5_C212S_2	30	200505_FR_JK2_2_1800sec_03	3	3.86088	661339	444.589
L5_C212S	1	15	SQSRALGPGAPGGSS			12	1328.66	L5_C212S_2	120	200505_FR_JK2_2_7200sec_01	3	3.86702	547087	444.796
L5_C212S	1	15	SQSRALGPGAPGGSS			12	1328.66	L5_C212S_2	120	200505_FR_JK2_2_7200sec_02	3	3.856	592268	444.766
L5_C212S	1	15	SQSRALGPGAPGGSS			12	1328.66	L5_C212S_2	120	200505_FR_JK2_2_7200sec_03	3	3.8503	681273	444.764
L5_C212S	1	15	SQSRALGPGAPGGSS			12	1328.66	SLC_C212S_1	0	200507_FR_JK3_1_0sec_01	3	3.84474	555695	443.821
L5_C212S	1	15	SQSRALGPGAPGGSS			12	1328.66	SLC_C212S_1	0	200507_FR_JK3_1_0sec_02	3	3.85331	563427	443.767
L5_C212S	1	15	SQSRALGPGAPGGSS			12	1328.66	SLC_C212S_1	0	200507_FR_JK3_1_0sec_03	3	3.84981	668026	443.805
L5_C212S	1	15	SQSRALGPGAPGGSS			12	1328.66	SLC_C212S_1	0.167	200507_FR_JK3_1_10sec_01	3	3.8537	509674	444.126
L5_C212S	1	15	SQSRALGPGAPGGSS			12	1328.66	SLC_C212S_1	0.167	200507_FR_JK3_1_10sec_02	3	3.86819	367455	444.241
L5_C212S	1	15	SQSRALGPGAPGGSS			12	1328.66	SLC_C212S_1	0.167	200507_FR_JK3_1_10sec_03	3	3.86255	337930	444.081
L5_C212S	1	15	SQSRALGPGAPGGSS			12	1328.66	SLC_C212S_1	1	200507_FR_JK3_1_60sec_01	3	3.83692	772075	444.292
L5_C212S	1	15	SQSRALGPGAPGGSS			12	1328.66	SLC_C212S_1	1	200507_FR_JK3_1_60sec_02	3	3.84179	663104	444.298
L5_C212S	1	15	SQSRALGPGAPGGSS			12	1328.66	SLC_C212S_1	1	200507_FR_JK3_1_60sec_03	3	3.84217	559475	444.243
L5_C212S	1	15	SQSRALGPGAPGGSS			12	1328.66	SLC_C212S_1	10	200507_FR_JK3_1_600sec_01	3	3.84216	729362	444.367
L5_C212S	1	15	SQSRALGPGAPGGSS			12	1328.66	SLC_C212S_1	10	200507_FR_JK3_1_600sec_02	3	3.85512	884332	444.398
L5_C212S	1	15	SQSRALGPGAPGGSS			12	1328.66	SLC_C212S_1	10	200507_FR_JK3_1_600sec_03	3	3.84684	753580	444.379
L5_C212S	1	15	SQSRALGPGAPGGSS			12	1328.66	SLC_C212S_1	30	200507_FR_JK3_1_1800sec_01	3	3.83622	863626	444.442
L5_C212S	1	15	SQSRALGPGAPGGSS			12	1328.66	SLC_C212S_1	30	200507_FR_JK3_1_1800sec_02	3	3.84727	755728	444.537
L5_C212S	1	15	SQSRALGPGAPGGSS			12	1328.66	SLC_C212S_1	30	200507_FR_JK3_1_1800sec_03	3	3.84755	743988	444.49
L5_C212S	1	15	SQSRALGPGAPGGSS			12	1328.66	SLC_C212S_1	120	200507_FR_JK3_1_7200sec_01	3	3.85603	747343	444.667
L5_C212S	1	15	SQSRALGPGAPGGSS			12	1328.66	SLC_C212S_1	120	200507_FR_JK3_1_7200sec_02	3	3.84034	731697	444.647
L5_C212S	1	15	SQSRALGPGAPGGSS			12	1328.66	SLC_C212S_1	120	200507_FR_JK3_1_7200sec_03	3	3.84251	919679	444.674
L5_C212S	1	15	SQSRALGPGAPGGSS			12	1328.66	SLC_C212S_2	0	200507_FR_JK3_2_0sec_01	3	3.85023	605539	443.829
L5_C212S	1	15	SQSRALGPGAPGGSS			12	1328.66	SLC_C212S_2	0	200507_FR_JK3_2_0sec_02	3	3.85023	675836	443.799
L5_C212S	1	15	SQSRALGPGAPGGSS			12	1328.66	SLC_C212S_2	0	200507_FR_JK3_2_0sec_03	3	3.8435	736617	443.791
L5_C212S	1	15	SQSRALGPGAPGGSS			12	1328.66	SLC_C212S_2	0.167	200507_FR_JK3_2_10sec_01	3	3.85222	334572	444.237
L5_C212S	1	15	SQSRALGPGAPGGSS			12	1328.66	SLC_C212S_2	0.167	200507_FR_JK3_2_10sec_02	3	3.85064	478210	444.281
L5_C212S	1	15	SQSRALGPGAPGGSS			12	1328.66	SLC_C212S_2	0.167	200507_FR_JK3_2_10sec_03	3	3.85671	388401	444.12
L5_C212S	1	15	SQSRALGPGAPGGSS			12	1328.66	SLC_C212S_2	1	200507_FR_JK3_2_60sec_01	3	3.84238	748856	444.28
L5_C212S	1	15	SQSRALGPGAPGGSS			12	1328.66	SLC_C212S_2	1	200507_FR_JK3_2_60sec_02	3	3.85442	170741	444.194
L5_C212S	1	15	SQSRALGPGAPGGSS			12	1328.66	SLC_C212S_2	1	200507_FR_JK3_2_60sec_03	3	3.8464	734125	444.25
L5_C212S	1	15	SQSRALGPGAPGGSS			12	1328.66	SLC_C212S_2	10	200507_FR_JK3_2_600sec_01	3	3.84363	739768	444.402
L5_C212S	1	15	SQSRALGPGAPGGSS			12	1328.66	SLC_C212S_2	10	200507_FR_JK3_2_600sec_02	3	3.83792	743936	444.334
L5_C212S	1	15	SQSRALGPGAPGGSS			12	1328.66	SLC_C212S_2	10	200507_FR_JK3_2_600sec_03	3	3.83971	693539	444.404
L5_C212S	1	15	SQSRALGPGAPGGSS			12	1328.66	SLC_C212S_2	30	200507_FR_JK3_2_1800sec_01	3	3.83592	723851	444.476
L5_C212S	1	15	SQSRALGPGAPGGSS			12	1328.66	SLC_C212S_2	30	200507_FR_JK3_2_1800sec_02	3	3.834	711033	444.467
L5_C212S	1	15	SQSRALGPGAPGGSS			12	1328.66	SLC_C212S_2	30	200507_FR_JK3_2_1800sec_03	3	3.83755	635355	444.432
L5_C212S	1	15	SQSRALGPGAPGGSS			12	1328.66	SLC_C212S_2	120	200507_FR_JK3_2_7200sec_01	3	3.82755	497753	444.599
L5_C212S	1	15	SQSRALGPGAPGGSS			12	1328.66	SLC_C212S_2	120	200507_FR_JK3_2_7200sec_02	3	3.84777	686694	444.63
L5_C212S	1	15	SQSRALGPGAPGGSS			12	1328.66	SLC_C212S_2	120	200507_FR_JK3_2_7200sec_03	3	3.83993	944987	444.649
L5_C212S	2	12	QSRALGPGAPG			8	1010.54	L5_C212S_1	0	200505_FR_JK2_1_0sec_01	1	4.7069	509832	1010.81
L5_C212S	2	12	QSRALGPGAPG			8	1010.54	L5_C212S_1	0	200505_FR_JK2_1_0sec_02	1	4.69804	557320	1010.76
L5_C212S	2	12	QSRALGPGAPG			8	1010.54	L5_C212S_1	0	200505_FR_JK2_1_0sec_03	1	4.7023	510714	1010.76
L5_C212S	2	12	QSRALGPGAPG			8	1010.54	L5_C212S_1	0.167	200505_FR_JK2_1_10sec_01	1	4.69954	645383	1011.69
L5_C212S	2	12	QSRALGPGAPG			8	1010.54	L5_C212S_1	0.167	200505_FR_JK2_1_10sec_02	1	4.68756	1133480	1011.78
L5_C212S	2	12	QSRALGPGAPG			8	1010.54	L5_C212S_1	0.167	200505_FR_JK2_1_10sec_03	1	4.6884	961128	1011.89
L5_C212S	2	12	QSRALGPGAPG			8	1010.54	L5_C212S_1	1	200505_FR_JK2_1_60sec_01	1	4.6809	1338928	1012.67
L5_C212S	2	12	QSRALGPGAPG			8	1010.54	L5_C212S_1	1	200505_FR_JK2_1_60sec_02	1	4.68933	1100129	1012.61
L5_C212S	2	12	QSRALGPGAPG			8	1010.54	L5_C212S_1	1	200505_FR_JK2_1_60sec_03	1	4.68381	1185614	1012.6
L5_C212S	2	12	QSRALGPGAPG			8	1010.54	L5_C212S_1	10	200505_FR_JK2_1_600sec_01	1	4.68004	1106463	1013.41
L5_C212S	2	12	QSRALGPGAPG			8	1010.54	L5_C212S_1	10	200505_FR_JK2_1_600sec_02	1	4.68925	1213164	1013.4
L5_C212S	2	12	QSRALGPGAPG			8	1010.54	L5_C212S_1	10	200505_FR_JK2_1_600sec_03	1	4.67934	1272014	1013.39
L5_C212S	2	12	QSRALGPGAPG			8	1010.54	L5_C212S_1	30	200505_FR_JK2_1_1800sec_01	1	4.68154	1231231	1013.76
L5_C212S	2	12	QSRALGPGAPG			8	1010.54	L5_C212S_1	30	200505_FR_JK2_1_1800sec_02	1	4.69017	1158860	1013.81
L5_C212S	2	12	QSRALGPGAPG			8	1010.54	L5_C212S_1	30	200505_FR_JK2_1_1800sec_03	1	4.6848	1180850	1013.76
L5_C212S	2	12	QSRALGPGAPG			8	1010.54	L5_C212S_1	120	200505_FR_JK2_1_7200sec_01	1	4.685	911914	1013.96
L5_C212S	2	12	QSRALGPGAPG			8	1010.54	L5_C212S_1	120	200505_FR_JK2_1_7200sec_02	1	4.68331	976494	1013.94
L5_C212S	2	12	QSRALGPGAPG			8	1010.54	L5_C212S_1	120	200505_FR_JK2_1_7200sec_03	1	4.68766	918589	1013.97
L5_C212S	2	12	QSRALGPGAPG			8	1010.54	L5_C212S_2	0	200505_FR_JK2_2_0sec_01	1	4.70257	458467	1010.78
L5_C212S	2	12	QSRALGPGAPG			8	1010.54	L5_C212S_2	0	200505_FR_JK2_2_0sec_02	1	4.69611	583553	1010.79
L5_C212S	2	12	QSRALGPGAPG			8	1010.54	L5_C212S_2	0	200505_FR_JK2_2_0sec_03	1	4.69599	546734	1010.79
L5_C212S	2	12	QSRALGPGAPG			8	1010.54	L5_C212S_2	0.167	200505_FR_JK2_2_10sec_01	1	4.68189	888143	1011.89
L5_C212S	2	12	QSRALGPGAPG			8	1010.54	L5_C212S_2	0.167	200505_FR_JK2_2_10sec_02	1	4.6859	644908	1011.73
L5_C212S	2	12	QSRALGPGAPG			8	1010.54	L5_C212S_2	0.167	200505_FR_JK2_2_10sec_03	1	4.6878	726715	1011.89
L5_C212S	2	12	QSRALGPGAPG			8	1010.54	L5_C212S_2	1	200505_FR_JK2_2_60sec_01	1	4.68274	1186580	1012.61
L5_C212S	2	12	QSRALGPGAPG			8	1010.54	L5_C212S_2	1	200505_FR_JK2_2_60sec_02	1	4.67807	1135578	1012.6
L5_C212S	2	12	QSRALGPGAPG			8	1010.54	L5_C212S_2	1	200505_FR_JK2_2_60sec_03	1	4.67905	1120780	1012.62
L5_C212S	2	12	QSRALGPGAPG			8	1010.54	L5_C212S_2	10	200505_FR_JK2_2_600sec_01	1	4.68425	1021034	1013.35
L5_C212S	2	12	QSRALGPGAPG			8	1010.54	L5_C212S_2	10	200505_FR_JK2_2_600sec_02	1	4.6836	1062316	1013.39
L5_C212S	2	12	QSRALGPGAPG			8	1010.54	L5_C212S_2	10	200505_FR_JK2_2_600sec_03	1	4.68458	932440	1013.4
L5_C212S	2	12	QSRALGPGAPG			8	1010.54	L5_C212S_2	30	200505_FR_JK2_2_1800sec_01	1	4.68881	864491	1013.72
L5_C212S	2	12	QSRALGPGAPG			8	1010.54	L5_C212S_2	30	200505_FR_JK2_2_1800sec_02	1	4.69085	878654	1013.78
L5_C212S	2	12	QSRALGPGAPG			8	1010.54	L5_C212S_2	30	200505_FR_JK2_2_1800sec_03	1	4.6886	972293	1013.76
L5_C212S	2	12	QSRALGPGAPG			8	1010.54	L5_C212S_2	120	200505_FR_JK2_2_7200sec_01	1	4.68999	986008	1013.88
L5_C212S	2	12	QSRALGPGAPG			8	1010.54	L5_C212S_2	120	200505_FR_JK2_2_7200sec_02	1	4.68895	835432	1013.88
L5_C212S	2	12	QSRALGPGAPG			8	1010.54	L5_C212S_2	120	200505_FR_JK2_2_7200sec_03	1	4.68677	837984	1013.92
L5_C212S	2	12	QSRALGPGAPG			8	1010.54	SLC_C212S_1	0	200507_FR_JK3_1_0sec_01	1	4.69832	442694	1010.79
L5_C212S	2	12	QSRALGPGAPG			8	1010.54	SLC_C212S_1	0	200507_FR_JK3_1_0sec_02	1	4.69772	400569	1010.78
L5_C212S	2	12	QSRALGPGAPG			8	1010.54	SLC_C212S_1	0	200507_FR_JK3_1_0sec_03	1	4.6941	423047	1010.78
L5_C212S	2	12	QSRALGPGAPG			8	1010.54	SLC_C212S_1	0.167	200507_FR_JK3_1_10sec_01	1	4.68196	757488	1011.81
L5_C212S	2	12	QSRALGPGAPG			8	1010.54	SLC_C212S_1	0.167	200507_FR_JK3_1_10sec_02	1	4.68909	616472	1011.81
L5_C212S	2	12	QSRALGPGAPG			8	1010.54	SLC_C212S_1	0.167	200507_FR_JK3_1_10sec_03	1	4.68081	502090	1011.83
L5_C212S	2	12	QSRALGPGAPG			8	1010.54	SLC_C212S_1	1	200507_FR_JK3_1_60sec_01	1	4.67549	997561	1012.61
L5_C212S	2	12	QSRALGPGAPG			8	1010.54	SLC_C212S_1	1	200507_FR_JK3_1_60sec_02	1	4.67667	929120	1012.58
L5_C212S	2	12	QSRALGPGAPG			8	1010.54	SLC_C212S_1	1	200507_FR_JK3_1_60sec_03	1	4.6787	923283	1012.61
L5_C212S	2	12	QSRALGPGAPG			8	1010.54	SLC_C212S_1	10	200507_FR_JK3_1_600sec_01	1	4.67123	1100463	1013.32
L5_C212S	2	12	QSRALGPGAPG			8	1010.54	SLC_C212S_1	10	200507_FR_JK3_1_600sec_02	1	4.68462	1131244	1013.32
L5_C212S	2	12	QSRALGPGAPG			8	1010.54	SLC_C212S_1	10	200507_FR_JK3_1_600sec_03	1	4.67413	1081281	1013.35
L5_C212S	2	12	QSRALGPGAPG			8	1010.54	SLC_C212S_1	30	200507_FR_JK3_1_1800sec_01	1	4.66857	1011019	1013.68
L5_C212S	2	12	QSRALGPGAPG			8	1010.54	SLC_C212S_1	30	200507_FR_JK3_1_1800sec_02	1	4.68083	1042905	1013.75
L5_C212S	2	12	QSRALGPGAPG			8	1010.54	SLC_C212S_1	30	200507_FR_JK3_1_1800sec_03	1	4.67536	979215	1013.7
L5_C212S	2	12	QSRALGPGAPG			8	1010.54	SLC_C212S_1	120	200507_FR_JK3_1_7200sec_01	1	4.686	1120919	1013.83
L5_C212S	2	12	QSRALGPGAPG			8	1010.54	SLC_C212S_1	120	200507_FR_JK3_1_7200sec_02	1	4.67595	1053951	1013.77
L5_C212S	2	12	QSRALGPGAPG			8	1010.54	SLC_C212S_1	120	200507_FR_JK3_1_7200sec_03	1	4.67701	1018289	1013.8
L5_C212S	2	12	QSRALGPGAPG			8	1010.54	SLC_C212S_2	0	200507_FR_JK3_2_0sec_01	1	4.68825	424695	1010.79
L5_C212S	2	12	QSRALGPGAPG			8	1010.54	SLC_C212S_2	0	200507_FR_JK3_2_0sec_02	1	4.6904	492276	1010.76
L5_C212S	2	12	QSRALGPGAPG			8	1010.54	SLC_C212S_2	0	200507_FR_JK3_2_0sec_03	1	4.68893	488774	1010.78
L5_C212S	2	12	QSRALGPGAPG			8	1010.54	SLC_C212S_2	0.167	200507_FR_JK3_2_10sec_01	1	4.68251	540521	1011.85
L5_C212S	2	12	QSRALGPGAPG			8	1010.54	SLC_C212S_2	0.167	200507_FR_JK3_2_10sec_02	1	4.67671	741736	1011.88
L5_C212S	2	12	QSRALGPGAPG			8	1010.54	SLC_C212S_2	0.167	200507_FR_JK3_2_10sec_03	1	4.68229	609642	1011.82
L5_C212S	2	12	QSRALGPGAPG			8	1010.54	SLC_C212S_2	1	200507_FR_JK3_2_60sec_01	1	4.67805	904573	1012.59
L5_C212S	2	12	QSRALGPGAPG			8	1010.54	SLC_C212S_2	1	200507_FR_JK3_2_60sec_02	1	4.67542	889735	1012.67
L5_C212S	2	12	QSRALGPGAPG			8	1010.54	SLC_C212S_2	1	200507_FR_JK3_2_60sec_03	1	4.67459	896849	1012.63
L5_C212S	2	12	QSRALGPGAPG			8	1010.54	SLC_C212S_2	10	200507_FR_JK3_2_600sec_01	1	4.67502	1046967	1013.33
L5_C212S	2	12	QSRALGPGAPG			8	1010.54	SLC_C212S_2	10	200507_FR_JK3_2_600sec_02	1	4.67346	946032	1013.32
L5_C212S	2	12	QSRALGPGAPG			8	1010.54	SLC_C212S_2	10	200507_FR_JK3_2_600sec_03	1	4.67279	976625	1013.33
L5_C212S	2	12	QSRALGPGAPG			8	1010.54	SLC_C212S_2	30	200507_FR_JK3_2_1800sec_01	1	4.6747	1016242	1013.7
L5_C212S	2	12	QSRALGPGAPG			8	1010.54	SLC_C212S_2	30	200507_FR_JK3_2_1800sec_02	1	4.67413	960916	1013.76
L5_C212S	2	12	QSRALGPGAPG			8	1010.54	SLC_C212S_2	30	200507_FR_JK3_2_1800sec_03	1	4.67551	968232	1013.65
L5_C212S	2	12	QSRALGPGAPG			8	1010.54	SLC_C212S_2	120	200507_FR_JK3_2_7200sec_01	1	4.67507	935289	1013.77
L5_C212S	2	12	QSRALGPGAPG			8	1010.54	SLC_C212S_2	120	200507_FR_JK3_2_7200sec_02	1	4.67884	962364	1013.76
L5_C212S	2	12	QSRALGPGAPG			8	1010.54	SLC_C212S_2	120	200507_FR_JK3_2_7200sec_03	1	4.67303	957279	1013.78
L5_C212S	2	20	QSRALGPGAPGGSSRSSLR			16	1840.97	L5_C212S_1	0	200505_FR_JK2_1_0sec_01	3	4.17966	1019970	614.668
L5_C212S	2	20	QSRALGPGAPGGSSRSSLR			16	1840.97	L5_C212S_1	0	200505_FR_JK2_1_0sec_02	3	4.17179	771469	614.642
L5_C212S	2	20	QSRALGPGAPGGSSRSSLR			16	1840.97	L5_C212S_1	0	200505_FR_JK2_1_0sec_03	3	4.17315	750402	614.674
L5_C212S	2	20	QSRALGPGAPGGSSRSSLR			16	1840.97	L5_C212S_1	0.167	200505_FR_JK2_1_10sec_01	3	4.15988	470282	617.057
L5_C212S	2	20	QSRALGPGAPGGSSRSSLR			16	1840.97	L5_C212S_1	0.167	200505_FR_JK2_1_10sec_02	3	4.15386	766250	616.906
L5_C212S	2	20	QSRALGPGAPGGSSRSSLR			16	1840.97	L5_C212S_1	0.167	200505_FR_JK2_1_10sec_03	3	4.15989	641287	617
L5_C212S	2	20	QSRALGPGAPGGSSRSSLR			16	1840.97	L5_C212S_1	1	200505_FR_JK2_1_60sec_01	3	4.1513	830062	617.057
L5_C212S	2	20	QSRALGPGAPGGSSRSSLR			16	1840.97	L5_C212S_1	1	200505_FR_JK2_1_60sec_02	3	4.15815	637249	617.047
L5_C212S	2	20	QSRALGPGAPGGSSRSSLR			16	1840.97	L5_C212S_1	1	200505_FR_JK2_1_60sec_03	3	4.15462	786221	617.011
L5_C212S	2	20	QSRALGPGAPGGSSRSSLR			16	1840.97	L5_C212S_1	10	200505_FR_JK2_1_600sec_01	3	4.15297	718810	616.914
L5_C212S	2	20	QSRALGPGAPGGSSRSSLR			16	1840.97	L5_C212S_1	10	200505_FR_JK2_1_600sec_02	3	4.15758	788390	616.841
L5_C212S	2	20	QSRALGPGAPGGSSRSSLR			16	1840.97	L5_C212S_1	10	200505_FR_JK2_1_600sec_03	3	4.1464	767600	616.788
L5_C212S	2	20	QSRALGPGAPGGSSRSSLR			16	1840.97	L5_C212S_1	30	200505_FR_JK2_1_1800sec_01	3	4.15059	812492	616.943
L5_C212S	2	20	QSRALGPGAPGGSSRSSLR			16	1840.97	L5_C212S_1	30	200505_FR_JK2_1_1800sec_02	3	4.15943	674938	616.94
L5_C212S	2	20	QSRALGPGAPGGSSRSSLR			16	1840.97	L5_C212S_1	30	200505_FR_JK2_1_1800sec_03	3	4.15796	661955	616.963
L5_C212S	2	20	QSRALGPGAPGGSSRSSLR			16	1840.97	L5_C212S_1	120	200505_FR_JK2_1_7200sec_01	3	4.15615	493464	617.045
L5_C212S	2	20	QSRALGPGAPGGSSRSSLR			16	1840.97	L5_C212S_1	120	200505_FR_JK2_1_7200sec_02	3	4.15531	583316	616.952
L5_C212S	2	20	QSRALGPGAPGGSSRSSLR			16	1840.97	L5_C212S_1	120	200505_FR_JK2_1_7200sec_03	3	4.15792	559390	616.967
L5_C212S	2	20	QSRALGPGAPGGSSRSSLR			16	1840.97	L5_C212S_2	0	200505_FR_JK2_2_0sec_01	3	4.17866	742098	614.653
L5_C212S	2	20	QSRALGPGAPGGSSRSSLR			16	1840.97	L5_C212S_2	0	200505_FR_JK2_2_0sec_02	3	4.17152	923647	614.67
L5_C212S	2	20	QSRALGPGAPGGSSRSSLR			16	1840.97	L5_C212S_2	0	200505_FR_JK2_2_0sec_03	3	4.17025	830385	614.67
L5_C212S	2	20	QSRALGPGAPGGSSRSSLR			16	1840.97	L5_C212S_2	0.167	200505_FR_JK2_2_10sec_01	3	4.15406	708325	617.047
L5_C212S	2	20	QSRALGPGAPGGSSRSSLR			16	1840.97	L5_C212S_2	0.167	200505_FR_JK2_2_10sec_02	3	4.16033	449698	617.004
L5_C212S	2	20	QSRALGPGAPGGSSRSSLR			16	1840.97	L5_C212S_2	0.167	200505_FR_JK2_2_10sec_03	3	4.15203	576934	617.032
L5_C212S	2	20	QSRALGPGAPGGSSRSSLR			16	1840.97	L5_C212S_2	1	200505_FR_JK2_2_60sec_01	3	4.14897	673478	617.032
L5_C212S	2	20	QSRALGPGAPGGSSRSSLR			16	1840.97	L5_C212S_2	1	200505_FR_JK2_2_60sec_02	3	4.14483	771221	617.058
L5_C212S	2	20	QSRALGPGAPGGSSRSSLR			16	1840.97	L5_C212S_2	1	200505_FR_JK2_2_60sec_03	3	4.14903	699984	617.025
L5_C212S	2	20	QSRALGPGAPGGSSRSSLR			16	1840.97	L5_C212S_2	10	200505_FR_JK2_2_600sec_01	3	4.15567	624759	616.748
L5_C212S	2	20	QSRALGPGAPGGSSRSSLR			16	1840.97	L5_C212S_2	10	200505_FR_JK2_2_600sec_02	3	4.14975	688382	616.789
L5_C212S	2	20	QSRALGPGAPGGSSRSSLR			16	1840.97	L5_C212S_2	10	200505_FR_JK2_2_600sec_03	3	4.15335	595023	616.78
L5_C212S	2	20	QSRALGPGAPGGSSRSSLR			16	1840.97	L5_C212S_2	30	200505_FR_JK2_2_1800sec_01	3	4.16773	481433	617.017
L5_C212S	2	20	QSRALGPGAPGGSSRSSLR			16	1840.97	L5_C212S_2	30	200505_FR_JK2_2_1800sec_02	3	4.15566	500959	617.036
L5_C212S	2	20	QSRALGPGAPGGSSRSSLR			16	1840.97	L5_C212S_2	30	200505_FR_JK2_2_1800sec_03	3	4.15954	484042	616.918
L5_C212S	2	20	QSRALGPGAPGGSSRSSLR			16	1840.97	L5_C212S_2	120	200505_FR_JK2_2_7200sec_01	3	4.16184	466873	617.006
L5_C212S	2	20	QSRALGPGAPGGSSRSSLR			16	1840.97	L5_C212S_2	120	200505_FR_JK2_2_7200sec_02	3	4.15517	477684	616.925
L5_C212S	2	20	QSRALGPGAPGGSSRSSLR			16	1840.97	L5_C212S_2	120	200505_FR_JK2_2_7200sec_03	3	4.15615	408359	616.949
L5_C212S	2	20	QSRALGPGAPGGSSRSSLR			16	1840.97	SLC_C212S_1	0	200507_FR_JK3_1_0sec_01	3	4.16943	488221	614.623
L5_C212S	2	20	QSRALGPGAPGGSSRSSLR			16	1840.97	SLC_C212S_1	0	200507_FR_JK3_1_0sec_02	3	4.17067	526463	614.637
L5_C212S	2	20	QSRALGPGAPGGSSRSSLR			16	1840.97	SLC_C212S_1	0	200507_FR_JK3_1_0sec_03	3	4.16548	578984	614.651
L5_C212S	2	20	QSRALGPGAPGGSSRSSLR			16	1840.97	SLC_C212S_1	0.167	200507_FR_JK3_1_10sec_01	3	4.15846	402686	617.105
L5_C212S	2	20	QSRALGPGAPGGSSRSSLR			16	1840.97	SLC_C212S_1	0.167	200507_FR_JK3_1_10sec_02	3	4.16521	358755	617.009
L5_C212S	2	20	QSRALGPGAPGGSSRSSLR			16	1840.97	SLC_C212S_1	0.167	200507_FR_JK3_1_10sec_03	3	4.1592	328900	617.136
L5_C212S	2	20	QSRALGPGAPGGSSRSSLR			16	1840.97	SLC_C212S_1	1	200507_FR_JK3_1_60sec_01	3	4.14599	559787	617.041
L5_C212S	2	20	QSRALGPGAPGGSSRSSLR			16	1840.97	SLC_C212S_1	1	200507_FR_JK3_1_60sec_02	3	4.15035	428764	617.096
L5_C212S	2	20	QSRALGPGAPGGSSRSSLR			16	1840.97	SLC_C212S_1	1	200507_FR_JK3_1_60sec_03	3	4.14929	479306	617.056
L5_C212S	2	20	QSRALGPGAPGGSSRSSLR			16	1840.97	SLC_C212S_1	10	200507_FR_JK3_1_600sec_01	3	4.14557	481155	616.704
L5_C212S	2	20	QSRALGPGAPGGSSRSSLR			16	1840.97	SLC_C212S_1	10	200507_FR_JK3_1_600sec_02	3	4.15595	566648	616.797
L5_C212S	2	20	QSRALGPGAPGGSSRSSLR			16	1840.97	SLC_C212S_1	10	200507_FR_JK3_1_600sec_03	3	4.15083	505119	616.825
L5_C212S	2	20	QSRALGPGAPGGSSRSSLR			16	1840.97	SLC_C212S_1	30	200507_FR_JK3_1_1800sec_01	3	4.14832	434028	617.004
L5_C212S	2	20	QSRALGPGAPGGSSRSSLR			16	1840.97	SLC_C212S_1	30	200507_FR_JK3_1_1800sec_02	3	4.15393	457282	616.991
L5_C212S	2	20	QSRALGPGAPGGSSRSSLR			16	1840.97	SLC_C212S_1	30	200507_FR_JK3_1_1800sec_03	3	4.14687	408574	616.984
L5_C212S	2	20	QSRALGPGAPGGSSRSSLR			16	1840.97	SLC_C212S_1	120	200507_FR_JK3_1_7200sec_01	3	4.16518	402485	616.883
L5_C212S	2	20	QSRALGPGAPGGSSRSSLR			16	1840.97	SLC_C212S_1	120	200507_FR_JK3_1_7200sec_02	3	4.15027	400286	616.887
L5_C212S	2	20	QSRALGPGAPGGSSRSSLR			16	1840.97	SLC_C212S_1	120	200507_FR_JK3_1_7200sec_03	3	4.15367	327364	616.922
L5_C212S	2	20	QSRALGPGAPGGSSRSSLR			16	1840.97	SLC_C212S_2	0	200507_FR_JK3_2_0sec_01	3	4.1701	503143	614.65
L5_C212S	2	20	QSRALGPGAPGGSSRSSLR			16	1840.97	SLC_C212S_2	0	200507_FR_JK3_2_0sec_02	3	4.16329	672637	614.616
L5_C212S	2	20	QSRALGPGAPGGSSRSSLR			16	1840.97	SLC_C212S_2	0	200507_FR_JK3_2_0sec_03	3	4.16162	648340	614.622
L5_C212S	2	20	QSRALGPGAPGGSSRSSLR			16	1840.97	SLC_C212S_2	0.167	200507_FR_JK3_2_10sec_01	3	4.1575	270214	617.041
L5_C212S	2	20	QSRALGPGAPGGSSRSSLR			16	1840.97	SLC_C212S_2	0.167	200507_FR_JK3_2_10sec_02	3	4.15552	426001	617.093
L5_C212S	2	20	QSRALGPGAPGGSSRSSLR			16	1840.97	SLC_C212S_2	0.167	200507_FR_JK3_2_10sec_03	3	4.15856	325861	617.077
L5_C212S	2	20	QSRALGPGAPGGSSRSSLR			16	1840.97	SLC_C212S_2	1	200507_FR_JK3_2_60sec_01	3	4.14992	451844	616.981
L5_C212S	2	20	QSRALGPGAPGGSSRSSLR			16	1840.97	SLC_C212S_2	1	200507_FR_JK3_2_60sec_02	3	4.14344	441973	617.084
L5_C212S	2	20	QSRALGPGAPGGSSRSSLR			16	1840.97	SLC_C212S_2	1	200507_FR_JK3_2_60sec_03	3	4.14604	436784	617.062
L5_C212S	2	20	QSRALGPGAPGGSSRSSLR			16	1840.97	SLC_C212S_2	10	200507_FR_JK3_2_600sec_01	3	4.14903	446601	616.763
L5_C212S	2	20	QSRALGPGAPGGSSRSSLR			16	1840.97	SLC_C212S_2	10	200507_FR_JK3_2_600sec_02	3	4.14731	359264	616.74
L5_C212S	2	20	QSRALGPGAPGGSSRSSLR			16	1840.97	SLC_C212S_2	10	200507_FR_JK3_2_600sec_03	3	4.14062	486796	616.745
L5_C212S	2	20	QSRALGPGAPGGSSRSSLR			16	1840.97	SLC_C212S_2	30	200507_FR_JK3_2_1800sec_01	3	4.15282	405864	616.909
L5_C212S	2	20	QSRALGPGAPGGSSRSSLR			16	1840.97	SLC_C212S_2	30	200507_FR_JK3_2_1800sec_02	3	4.15288	446890	616.972
L5_C212S	2	20	QSRALGPGAPGGSSRSSLR			16	1840.97	SLC_C212S_2	30	200507_FR_JK3_2_1800sec_03	3	4.15377	357725	616.886
L5_C212S	2	20	QSRALGPGAPGGSSRSSLR			16	1840.97	SLC_C212S_2	120	200507_FR_JK3_2_7200sec_01	3	4.14545	374429	616.938
L5_C212S	2	20	QSRALGPGAPGGSSRSSLR			16	1840.97	SLC_C212S_2	120	200507_FR_JK3_2_7200sec_02	3	4.15278	337432	616.992
L5_C212S	2	20	QSRALGPGAPGGSSRSSLR			16	1840.97	SLC_C212S_2	120	200507_FR_JK3_2_7200sec_03	3	4.1475	364865	616.955
L5_C212S	5	21	ALGPGAPGGSSRSSLRS			14	1556.81	L5_C212S_1	0	200505_FR_JK2_1_0sec_01	2	4.46394	365165	779.297
L5_C212S	5	21	ALGPGAPGGSSRSSLRS			14	1556.81	L5_C212S_1	0	200505_FR_JK2_1_0sec_02	2	4.46105	331118	779.28
L5_C212S	5	21	ALGPGAPGGSSRSSLRS			14	1556.81	L5_C212S_1	0	200505_FR_JK2_1_0sec_03	2	4.46154	289588	779.258
L5_C212S	5	21	ALGPGAPGGSSRSSLRS			14	1556.81	L5_C212S_1	0.167	200505_FR_JK2_1_10sec_01	2	4.46459	124869	782.717
L5_C212S	5	21	ALGPGAPGGSSRSSLRS			14	1556.81	L5_C212S_1	0.167	200505_FR_JK2_1_10sec_02	2	4.45049	225224	782.548
L5_C212S	5	21	ALGPGAPGGSSRSSLRS			14	1556.81	L5_C212S_1	0.167	200505_FR_JK2_1_10sec_03	2	4.44638	174306	782.531
L5_C212S	5	21	ALGPGAPGGSSRSSLRS			14	1556.81	L5_C212S_1	1	200505_FR_JK2_1_60sec_01	2	4.44171	257787	782.686
L5_C212S	5	21	ALGPGAPGGSSRSSLRS			14	1556.81	L5_C212S_1	1	200505_FR_JK2_1_60sec_02	2	4.45544	237078	782.725
L5_C212S	5	21	ALGPGAPGGSSRSSLRS			14	1556.81	L5_C212S_1	1	200505_FR_JK2_1_60sec_03	2	4.44151	262289	782.629
L5_C212S	5	21	ALGPGAPGGSSRSSLRS			14	1556.81	L5_C212S_1	10	200505_FR_JK2_1_600sec_01	2	4.43943	222895	782.389
L5_C212S	5	21	ALGPGAPGGSSRSSLRS			14	1556.81	L5_C212S_1	10	200505_FR_JK2_1_600sec_02	2	4.45168	262556	782.312
L5_C212S	5	21	ALGPGAPGGSSRSSLRS			14	1556.81	L5_C212S_1	10	200505_FR_JK2_1_600sec_03	2	4.44132	271206	782.334
L5_C212S	5	21	ALGPGAPGGSSRSSLRS			14	1556.81	L5_C212S_1	30	200505_FR_JK2_1_1800sec_01	2	4.44673	279575	782.636
L5_C212S	5	21	ALGPGAPGGSSRSSLRS			14	1556.81	L5_C212S_1	30	200505_FR_JK2_1_1800sec_02	2	4.4482	250155	782.645
L5_C212S	5	21	ALGPGAPGGSSRSSLRS			14	1556.81	L5_C212S_1	30	200505_FR_JK2_1_1800sec_03	2	4.44986	213872	782.447
L5_C212S	5	21	ALGPGAPGGSSRSSLRS			14	1556.81	L5_C212S_1	120	200505_FR_JK2_1_7200sec_01	2	4.45221	161037	782.487
L5_C212S	5	21	ALGPGAPGGSSRSSLRS			14	1556.81	L5_C212S_1	120	200505_FR_JK2_1_7200sec_02	2	4.44522	171809	782.479
L5_C212S	5	21	ALGPGAPGGSSRSSLRS			14	1556.81	L5_C212S_1	120	200505_FR_JK2_1_7200sec_03	2	4.45226	181030	782.539
L5_C212S	5	21	ALGPGAPGGSSRSSLRS			14	1556.81	L5_C212S_2	0	200505_FR_JK2_2_0sec_01	2	4.46481	232438	779.233
L5_C212S	5	21	ALGPGAPGGSSRSSLRS			14	1556.81	L5_C212S_2	0	200505_FR_JK2_2_0sec_02	2	4.456	320437	779.273
L5_C212S	5	21	ALGPGAPGGSSRSSLRS			14	1556.81	L5_C212S_2	0	200505_FR_JK2_2_0sec_03	2	4.46028	311290	779.238
L5_C212S	5	21	ALGPGAPGGSSRSSLRS			14	1556.81	L5_C212S_2	0.167	200505_FR_JK2_2_10sec_01	2	4.44347	171002	782.669
L5_C212S	5	21	ALGPGAPGGSSRSSLRS			14	1556.81	L5_C212S_2	0.167	200505_FR_JK2_2_10sec_02	2	4.45203	98353	782.553
L5_C212S	5	21	ALGPGAPGGSSRSSLRS			14	1556.81	L5_C212S_2	0.167	200505_FR_JK2_2_10sec_03	2	4.44385	125968	782.675
L5_C212S	5	21	ALGPGAPGGSSRSSLRS			14	1556.81	L5_C212S_2	1	200505_FR_JK2_2_60sec_01	2	4.44102	229655	782.512
L5_C212S	5	21	ALGPGAPGGSSRSSLRS			14	1556.81	L5_C212S_2	1	200505_FR_JK2_2_60sec_02	2	4.44141	201717	782.565
L5_C212S	5	21	ALGPGAPGGSSRSSLRS			14	1556.81	L5_C212S_2	1	200505_FR_JK2_2_60sec_03	2	4.4425	175112	782.562
L5_C212S	5	21	ALGPGAPGGSSRSSLRS			14	1556.81	L5_C212S_2	10	200505_FR_JK2_2_600sec_01	2	4.44633	213055	782.207
L5_C212S	5	21	ALGPGAPGGSSRSSLRS			14	1556.81	L5_C212S_2	10	200505_FR_JK2_2_600sec_02	2	4.4471	224813	782.243
L5_C212S	5	21	ALGPGAPGGSSRSSLRS			14	1556.81	L5_C212S_2	10	200505_FR_JK2_2_600sec_03	2	4.44708	188298	782.3
L5_C212S	5	21	ALGPGAPGGSSRSSLRS			14	1556.81	L5_C212S_2	30	200505_FR_JK2_2_1800sec_01	2	4.45608	148551	782.455
L5_C212S	5	21	ALGPGAPGGSSRSSLRS			14	1556.81	L5_C212S_2	30	200505_FR_JK2_2_1800sec_02	2	4.44907	129987	782.73
L5_C212S	5	21	ALGPGAPGGSSRSSLRS			14	1556.81	L5_C212S_2	30	200505_FR_JK2_2_1800sec_03	2	4.45477	168221	782.474
L5_C212S	5	21	ALGPGAPGGSSRSSLRS			14	1556.81	L5_C212S_2	120	200505_FR_JK2_2_7200sec_01	2	4.45488	177299	782.455
L5_C212S	5	21	ALGPGAPGGSSRSSLRS			14	1556.81	L5_C212S_2	120	200505_FR_JK2_2_7200sec_02	2	4.45213	131185	782.399
L5_C212S	5	21	ALGPGAPGGSSRSSLRS			14	1556.81	L5_C212S_2	120	200505_FR_JK2_2_7200sec_03	2	4.44749	138365	782.408
L5_C212S	5	21	ALGPGAPGGSSRSSLRS			14	1556.81	SLC_C212S_1	0	200507_FR_JK3_1_0sec_01	2	4.46124	341561	779.264
L5_C212S	5	21	ALGPGAPGGSSRSSLRS			14	1556.81	SLC_C212S_1	0	200507_FR_JK3_1_0sec_02	2	4.45581	239462	779.29
L5_C212S	5	21	ALGPGAPGGSSRSSLRS			14	1556.81	SLC_C212S_1	0	200507_FR_JK3_1_0sec_03	2	4.4561	238904	779.271
L5_C212S	5	21	ALGPGAPGGSSRSSLRS			14	1556.81	SLC_C212S_1	0.167	200507_FR_JK3_1_10sec_01	2	4.44236	150076	782.577
L5_C212S	5	21	ALGPGAPGGSSRSSLRS			14	1556.81	SLC_C212S_1	0.167	200507_FR_JK3_1_10sec_02	2	4.44771	82193	782.446
L5_C212S	5	21	ALGPGAPGGSSRSSLRS			14	1556.81	SLC_C212S_1	0.167	200507_FR_JK3_1_10sec_03	2	4.44607	74904	782.456
L5_C212S	5	21	ALGPGAPGGSSRSSLRS			14	1556.81	SLC_C212S_1	1	200507_FR_JK3_1_60sec_01	2	4.43666	196613	782.357
L5_C212S	5	21	ALGPGAPGGSSRSSLRS			14	1556.81	SLC_C212S_1	1	200507_FR_JK3_1_60sec_02	2	4.43555	169157	782.413
L5_C212S	5	21	ALGPGAPGGSSRSSLRS			14	1556.81	SLC_C212S_1	1	200507_FR_JK3_1_60sec_03	2	4.44176	176048	782.499
L5_C212S	5	21	ALGPGAPGGSSRSSLRS			14	1556.81	SLC_C212S_1	10	200507_FR_JK3_1_600sec_01	2	4.43183	207087	781.955
L5_C212S	5	21	ALGPGAPGGSSRSSLRS			14	1556.81	SLC_C212S_1	10	200507_FR_JK3_1_600sec_02	2	4.45214	236189	782.041
L5_C212S	5	21	ALGPGAPGGSSRSSLRS			14	1556.81	SLC_C212S_1	10	200507_FR_JK3_1_600sec_03	2	4.43271	245778	782.085
L5_C212S	5	21	ALGPGAPGGSSRSSLRS			14	1556.81	SLC_C212S_1	30	200507_FR_JK3_1_1800sec_01	2	4.42967	224767	782.323
L5_C212S	5	21	ALGPGAPGGSSRSSLRS			14	1556.81	SLC_C212S_1	30	200507_FR_JK3_1_1800sec_02	2	4.44522	233894	782.313
L5_C212S	5	21	ALGPGAPGGSSRSSLRS			14	1556.81	SLC_C212S_1	30	200507_FR_JK3_1_1800sec_03	2	4.44339	198353	782.146
L5_C212S	5	21	ALGPGAPGGSSRSSLRS			14	1556.81	SLC_C212S_1	120	200507_FR_JK3_1_7200sec_01	2	4.4484	203971	782.406
L5_C212S	5	21	ALGPGAPGGSSRSSLRS			14	1556.81	SLC_C212S_1	120	200507_FR_JK3_1_7200sec_02	2	4.44526	182660	782.205
L5_C212S	5	21	ALGPGAPGGSSRSSLRS			14	1556.81	SLC_C212S_1	120	200507_FR_JK3_1_7200sec_03	2	4.43792	202421	782.29
L5_C212S	5	21	ALGPGAPGGSSRSSLRS			14	1556.81	SLC_C212S_2	0	200507_FR_JK3_2_0sec_01	2	4.45412	281569	779.311
L5_C212S	5	21	ALGPGAPGGSSRSSLRS			14	1556.81	SLC_C212S_2	0	200507_FR_JK3_2_0sec_02	2	4.45267	326416	779.293
L5_C212S	5	21	ALGPGAPGGSSRSSLRS			14	1556.81	SLC_C212S_2	0	200507_FR_JK3_2_0sec_03	2	4.45345	311908	779.289
L5_C212S	5	21	ALGPGAPGGSSRSSLRS			14	1556.81	SLC_C212S_2	0.167	200507_FR_JK3_2_10sec_01	2	4.4427	102979	782.414
L5_C212S	5	21	ALGPGAPGGSSRSSLRS			14	1556.81	SLC_C212S_2	0.167	200507_FR_JK3_2_10sec_02	2	4.43936	127332	782.288
L5_C212S	5	21	ALGPGAPGGSSRSSLRS			14	1556.81	SLC_C212S_2	0.167	200507_FR_JK3_2_10sec_03	2	4.44303	101917	782.29
L5_C212S	5	21	ALGPGAPGGSSRSSLRS			14	1556.81	SLC_C212S_2	1	200507_FR_JK3_2_60sec_01	2	4.43954	189622	782.35
L5_C212S	5	21	ALGPGAPGGSSRSSLRS			14	1556.81	SLC_C212S_2	1	200507_FR_JK3_2_60sec_02	2	4.44297	186001	782.411
L5_C212S	5	21	ALGPGAPGGSSRSSLRS			14	1556.81	SLC_C212S_2	1	200507_FR_JK3_2_60sec_03	2	4.43904	183285	782.439
L5_C212S	5	21	ALGPGAPGGSSRSSLRS			14	1556.81	SLC_C212S_2	10	200507_FR_JK3_2_600sec_01	2	4.43496	189300	782.016
L5_C212S	5	21	ALGPGAPGGSSRSSLRS			14	1556.81	SLC_C212S_2	10	200507_FR_JK3_2_600sec_02	2	4.43701	195426	781.966
L5_C212S	5	21	ALGPGAPGGSSRSSLRS			14	1556.81	SLC_C212S_2	10	200507_FR_JK3_2_600sec_03	2	4.43842	199933	782.12
L5_C212S	5	21	ALGPGAPGGSSRSSLRS			14	1556.81	SLC_C212S_2	30	200507_FR_JK3_2_1800sec_01	2	4.43965	223401	782.329
L5_C212S	5	21	ALGPGAPGGSSRSSLRS			14	1556.81	SLC_C212S_2	30	200507_FR_JK3_2_1800sec_02	2	4.44033	190924	782.363
L5_C212S	5	21	ALGPGAPGGSSRSSLRS			14	1556.81	SLC_C212S_2	30	200507_FR_JK3_2_1800sec_03	2	4.44123	173106	782.418
L5_C212S	5	21	ALGPGAPGGSSRSSLRS			14	1556.81	SLC_C212S_2	120	200507_FR_JK3_2_7200sec_01	2	4.44146	171460	782.266
L5_C212S	5	21	ALGPGAPGGSSRSSLRS			14	1556.81	SLC_C212S_2	120	200507_FR_JK3_2_7200sec_02	2	4.44421	148015	782.231
L5_C212S	5	21	ALGPGAPGGSSRSSLRS			14	1556.81	SLC_C212S_2	120	200507_FR_JK3_2_7200sec_03	2	4.43739	183850	782.346
L5_C212S	6	12	LGPGAPG			4	568.309	L5_C212S_1	0	200505_FR_JK2_1_0sec_01	1	3.71387	886864	568.552
L5_C212S	6	12	LGPGAPG			4	568.309	L5_C212S_1	0	200505_FR_JK2_1_0sec_02	1	3.70727	940196	568.551
L5_C212S	6	12	LGPGAPG			4	568.309	L5_C212S_1	0	200505_FR_JK2_1_0sec_03	1	3.67352	785021	568.582
L5_C212S	6	12	LGPGAPG			4	568.309	L5_C212S_1	0.167	200505_FR_JK2_1_10sec_01	1	3.69051	428200	568.706
L5_C212S	6	12	LGPGAPG			4	568.309	L5_C212S_1	0.167	200505_FR_JK2_1_10sec_02	1	3.69315	729818	568.794
L5_C212S	6	12	LGPGAPG			4	568.309	L5_C212S_1	0.167	200505_FR_JK2_1_10sec_03	1	3.68755	633087	568.72
L5_C212S	6	12	LGPGAPG			4	568.309	L5_C212S_1	1	200505_FR_JK2_1_60sec_01	1	3.73519	239581	568.903
L5_C212S	6	12	LGPGAPG			4	568.309	L5_C212S_1	1	200505_FR_JK2_1_60sec_02	1	3.68623	728181	568.96
L5_C212S	6	12	LGPGAPG			4	568.309	L5_C212S_1	1	200505_FR_JK2_1_60sec_03	1	3.69339	708000	568.98
L5_C212S	6	12	LGPGAPG			4	568.309	L5_C212S_1	10	200505_FR_JK2_1_600sec_01	1	3.68982	824041	569.745
L5_C212S	6	12	LGPGAPG			4	568.309	L5_C212S_1	10	200505_FR_JK2_1_600sec_02	1	3.70062	901053	569.637
L5_C212S	6	12	LGPGAPG			4	568.309	L5_C212S_1	10	200505_FR_JK2_1_600sec_03	1	3.68637	955748	569.665
L5_C212S	6	12	LGPGAPG			4	568.309	L5_C212S_1	30	200505_FR_JK2_1_1800sec_01	1	3.6964	1045097	569.901
L5_C212S	6	12	LGPGAPG			4	568.309	L5_C212S_1	30	200505_FR_JK2_1_1800sec_02	1	3.70033	845128	569.944
L5_C212S	6	12	LGPGAPG			4	568.309	L5_C212S_1	30	200505_FR_JK2_1_1800sec_03	1	3.64425	542637	570.046
L5_C212S	6	12	LGPGAPG			4	568.309	L5_C212S_1	120	200505_FR_JK2_1_7200sec_01	1	3.7099	597545	570.166
L5_C212S	6	12	LGPGAPG			4	568.309	L5_C212S_1	120	200505_FR_JK2_1_7200sec_02	1	3.69474	590119	570.127
L5_C212S	6	12	LGPGAPG			4	568.309	L5_C212S_1	120	200505_FR_JK2_1_7200sec_03	1	3.69644	582103	570.163
L5_C212S	6	12	LGPGAPG			4	568.309	L5_C212S_2	0	200505_FR_JK2_2_0sec_01	1	3.70698	635393	568.56
L5_C212S	6	12	LGPGAPG			4	568.309	L5_C212S_2	0	200505_FR_JK2_2_0sec_02	1	3.69407	832595	568.592
L5_C212S	6	12	LGPGAPG			4	568.309	L5_C212S_2	0	200505_FR_JK2_2_0sec_03	1	3.68954	827386	568.586
L5_C212S	6	12	LGPGAPG			4	568.309	L5_C212S_2	0.167	200505_FR_JK2_2_10sec_01	1	3.70173	657701	568.774
L5_C212S	6	12	LGPGAPG			4	568.309	L5_C212S_2	0.167	200505_FR_JK2_2_10sec_02	1	3.68109	441340	568.674
L5_C212S	6	12	LGPGAPG			4	568.309	L5_C212S_2	0.167	200505_FR_JK2_2_10sec_03	1	3.69006	457065	568.758
L5_C212S	6	12	LGPGAPG			4	568.309	L5_C212S_2	1	200505_FR_JK2_2_60sec_01	1	3.67393	637677	568.952
L5_C212S	6	12	LGPGAPG			4	568.309	L5_C212S_2	1	200505_FR_JK2_2_60sec_02	1	3.68888	777684	568.973
L5_C212S	6	12	LGPGAPG			4	568.309	L5_C212S_2	1	200505_FR_JK2_2_60sec_03	1	3.7088	690172	568.965
L5_C212S	6	12	LGPGAPG			4	568.309	L5_C212S_2	10	200505_FR_JK2_2_600sec_01	1	3.69931	611646	569.666
L5_C212S	6	12	LGPGAPG			4	568.309	L5_C212S_2	10	200505_FR_JK2_2_600sec_02	1	3.6918	728552	569.674
L5_C212S	6	12	LGPGAPG			4	568.309	L5_C212S_2	10	200505_FR_JK2_2_600sec_03	1	3.69279	671049	569.64
L5_C212S	6	12	LGPGAPG			4	568.309	L5_C212S_2	30	200505_FR_JK2_2_1800sec_01	1	3.68971	500325	569.985
L5_C212S	6	12	LGPGAPG			4	568.309	L5_C212S_2	30	200505_FR_JK2_2_1800sec_02	1	3.69171	530498	569.98
L5_C212S	6	12	LGPGAPG			4	568.309	L5_C212S_2	30	200505_FR_JK2_2_1800sec_03	1	3.70258	617528	570.012
L5_C212S	6	12	LGPGAPG			4	568.309	L5_C212S_2	120	200505_FR_JK2_2_7200sec_01	1	3.68783	557012	570.106
L5_C212S	6	12	LGPGAPG			4	568.309	L5_C212S_2	120	200505_FR_JK2_2_7200sec_02	1	3.70123	526997	570.113
L5_C212S	6	12	LGPGAPG			4	568.309	L5_C212S_2	120	200505_FR_JK2_2_7200sec_03	1	3.71273	499636	570.119
L5_C212S	6	12	LGPGAPG			4	568.309	SLC_C212S_1	0	200507_FR_JK3_1_0sec_01	1	3.6705	750244	568.554
L5_C212S	6	12	LGPGAPG			4	568.309	SLC_C212S_1	0	200507_FR_JK3_1_0sec_02	1	3.69705	774469	568.565
L5_C212S	6	12	LGPGAPG			4	568.309	SLC_C212S_1	0	200507_FR_JK3_1_0sec_03	1	3.67186	742662	568.568
L5_C212S	6	12	LGPGAPG			4	568.309	SLC_C212S_1	0.167	200507_FR_JK3_1_10sec_01	1	3.70125	657375	568.796
L5_C212S	6	12	LGPGAPG			4	568.309	SLC_C212S_1	0.167	200507_FR_JK3_1_10sec_02	1	3.69048	539397	568.778
L5_C212S	6	12	LGPGAPG			4	568.309	SLC_C212S_1	0.167	200507_FR_JK3_1_10sec_03	1	3.69081	489047	568.792
L5_C212S	6	12	LGPGAPG			4	568.309	SLC_C212S_1	1	200507_FR_JK3_1_60sec_01	1	3.69467	735005	569.042
L5_C212S	6	12	LGPGAPG			4	568.309	SLC_C212S_1	1	200507_FR_JK3_1_60sec_02	1	3.69041	741320	568.971
L5_C212S	6	12	LGPGAPG			4	568.309	SLC_C212S_1	1	200507_FR_JK3_1_60sec_03	1	3.69533	689190	569.013
L5_C212S	6	12	LGPGAPG			4	568.309	SLC_C212S_1	10	200507_FR_JK3_1_600sec_01	1	3.68424	857662	569.72
L5_C212S	6	12	LGPGAPG			4	568.309	SLC_C212S_1	10	200507_FR_JK3_1_600sec_02	1	3.69672	910015	569.761
L5_C212S	6	12	LGPGAPG			4	568.309	SLC_C212S_1	10	200507_FR_JK3_1_600sec_03	1	3.69043	1008405	569.75
L5_C212S	6	12	LGPGAPG			4	568.309	SLC_C212S_1	30	200507_FR_JK3_1_1800sec_01	1	3.68339	901297	570.044
L5_C212S	6	12	LGPGAPG			4	568.309	SLC_C212S_1	30	200507_FR_JK3_1_1800sec_02	1	3.69907	816439	570.032
L5_C212S	6	12	LGPGAPG			4	568.309	SLC_C212S_1	30	200507_FR_JK3_1_1800sec_03	1	3.69137	834815	569.982
L5_C212S	6	12	LGPGAPG			4	568.309	SLC_C212S_1	120	200507_FR_JK3_1_7200sec_01	1	3.69821	912533	570.103
L5_C212S	6	12	LGPGAPG			4	568.309	SLC_C212S_1	120	200507_FR_JK3_1_7200sec_02	1	3.69094	867975	570.051
L5_C212S	6	12	LGPGAPG			4	568.309	SLC_C212S_1	120	200507_FR_JK3_1_7200sec_03	1	3.69446	802598	570.036
L5_C212S	6	12	LGPGAPG			4	568.309	SLC_C212S_2	0	200507_FR_JK3_2_0sec_01	1	3.70121	730276	568.58
L5_C212S	6	12	LGPGAPG			4	568.309	SLC_C212S_2	0	200507_FR_JK3_2_0sec_02	1	3.69684	1003519	568.554
L5_C212S	6	12	LGPGAPG			4	568.309	SLC_C212S_2	0	200507_FR_JK3_2_0sec_03	1	3.68799	855906	568.598
L5_C212S	6	12	LGPGAPG			4	568.309	SLC_C212S_2	0.167	200507_FR_JK3_2_10sec_01	1	3.69018	483595	568.808
L5_C212S	6	12	LGPGAPG			4	568.309	SLC_C212S_2	0.167	200507_FR_JK3_2_10sec_02	1	3.67813	661786	568.858
L5_C212S	6	12	LGPGAPG			4	568.309	SLC_C212S_2	0.167	200507_FR_JK3_2_10sec_03	1	3.68446	541594	568.773
L5_C212S	6	12	LGPGAPG			4	568.309	SLC_C212S_2	1	200507_FR_JK3_2_60sec_01	1	3.6918	772030	569.001
L5_C212S	6	12	LGPGAPG			4	568.309	SLC_C212S_2	1	200507_FR_JK3_2_60sec_02	1	3.73265	125772	568.901
L5_C212S	6	12	LGPGAPG			4	568.309	SLC_C212S_2	1	200507_FR_JK3_2_60sec_03	1	3.68789	738012	569.029
L5_C212S	6	12	LGPGAPG			4	568.309	SLC_C212S_2	10	200507_FR_JK3_2_600sec_01	1	3.68305	874668	569.717
L5_C212S	6	12	LGPGAPG			4	568.309	SLC_C212S_2	10	200507_FR_JK3_2_600sec_02	1	3.68264	822530	569.735
L5_C212S	6	12	LGPGAPG			4	568.309	SLC_C212S_2	10	200507_FR_JK3_2_600sec_03	1	3.63612	645880	569.659
L5_C212S	6	12	LGPGAPG			4	568.309	SLC_C212S_2	30	200507_FR_JK3_2_1800sec_01	1	3.69126	786001	570
L5_C212S	6	12	LGPGAPG			4	568.309	SLC_C212S_2	30	200507_FR_JK3_2_1800sec_02	1	3.68996	788479	569.979
L5_C212S	6	12	LGPGAPG			4	568.309	SLC_C212S_2	30	200507_FR_JK3_2_1800sec_03	1	3.69849	801106	569.974
L5_C212S	6	12	LGPGAPG			4	568.309	SLC_C212S_2	120	200507_FR_JK3_2_7200sec_01	1	3.74124	72322	569.897
L5_C212S	6	12	LGPGAPG			4	568.309	SLC_C212S_2	120	200507_FR_JK3_2_7200sec_02	1	3.68605	710863	570.099
L5_C212S	6	12	LGPGAPG			4	568.309	SLC_C212S_2	120	200507_FR_JK3_2_7200sec_03	1	3.69242	878270	570
L5_C212S	9	25	GAPGGSSRSSLRSRWGR			15	1773.92	L5_C212S_1	0	200505_FR_JK2_1_0sec_01	2	4.46668	2718765	887.781
L5_C212S	9	25	GAPGGSSRSSLRSRWGR			15	1773.92	L5_C212S_1	0	200505_FR_JK2_1_0sec_02	2	4.45885	2645466	887.775
L5_C212S	9	25	GAPGGSSRSSLRSRWGR			15	1773.92	L5_C212S_1	0	200505_FR_JK2_1_0sec_03	2	4.46754	2402903	887.793
L5_C212S	9	25	GAPGGSSRSSLRSRWGR			15	1773.92	L5_C212S_1	0.167	200505_FR_JK2_1_10sec_01	2	4.46828	8361044	890.775
L5_C212S	9	25	GAPGGSSRSSLRSRWGR			15	1773.92	L5_C212S_1	0.167	200505_FR_JK2_1_10sec_02	2	4.45166	10285565	890.6
L5_C212S	9	25	GAPGGSSRSSLRSRWGR			15	1773.92	L5_C212S_1	0.167	200505_FR_JK2_1_10sec_03	2	4.44836	9023520	890.774
L5_C212S	9	25	GAPGGSSRSSLRSRWGR			15	1773.92	L5_C212S_1	1	200505_FR_JK2_1_60sec_01	2	4.45448	10717067	890.778
L5_C212S	9	25	GAPGGSSRSSLRSRWGR			15	1773.92	L5_C212S_1	1	200505_FR_JK2_1_60sec_02	2	4.46137	10499899	890.732
L5_C212S	9	25	GAPGGSSRSSLRSRWGR			15	1773.92	L5_C212S_1	1	200505_FR_JK2_1_60sec_03	2	4.45128	9800298	890.738
L5_C212S	9	25	GAPGGSSRSSLRSRWGR			15	1773.92	L5_C212S_1	10	200505_FR_JK2_1_600sec_01	2	4.44584	10431249	890.43
L5_C212S	9	25	GAPGGSSRSSLRSRWGR			15	1773.92	L5_C212S_1	10	200505_FR_JK2_1_600sec_02	2	4.45382	10536568	890.442
L5_C212S	9	25	GAPGGSSRSSLRSRWGR			15	1773.92	L5_C212S_1	10	200505_FR_JK2_1_600sec_03	2	4.44738	11109076	890.396
L5_C212S	9	25	GAPGGSSRSSLRSRWGR			15	1773.92	L5_C212S_1	30	200505_FR_JK2_1_1800sec_01	2	4.44473	10399959	890.656
L5_C212S	9	25	GAPGGSSRSSLRSRWGR			15	1773.92	L5_C212S_1	30	200505_FR_JK2_1_1800sec_02	2	4.45341	10085200	890.625
L5_C212S	9	25	GAPGGSSRSSLRSRWGR			15	1773.92	L5_C212S_1	30	200505_FR_JK2_1_1800sec_03	2	4.45408	10108136	890.642
L5_C212S	9	25	GAPGGSSRSSLRSRWGR			15	1773.92	L5_C212S_1	120	200505_FR_JK2_1_7200sec_01	2	4.45315	8927741	890.661
L5_C212S	9	25	GAPGGSSRSSLRSRWGR			15	1773.92	L5_C212S_1	120	200505_FR_JK2_1_7200sec_02	2	4.44648	9763880	890.602
L5_C212S	9	25	GAPGGSSRSSLRSRWGR			15	1773.92	L5_C212S_1	120	200505_FR_JK2_1_7200sec_03	2	4.45747	10182181	890.601
L5_C212S	9	25	GAPGGSSRSSLRSRWGR			15	1773.92	L5_C212S_2	0	200505_FR_JK2_2_0sec_01	2	4.46948	2467334	887.768
L5_C212S	9	25	GAPGGSSRSSLRSRWGR			15	1773.92	L5_C212S_2	0	200505_FR_JK2_2_0sec_02	2	4.46133	2486276	887.78
L5_C212S	9	25	GAPGGSSRSSLRSRWGR			15	1773.92	L5_C212S_2	0	200505_FR_JK2_2_0sec_03	2	4.46187	2324595	887.789
L5_C212S	9	25	GAPGGSSRSSLRSRWGR			15	1773.92	L5_C212S_2	0.167	200505_FR_JK2_2_10sec_01	2	4.44512	10400731	890.793
L5_C212S	9	25	GAPGGSSRSSLRSRWGR			15	1773.92	L5_C212S_2	0.167	200505_FR_JK2_2_10sec_02	2	4.45327	9367670	890.71
L5_C212S	9	25	GAPGGSSRSSLRSRWGR			15	1773.92	L5_C212S_2	0.167	200505_FR_JK2_2_10sec_03	2	4.45272	9036302	890.758
L5_C212S	9	25	GAPGGSSRSSLRSRWGR			15	1773.92	L5_C212S_2	1	200505_FR_JK2_2_60sec_01	2	4.45127	10042925	890.732
L5_C212S	9	25	GAPGGSSRSSLRSRWGR			15	1773.92	L5_C212S_2	1	200505_FR_JK2_2_60sec_02	2	4.44958	10228300	890.77
L5_C212S	9	25	GAPGGSSRSSLRSRWGR			15	1773.92	L5_C212S_2	1	200505_FR_JK2_2_60sec_03	2	4.45386	9547093	890.725
L5_C212S	9	25	GAPGGSSRSSLRSRWGR			15	1773.92	L5_C212S_2	10	200505_FR_JK2_2_600sec_01	2	4.4466	10182753	890.286
L5_C212S	9	25	GAPGGSSRSSLRSRWGR			15	1773.92	L5_C212S_2	10	200505_FR_JK2_2_600sec_02	2	4.45207	10519161	890.307
L5_C212S	9	25	GAPGGSSRSSLRSRWGR			15	1773.92	L5_C212S_2	10	200505_FR_JK2_2_600sec_03	2	4.45001	10014321	890.348
L5_C212S	9	25	GAPGGSSRSSLRSRWGR			15	1773.92	L5_C212S_2	30	200505_FR_JK2_2_1800sec_01	2	4.45285	10041059	890.589
L5_C212S	9	25	GAPGGSSRSSLRSRWGR			15	1773.92	L5_C212S_2	30	200505_FR_JK2_2_1800sec_02	2	4.46137	9570700	890.603
L5_C212S	9	25	GAPGGSSRSSLRSRWGR			15	1773.92	L5_C212S_2	30	200505_FR_JK2_2_1800sec_03	2	4.45588	10187854	890.541
L5_C212S	9	25	GAPGGSSRSSLRSRWGR			15	1773.92	L5_C212S_2	120	200505_FR_JK2_2_7200sec_01	2	4.45715	10442961	890.619
L5_C212S	9	25	GAPGGSSRSSLRSRWGR			15	1773.92	L5_C212S_2	120	200505_FR_JK2_2_7200sec_02	2	4.45368	8994042	890.582
L5_C212S	9	25	GAPGGSSRSSLRSRWGR			15	1773.92	L5_C212S_2	120	200505_FR_JK2_2_7200sec_03	2	4.457	8919781	890.564
L5_C212S	9	25	GAPGGSSRSSLRSRWGR			15	1773.92	SLC_C212S_1	0	200507_FR_JK3_1_0sec_01	2	4.4648	2644035	887.775
L5_C212S	9	25	GAPGGSSRSSLRSRWGR			15	1773.92	SLC_C212S_1	0	200507_FR_JK3_1_0sec_02	2	4.46108	2583943	887.747
L5_C212S	9	25	GAPGGSSRSSLRSRWGR			15	1773.92	SLC_C212S_1	0	200507_FR_JK3_1_0sec_03	2	4.46835	2738408	887.754
L5_C212S	9	25	GAPGGSSRSSLRSRWGR			15	1773.92	SLC_C212S_1	0.167	200507_FR_JK3_1_10sec_01	2	4.44338	9595269	890.609
L5_C212S	9	25	GAPGGSSRSSLRSRWGR			15	1773.92	SLC_C212S_1	0.167	200507_FR_JK3_1_10sec_02	2	4.45422	8995390	890.516
L5_C212S	9	25	GAPGGSSRSSLRSRWGR			15	1773.92	SLC_C212S_1	0.167	200507_FR_JK3_1_10sec_03	2	4.44703	7992440	890.593
L5_C212S	9	25	GAPGGSSRSSLRSRWGR			15	1773.92	SLC_C212S_1	1	200507_FR_JK3_1_60sec_01	2	4.44202	11222256	890.516
L5_C212S	9	25	GAPGGSSRSSLRSRWGR			15	1773.92	SLC_C212S_1	1	200507_FR_JK3_1_60sec_02	2	4.44792	10204675	890.513
L5_C212S	9	25	GAPGGSSRSSLRSRWGR			15	1773.92	SLC_C212S_1	1	200507_FR_JK3_1_60sec_03	2	4.44694	10842373	890.469
L5_C212S	9	25	GAPGGSSRSSLRSRWGR			15	1773.92	SLC_C212S_1	10	200507_FR_JK3_1_600sec_01	2	4.44377	10019320	890.049
L5_C212S	9	25	GAPGGSSRSSLRSRWGR			15	1773.92	SLC_C212S_1	10	200507_FR_JK3_1_600sec_02	2	4.45669	11134185	890.204
L5_C212S	9	25	GAPGGSSRSSLRSRWGR			15	1773.92	SLC_C212S_1	10	200507_FR_JK3_1_600sec_03	2	4.44017	10698862	890.172
L5_C212S	9	25	GAPGGSSRSSLRSRWGR			15	1773.92	SLC_C212S_1	30	200507_FR_JK3_1_1800sec_01	2	4.43402	9929220	890.378
L5_C212S	9	25	GAPGGSSRSSLRSRWGR			15	1773.92	SLC_C212S_1	30	200507_FR_JK3_1_1800sec_02	2	4.45353	10772598	890.421
L5_C212S	9	25	GAPGGSSRSSLRSRWGR			15	1773.92	SLC_C212S_1	30	200507_FR_JK3_1_1800sec_03	2	4.44695	10814837	890.362
L5_C212S	9	25	GAPGGSSRSSLRSRWGR			15	1773.92	SLC_C212S_1	120	200507_FR_JK3_1_7200sec_01	2	4.45302	10739779	890.385
L5_C212S	9	25	GAPGGSSRSSLRSRWGR			15	1773.92	SLC_C212S_1	120	200507_FR_JK3_1_7200sec_02	2	4.45112	10412460	890.327
L5_C212S	9	25	GAPGGSSRSSLRSRWGR			15	1773.92	SLC_C212S_1	120	200507_FR_JK3_1_7200sec_03	2	4.44526	10050148	890.344
L5_C212S	9	25	GAPGGSSRSSLRSRWGR			15	1773.92	SLC_C212S_2	0	200507_FR_JK3_2_0sec_01	2	4.45739	2588509	887.755
L5_C212S	9	25	GAPGGSSRSSLRSRWGR			15	1773.92	SLC_C212S_2	0	200507_FR_JK3_2_0sec_02	2	4.4592	3027124	887.753
L5_C212S	9	25	GAPGGSSRSSLRSRWGR			15	1773.92	SLC_C212S_2	0	200507_FR_JK3_2_0sec_03	2	4.45857	2830830	887.774
L5_C212S	9	25	GAPGGSSRSSLRSRWGR			15	1773.92	SLC_C212S_2	0.167	200507_FR_JK3_2_10sec_01	2	4.44588	8952952	890.56
L5_C212S	9	25	GAPGGSSRSSLRSRWGR			15	1773.92	SLC_C212S_2	0.167	200507_FR_JK3_2_10sec_02	2	4.44502	9375534	890.537
L5_C212S	9	25	GAPGGSSRSSLRSRWGR			15	1773.92	SLC_C212S_2	0.167	200507_FR_JK3_2_10sec_03	2	4.44552	9281743	890.596
L5_C212S	9	25	GAPGGSSRSSLRSRWGR			15	1773.92	SLC_C212S_2	1	200507_FR_JK3_2_60sec_01	2	4.44787	10413341	890.461
L5_C212S	9	25	GAPGGSSRSSLRSRWGR			15	1773.92	SLC_C212S_2	1	200507_FR_JK3_2_60sec_02	2	4.45045	9940954	890.516
L5_C212S	9	25	GAPGGSSRSSLRSRWGR			15	1773.92	SLC_C212S_2	1	200507_FR_JK3_2_60sec_03	2	4.44719	10768824	890.496
L5_C212S	9	25	GAPGGSSRSSLRSRWGR			15	1773.92	SLC_C212S_2	10	200507_FR_JK3_2_600sec_01	2	4.44263	10160729	890.127
L5_C212S	9	25	GAPGGSSRSSLRSRWGR			15	1773.92	SLC_C212S_2	10	200507_FR_JK3_2_600sec_02	2	4.44574	10322695	890.043
L5_C212S	9	25	GAPGGSSRSSLRSRWGR			15	1773.92	SLC_C212S_2	10	200507_FR_JK3_2_600sec_03	2	4.44718	10847495	890.095
L5_C212S	9	25	GAPGGSSRSSLRSRWGR			15	1773.92	SLC_C212S_2	30	200507_FR_JK3_2_1800sec_01	2	4.44403	11248662	890.399
L5_C212S	9	25	GAPGGSSRSSLRSRWGR			15	1773.92	SLC_C212S_2	30	200507_FR_JK3_2_1800sec_02	2	4.44431	10263154	890.41
L5_C212S	9	25	GAPGGSSRSSLRSRWGR			15	1773.92	SLC_C212S_2	30	200507_FR_JK3_2_1800sec_03	2	4.44483	10893200	890.391
L5_C212S	9	25	GAPGGSSRSSLRSRWGR			15	1773.92	SLC_C212S_2	120	200507_FR_JK3_2_7200sec_01	2	4.44867	9807840	890.381
L5_C212S	9	25	GAPGGSSRSSLRSRWGR			15	1773.92	SLC_C212S_2	120	200507_FR_JK3_2_7200sec_02	2	4.45209	10361875	890.369
L5_C212S	9	25	GAPGGSSRSSLRSRWGR			15	1773.92	SLC_C212S_2	120	200507_FR_JK3_2_7200sec_03	2	4.44486	10216428	890.35
L5_C212S	12	19	GGSSRSSL			7	750.374	L5_C212S_1	0	200505_FR_JK2_1_0sec_01	1	4.46842	1015700	750.677
L5_C212S	12	19	GGSSRSSL			7	750.374	L5_C212S_1	0	200505_FR_JK2_1_0sec_02	1	4.46264	879514	750.646
L5_C212S	12	19	GGSSRSSL			7	750.374	L5_C212S_1	0	200505_FR_JK2_1_0sec_03	1	4.46749	826406	750.701
L5_C212S	12	19	GGSSRSSL			7	750.374	L5_C212S_1	0.167	200505_FR_JK2_1_10sec_01	1	4.46128	308253	754.454
L5_C212S	12	19	GGSSRSSL			7	750.374	L5_C212S_1	0.167	200505_FR_JK2_1_10sec_02	1	4.44742	569644	754.324
L5_C212S	12	19	GGSSRSSL			7	750.374	L5_C212S_1	0.167	200505_FR_JK2_1_10sec_03	1	4.45082	438457	754.482
L5_C212S	12	19	GGSSRSSL			7	750.374	L5_C212S_1	1	200505_FR_JK2_1_60sec_01	1	4.44671	739651	754.559
L5_C212S	12	19	GGSSRSSL			7	750.374	L5_C212S_1	1	200505_FR_JK2_1_60sec_02	1	4.45057	652671	754.567
L5_C212S	12	19	GGSSRSSL			7	750.374	L5_C212S_1	1	200505_FR_JK2_1_60sec_03	1	4.44836	676390	754.59
L5_C212S	12	19	GGSSRSSL			7	750.374	L5_C212S_1	10	200505_FR_JK2_1_600sec_01	1	4.44663	731431	754.107
L5_C212S	12	19	GGSSRSSL			7	750.374	L5_C212S_1	10	200505_FR_JK2_1_600sec_02	1	4.45184	712657	754.226
L5_C212S	12	19	GGSSRSSL			7	750.374	L5_C212S_1	10	200505_FR_JK2_1_600sec_03	1	4.4396	714673	754.106
L5_C212S	12	19	GGSSRSSL			7	750.374	L5_C212S_1	30	200505_FR_JK2_1_1800sec_01	1	4.44688	818119	754.178
L5_C212S	12	19	GGSSRSSL			7	750.374	L5_C212S_1	30	200505_FR_JK2_1_1800sec_02	1	4.45441	629638	754.522
L5_C212S	12	19	GGSSRSSL			7	750.374	L5_C212S_1	30	200505_FR_JK2_1_1800sec_03	1	4.45175	543535	754.339
L5_C212S	12	19	GGSSRSSL			7	750.374	L5_C212S_1	120	200505_FR_JK2_1_7200sec_01	1	4.45171	389752	754.384
L5_C212S	12	19	GGSSRSSL			7	750.374	L5_C212S_1	120	200505_FR_JK2_1_7200sec_02	1	4.44321	404805	754.309
L5_C212S	12	19	GGSSRSSL			7	750.374	L5_C212S_1	120	200505_FR_JK2_1_7200sec_03	1	4.44977	449624	754.351
L5_C212S	12	19	GGSSRSSL			7	750.374	L5_C212S_2	0	200505_FR_JK2_2_0sec_01	1	4.46976	610476	750.658
L5_C212S	12	19	GGSSRSSL			7	750.374	L5_C212S_2	0	200505_FR_JK2_2_0sec_02	1	4.46227	900960	750.679
L5_C212S	12	19	GGSSRSSL			7	750.374	L5_C212S_2	0	200505_FR_JK2_2_0sec_03	1	4.46683	835167	750.685
L5_C212S	12	19	GGSSRSSL			7	750.374	L5_C212S_2	0.167	200505_FR_JK2_2_10sec_01	1	4.44179	459735	754.45
L5_C212S	12	19	GGSSRSSL			7	750.374	L5_C212S_2	0.167	200505_FR_JK2_2_10sec_02	1	4.4484	322937	754.428
L5_C212S	12	19	GGSSRSSL			7	750.374	L5_C212S_2	0.167	200505_FR_JK2_2_10sec_03	1	4.44967	314568	754.475
L5_C212S	12	19	GGSSRSSL			7	750.374	L5_C212S_2	1	200505_FR_JK2_2_60sec_01	1	4.44348	564435	754.468
L5_C212S	12	19	GGSSRSSL			7	750.374	L5_C212S_2	1	200505_FR_JK2_2_60sec_02	1	4.44093	606773	754.567
L5_C212S	12	19	GGSSRSSL			7	750.374	L5_C212S_2	1	200505_FR_JK2_2_60sec_03	1	4.4453	575449	754.371
L5_C212S	12	19	GGSSRSSL			7	750.374	L5_C212S_2	10	200505_FR_JK2_2_600sec_01	1	4.44542	479704	754.129
L5_C212S	12	19	GGSSRSSL			7	750.374	L5_C212S_2	10	200505_FR_JK2_2_600sec_02	1	4.44489	532783	753.996
L5_C212S	12	19	GGSSRSSL			7	750.374	L5_C212S_2	10	200505_FR_JK2_2_600sec_03	1	4.4435	466748	754.084
L5_C212S	12	19	GGSSRSSL			7	750.374	L5_C212S_2	30	200505_FR_JK2_2_1800sec_01	1	4.44882	403403	754.335
L5_C212S	12	19	GGSSRSSL			7	750.374	L5_C212S_2	30	200505_FR_JK2_2_1800sec_02	1	4.45675	394678	754.306
L5_C212S	12	19	GGSSRSSL			7	750.374	L5_C212S_2	30	200505_FR_JK2_2_1800sec_03	1	4.45115	372494	754.326
L5_C212S	12	19	GGSSRSSL			7	750.374	L5_C212S_2	120	200505_FR_JK2_2_7200sec_01	1	4.45135	386394	754.398
L5_C212S	12	19	GGSSRSSL			7	750.374	L5_C212S_2	120	200505_FR_JK2_2_7200sec_02	1	4.45702	299602	754.366
L5_C212S	12	19	GGSSRSSL			7	750.374	L5_C212S_2	120	200505_FR_JK2_2_7200sec_03	1	4.44946	375165	754.379
L5_C212S	12	19	GGSSRSSL			7	750.374	SLC_C212S_1	0	200507_FR_JK3_1_0sec_01	1	4.4613	858074	750.687
L5_C212S	12	19	GGSSRSSL			7	750.374	SLC_C212S_1	0	200507_FR_JK3_1_0sec_02	1	4.46253	671774	750.694
L5_C212S	12	19	GGSSRSSL			7	750.374	SLC_C212S_1	0	200507_FR_JK3_1_0sec_03	1	4.4613	770010	750.708
L5_C212S	12	19	GGSSRSSL			7	750.374	SLC_C212S_1	0.167	200507_FR_JK3_1_10sec_01	1	4.44425	340141	754.34
L5_C212S	12	19	GGSSRSSL			7	750.374	SLC_C212S_1	0.167	200507_FR_JK3_1_10sec_02	1	4.45042	281530	754.265
L5_C212S	12	19	GGSSRSSL			7	750.374	SLC_C212S_1	0.167	200507_FR_JK3_1_10sec_03	1	4.44233	260313	754.344
L5_C212S	12	19	GGSSRSSL			7	750.374	SLC_C212S_1	1	200507_FR_JK3_1_60sec_01	1	4.43954	598666	754.25
L5_C212S	12	19	GGSSRSSL			7	750.374	SLC_C212S_1	1	200507_FR_JK3_1_60sec_02	1	4.44371	486657	754.208
L5_C212S	12	19	GGSSRSSL			7	750.374	SLC_C212S_1	1	200507_FR_JK3_1_60sec_03	1	4.44267	494223	754.266
L5_C212S	12	19	GGSSRSSL			7	750.374	SLC_C212S_1	10	200507_FR_JK3_1_600sec_01	1	4.44029	678937	753.739
L5_C212S	12	19	GGSSRSSL			7	750.374	SLC_C212S_1	10	200507_FR_JK3_1_600sec_02	1	4.45071	750565	753.847
L5_C212S	12	19	GGSSRSSL			7	750.374	SLC_C212S_1	10	200507_FR_JK3_1_600sec_03	1	4.43774	730412	753.846
L5_C212S	12	19	GGSSRSSL			7	750.374	SLC_C212S_1	30	200507_FR_JK3_1_1800sec_01	1	4.43619	636551	754.053
L5_C212S	12	19	GGSSRSSL			7	750.374	SLC_C212S_1	30	200507_FR_JK3_1_1800sec_02	1	4.44739	698839	754.114
L5_C212S	12	19	GGSSRSSL			7	750.374	SLC_C212S_1	30	200507_FR_JK3_1_1800sec_03	1	4.44055	610605	754.07
L5_C212S	12	19	GGSSRSSL			7	750.374	SLC_C212S_1	120	200507_FR_JK3_1_7200sec_01	1	4.45095	588820	754.069
L5_C212S	12	19	GGSSRSSL			7	750.374	SLC_C212S_1	120	200507_FR_JK3_1_7200sec_02	1	4.44409	593502	754.101
L5_C212S	12	19	GGSSRSSL			7	750.374	SLC_C212S_1	120	200507_FR_JK3_1_7200sec_03	1	4.44152	554464	754.109
L5_C212S	12	19	GGSSRSSL			7	750.374	SLC_C212S_2	0	200507_FR_JK3_2_0sec_01	1	4.45494	826336	750.674
L5_C212S	12	19	GGSSRSSL			7	750.374	SLC_C212S_2	0	200507_FR_JK3_2_0sec_02	1	4.4551	995388	750.682
L5_C212S	12	19	GGSSRSSL			7	750.374	SLC_C212S_2	0	200507_FR_JK3_2_0sec_03	1	4.45606	823101	750.739
L5_C212S	12	19	GGSSRSSL			7	750.374	SLC_C212S_2	0.167	200507_FR_JK3_2_10sec_01	1	4.44336	295478	754.253
L5_C212S	12	19	GGSSRSSL			7	750.374	SLC_C212S_2	0.167	200507_FR_JK3_2_10sec_02	1	4.44438	404980	754.157
L5_C212S	12	19	GGSSRSSL			7	750.374	SLC_C212S_2	0.167	200507_FR_JK3_2_10sec_03	1	4.44616	316365	754.287
L5_C212S	12	19	GGSSRSSL			7	750.374	SLC_C212S_2	1	200507_FR_JK3_2_60sec_01	1	4.44383	598811	754.141
L5_C212S	12	19	GGSSRSSL			7	750.374	SLC_C212S_2	1	200507_FR_JK3_2_60sec_02	1	4.44206	560805	754.222
L5_C212S	12	19	GGSSRSSL			7	750.374	SLC_C212S_2	1	200507_FR_JK3_2_60sec_03	1	4.43815	523868	754.218
L5_C212S	12	19	GGSSRSSL			7	750.374	SLC_C212S_2	10	200507_FR_JK3_2_600sec_01	1	4.44358	628243	753.81
L5_C212S	12	19	GGSSRSSL			7	750.374	SLC_C212S_2	10	200507_FR_JK3_2_600sec_02	1	4.43812	579612	753.744
L5_C212S	12	19	GGSSRSSL			7	750.374	SLC_C212S_2	10	200507_FR_JK3_2_600sec_03	1	4.44143	655456	753.749
L5_C212S	12	19	GGSSRSSL			7	750.374	SLC_C212S_2	30	200507_FR_JK3_2_1800sec_01	1	4.4405	605729	754.07
L5_C212S	12	19	GGSSRSSL			7	750.374	SLC_C212S_2	30	200507_FR_JK3_2_1800sec_02	1	4.43752	601146	754.13
L5_C212S	12	19	GGSSRSSL			7	750.374	SLC_C212S_2	30	200507_FR_JK3_2_1800sec_03	1	4.44083	501948	754.113
L5_C212S	12	19	GGSSRSSL			7	750.374	SLC_C212S_2	120	200507_FR_JK3_2_7200sec_01	1	4.44668	487087	754.094
L5_C212S	12	19	GGSSRSSL			7	750.374	SLC_C212S_2	120	200507_FR_JK3_2_7200sec_02	1	4.44594	516394	754.115
L5_C212S	12	19	GGSSRSSL			7	750.374	SLC_C212S_2	120	200507_FR_JK3_2_7200sec_03	1	4.43999	502740	754.035
L5_C212S	20	26	RSRWGRF			6	964.522	L5_C212S_1	0	200505_FR_JK2_1_0sec_01	2	4.92271	4435416	483.301
L5_C212S	20	26	RSRWGRF			6	964.522	L5_C212S_1	0	200505_FR_JK2_1_0sec_02	2	4.91317	4796031	483.273
L5_C212S	20	26	RSRWGRF			6	964.522	L5_C212S_1	0	200505_FR_JK2_1_0sec_03	2	4.9107	4624965	483.298
L5_C212S	20	26	RSRWGRF			6	964.522	L5_C212S_1	0.167	200505_FR_JK2_1_10sec_01	2	4.91265	5665496	484.355
L5_C212S	20	26	RSRWGRF			6	964.522	L5_C212S_1	0.167	200505_FR_JK2_1_10sec_02	2	4.89247	7626981	484.32
L5_C212S	20	26	RSRWGRF			6	964.522	L5_C212S_1	0.167	200505_FR_JK2_1_10sec_03	2	4.90071	7352226	484.364
L5_C212S	20	26	RSRWGRF			6	964.522	L5_C212S_1	1	200505_FR_JK2_1_60sec_01	2	4.88795	7802032	484.376
L5_C212S	20	26	RSRWGRF			6	964.522	L5_C212S_1	1	200505_FR_JK2_1_60sec_02	2	4.90213	7754867	484.406
L5_C212S	20	26	RSRWGRF			6	964.522	L5_C212S_1	1	200505_FR_JK2_1_60sec_03	2	4.89281	8048387	484.371
L5_C212S	20	26	RSRWGRF			6	964.522	L5_C212S_1	10	200505_FR_JK2_1_600sec_01	2	4.8833	7504840	484.302
L5_C212S	20	26	RSRWGRF			6	964.522	L5_C212S_1	10	200505_FR_JK2_1_600sec_02	2	4.89702	7776865	484.297
L5_C212S	20	26	RSRWGRF			6	964.522	L5_C212S_1	10	200505_FR_JK2_1_600sec_03	2	4.89014	7840401	484.275
L5_C212S	20	26	RSRWGRF			6	964.522	L5_C212S_1	30	200505_FR_JK2_1_1800sec_01	2	4.8872	7369724	484.346
L5_C212S	20	26	RSRWGRF			6	964.522	L5_C212S_1	30	200505_FR_JK2_1_1800sec_02	2	4.90071	7729825	484.331
L5_C212S	20	26	RSRWGRF			6	964.522	L5_C212S_1	30	200505_FR_JK2_1_1800sec_03	2	4.8964	7288825	484.346
L5_C212S	20	26	RSRWGRF			6	964.522	L5_C212S_1	120	200505_FR_JK2_1_7200sec_01	2	4.89584	6322493	484.338
L5_C212S	20	26	RSRWGRF			6	964.522	L5_C212S_1	120	200505_FR_JK2_1_7200sec_02	2	4.89689	6440163	484.341
L5_C212S	20	26	RSRWGRF			6	964.522	L5_C212S_1	120	200505_FR_JK2_1_7200sec_03	2	4.90118	6274932	484.358
L5_C212S	20	26	RSRWGRF			6	964.522	L5_C212S_2	0	200505_FR_JK2_2_0sec_01	2	4.9193	4181006	483.267
L5_C212S	20	26	RSRWGRF			6	964.522	L5_C212S_2	0	200505_FR_JK2_2_0sec_02	2	4.90426	4920070	483.301
L5_C212S	20	26	RSRWGRF			6	964.522	L5_C212S_2	0	200505_FR_JK2_2_0sec_03	2	4.90441	4750719	483.289
L5_C212S	20	26	RSRWGRF			6	964.522	L5_C212S_2	0.167	200505_FR_JK2_2_10sec_01	2	4.8907	6507751	484.357
L5_C212S	20	26	RSRWGRF			6	964.522	L5_C212S_2	0.167	200505_FR_JK2_2_10sec_02	2	4.89583	5635806	484.364
L5_C212S	20	26	RSRWGRF			6	964.522	L5_C212S_2	0.167	200505_FR_JK2_2_10sec_03	2	4.89573	6106576	484.346
L5_C212S	20	26	RSRWGRF			6	964.522	L5_C212S_2	1	200505_FR_JK2_2_60sec_01	2	4.88376	7734157	484.39
L5_C212S	20	26	RSRWGRF			6	964.522	L5_C212S_2	1	200505_FR_JK2_2_60sec_02	2	4.87701	7231523	484.374
L5_C212S	20	26	RSRWGRF			6	964.522	L5_C212S_2	1	200505_FR_JK2_2_60sec_03	2	4.88444	7196503	484.391
L5_C212S	20	26	RSRWGRF			6	964.522	L5_C212S_2	10	200505_FR_JK2_2_600sec_01	2	4.8946	6978872	484.252
L5_C212S	20	26	RSRWGRF			6	964.522	L5_C212S_2	10	200505_FR_JK2_2_600sec_02	2	4.88818	6897802	484.248
L5_C212S	20	26	RSRWGRF			6	964.522	L5_C212S_2	10	200505_FR_JK2_2_600sec_03	2	4.89194	7105153	484.257
L5_C212S	20	26	RSRWGRF			6	964.522	L5_C212S_2	30	200505_FR_JK2_2_1800sec_01	2	4.89875	6667106	484.375
L5_C212S	20	26	RSRWGRF			6	964.522	L5_C212S_2	30	200505_FR_JK2_2_1800sec_02	2	4.90503	6380254	484.356
L5_C212S	20	26	RSRWGRF			6	964.522	L5_C212S_2	30	200505_FR_JK2_2_1800sec_03	2	4.89932	6773338	484.374
L5_C212S	20	26	RSRWGRF			6	964.522	L5_C212S_2	120	200505_FR_JK2_2_7200sec_01	2	4.90252	5983201	484.344
L5_C212S	20	26	RSRWGRF			6	964.522	L5_C212S_2	120	200505_FR_JK2_2_7200sec_02	2	4.89973	6034478	484.325
L5_C212S	20	26	RSRWGRF			6	964.522	L5_C212S_2	120	200505_FR_JK2_2_7200sec_03	2	4.89886	5944656	484.365
L5_C212S	20	26	RSRWGRF			6	964.522	SLC_C212S_1	0	200507_FR_JK3_1_0sec_01	2	4.89201	4718611	483.27
L5_C212S	20	26	RSRWGRF			6	964.522	SLC_C212S_1	0	200507_FR_JK3_1_0sec_02	2	4.90654	4291253	483.228
L5_C212S	20	26	RSRWGRF			6	964.522	SLC_C212S_1	0	200507_FR_JK3_1_0sec_03	2	4.90159	4523103	483.231
L5_C212S	20	26	RSRWGRF			6	964.522	SLC_C212S_1	0.167	200507_FR_JK3_1_10sec_01	2	4.88776	6416787	484.372
L5_C212S	20	26	RSRWGRF			6	964.522	SLC_C212S_1	0.167	200507_FR_JK3_1_10sec_02	2	4.89863	5923039	484.371
L5_C212S	20	26	RSRWGRF			6	964.522	SLC_C212S_1	0.167	200507_FR_JK3_1_10sec_03	2	4.8891	5256799	484.367
L5_C212S	20	26	RSRWGRF			6	964.522	SLC_C212S_1	1	200507_FR_JK3_1_60sec_01	2	4.87008	6729168	484.35
L5_C212S	20	26	RSRWGRF			6	964.522	SLC_C212S_1	1	200507_FR_JK3_1_60sec_02	2	4.88069	6965063	484.364
L5_C212S	20	26	RSRWGRF			6	964.522	SLC_C212S_1	1	200507_FR_JK3_1_60sec_03	2	4.88026	6829573	484.35
L5_C212S	20	26	RSRWGRF			6	964.522	SLC_C212S_1	10	200507_FR_JK3_1_600sec_01	2	4.8693	7618489	484.213
L5_C212S	20	26	RSRWGRF			6	964.522	SLC_C212S_1	10	200507_FR_JK3_1_600sec_02	2	4.88562	7462874	484.256
L5_C212S	20	26	RSRWGRF			6	964.522	SLC_C212S_1	10	200507_FR_JK3_1_600sec_03	2	4.87194	7826592	484.269
L5_C212S	20	26	RSRWGRF			6	964.522	SLC_C212S_1	30	200507_FR_JK3_1_1800sec_01	2	4.87314	6990275	484.314
L5_C212S	20	26	RSRWGRF			6	964.522	SLC_C212S_1	30	200507_FR_JK3_1_1800sec_02	2	4.88445	7408345	484.337
L5_C212S	20	26	RSRWGRF			6	964.522	SLC_C212S_1	30	200507_FR_JK3_1_1800sec_03	2	4.87585	6576659	484.337
L5_C212S	20	26	RSRWGRF			6	964.522	SLC_C212S_1	120	200507_FR_JK3_1_7200sec_01	2	4.88558	6875060	484.323
L5_C212S	20	26	RSRWGRF			6	964.522	SLC_C212S_1	120	200507_FR_JK3_1_7200sec_02	2	4.8796	7641794	484.337
L5_C212S	20	26	RSRWGRF			6	964.522	SLC_C212S_1	120	200507_FR_JK3_1_7200sec_03	2	4.88062	6873215	484.32
L5_C212S	20	26	RSRWGRF			6	964.522	SLC_C212S_2	0	200507_FR_JK3_2_0sec_01	2	4.89052	4688551	483.262
L5_C212S	20	26	RSRWGRF			6	964.522	SLC_C212S_2	0	200507_FR_JK3_2_0sec_02	2	4.8932	5188208	483.228
L5_C212S	20	26	RSRWGRF			6	964.522	SLC_C212S_2	0	200507_FR_JK3_2_0sec_03	2	4.89091	4788503	483.26
L5_C212S	20	26	RSRWGRF			6	964.522	SLC_C212S_2	0.167	200507_FR_JK3_2_10sec_01	2	4.89255	5785521	484.344
L5_C212S	20	26	RSRWGRF			6	964.522	SLC_C212S_2	0.167	200507_FR_JK3_2_10sec_02	2	4.88013	6433892	484.318
L5_C212S	20	26	RSRWGRF			6	964.522	SLC_C212S_2	0.167	200507_FR_JK3_2_10sec_03	2	4.88999	6067906	484.36
L5_C212S	20	26	RSRWGRF			6	964.522	SLC_C212S_2	1	200507_FR_JK3_2_60sec_01	2	4.87857	7016885	484.349
L5_C212S	20	26	RSRWGRF			6	964.522	SLC_C212S_2	1	200507_FR_JK3_2_60sec_02	2	4.87725	6908940	484.368
L5_C212S	20	26	RSRWGRF			6	964.522	SLC_C212S_2	1	200507_FR_JK3_2_60sec_03	2	4.87435	6723152	484.341
L5_C212S	20	26	RSRWGRF			6	964.522	SLC_C212S_2	10	200507_FR_JK3_2_600sec_01	2	4.87514	7724048	484.261
L5_C212S	20	26	RSRWGRF			6	964.522	SLC_C212S_2	10	200507_FR_JK3_2_600sec_02	2	4.87343	6571445	484.211
L5_C212S	20	26	RSRWGRF			6	964.522	SLC_C212S_2	10	200507_FR_JK3_2_600sec_03	2	4.87303	7258682	484.255
L5_C212S	20	26	RSRWGRF			6	964.522	SLC_C212S_2	30	200507_FR_JK3_2_1800sec_01	2	4.87342	6827721	484.311
L5_C212S	20	26	RSRWGRF			6	964.522	SLC_C212S_2	30	200507_FR_JK3_2_1800sec_02	2	4.87245	6891895	484.359
L5_C212S	20	26	RSRWGRF			6	964.522	SLC_C212S_2	30	200507_FR_JK3_2_1800sec_03	2	4.87572	6603358	484.321
L5_C212S	20	26	RSRWGRF			6	964.522	SLC_C212S_2	120	200507_FR_JK3_2_7200sec_01	2	4.88146	6746591	484.351
L5_C212S	20	26	RSRWGRF			6	964.522	SLC_C212S_2	120	200507_FR_JK3_2_7200sec_02	2	4.87797	6661276	484.355
L5_C212S	20	26	RSRWGRF			6	964.522	SLC_C212S_2	120	200507_FR_JK3_2_7200sec_03	2	4.87479	6803404	484.318
L5_C212S	27	33	LLQRGSW			6	859.479	L5_C212S_1	0	200505_FR_JK2_1_0sec_01	2	5.69173	665670	430.491
L5_C212S	27	33	LLQRGSW			6	859.479	L5_C212S_1	0	200505_FR_JK2_1_0sec_02	2	5.68756	608526	430.498
L5_C212S	27	33	LLQRGSW			6	859.479	L5_C212S_1	0	200505_FR_JK2_1_0sec_03	2	5.69846	560550	430.492
L5_C212S	27	33	LLQRGSW			6	859.479	L5_C212S_1	0.167	200505_FR_JK2_1_10sec_01	2	5.69214	364152	431.424
L5_C212S	27	33	LLQRGSW			6	859.479	L5_C212S_1	0.167	200505_FR_JK2_1_10sec_02	2	5.66879	714601	431.378
L5_C212S	27	33	LLQRGSW			6	859.479	L5_C212S_1	0.167	200505_FR_JK2_1_10sec_03	2	5.66995	483987	431.388
L5_C212S	27	33	LLQRGSW			6	859.479	L5_C212S_1	1	200505_FR_JK2_1_60sec_01	2	5.67779	716531	431.388
L5_C212S	27	33	LLQRGSW			6	859.479	L5_C212S_1	1	200505_FR_JK2_1_60sec_02	2	5.6801	575294	431.396
L5_C212S	27	33	LLQRGSW			6	859.479	L5_C212S_1	1	200505_FR_JK2_1_60sec_03	2	5.67182	696966	431.384
L5_C212S	27	33	LLQRGSW			6	859.479	L5_C212S_1	10	200505_FR_JK2_1_600sec_01	2	5.67356	704582	431.299
L5_C212S	27	33	LLQRGSW			6	859.479	L5_C212S_1	10	200505_FR_JK2_1_600sec_02	2	5.67684	623067	431.32
L5_C212S	27	33	LLQRGSW			6	859.479	L5_C212S_1	10	200505_FR_JK2_1_600sec_03	2	5.67483	612673	431.268
L5_C212S	27	33	LLQRGSW			6	859.479	L5_C212S_1	30	200505_FR_JK2_1_1800sec_01	2	5.66501	772535	431.364
L5_C212S	27	33	LLQRGSW			6	859.479	L5_C212S_1	30	200505_FR_JK2_1_1800sec_02	2	5.68194	645519	431.34
L5_C212S	27	33	LLQRGSW			6	859.479	L5_C212S_1	30	200505_FR_JK2_1_1800sec_03	2	5.66842	566467	431.333
L5_C212S	27	33	LLQRGSW			6	859.479	L5_C212S_1	120	200505_FR_JK2_1_7200sec_01	2	5.67687	460376	431.359
L5_C212S	27	33	LLQRGSW			6	859.479	L5_C212S_1	120	200505_FR_JK2_1_7200sec_02	2	5.66474	535534	431.389
L5_C212S	27	33	LLQRGSW			6	859.479	L5_C212S_1	120	200505_FR_JK2_1_7200sec_03	2	5.68044	576672	431.314
L5_C212S	27	33	LLQRGSW			6	859.479	L5_C212S_2	0	200505_FR_JK2_2_0sec_01	2	5.69992	512525	430.51
L5_C212S	27	33	LLQRGSW			6	859.479	L5_C212S_2	0	200505_FR_JK2_2_0sec_02	2	5.6928	611761	430.484
L5_C212S	27	33	LLQRGSW			6	859.479	L5_C212S_2	0	200505_FR_JK2_2_0sec_03	2	5.69093	620071	430.492
L5_C212S	27	33	LLQRGSW			6	859.479	L5_C212S_2	0.167	200505_FR_JK2_2_10sec_01	2	5.66866	499937	431.35
L5_C212S	27	33	LLQRGSW			6	859.479	L5_C212S_2	0.167	200505_FR_JK2_2_10sec_02	2	5.6754	462656	431.375
L5_C212S	27	33	LLQRGSW			6	859.479	L5_C212S_2	0.167	200505_FR_JK2_2_10sec_03	2	5.6694	525858	431.373
L5_C212S	27	33	LLQRGSW			6	859.479	L5_C212S_2	1	200505_FR_JK2_2_60sec_01	2	5.66563	765114	431.415
L5_C212S	27	33	LLQRGSW			6	859.479	L5_C212S_2	1	200505_FR_JK2_2_60sec_02	2	5.66332	693770	431.354
L5_C212S	27	33	LLQRGSW			6	859.479	L5_C212S_2	1	200505_FR_JK2_2_60sec_03	2	5.67127	689765	431.359
L5_C212S	27	33	LLQRGSW			6	859.479	L5_C212S_2	10	200505_FR_JK2_2_600sec_01	2	5.67531	561469	431.289
L5_C212S	27	33	LLQRGSW			6	859.479	L5_C212S_2	10	200505_FR_JK2_2_600sec_02	2	5.67459	605786	431.257
L5_C212S	27	33	LLQRGSW			6	859.479	L5_C212S_2	10	200505_FR_JK2_2_600sec_03	2	5.66502	564800	431.283
L5_C212S	27	33	LLQRGSW			6	859.479	L5_C212S_2	30	200505_FR_JK2_2_1800sec_01	2	5.68162	522656	431.358
L5_C212S	27	33	LLQRGSW			6	859.479	L5_C212S_2	30	200505_FR_JK2_2_1800sec_02	2	5.67596	564458	431.338
L5_C212S	27	33	LLQRGSW			6	859.479	L5_C212S_2	30	200505_FR_JK2_2_1800sec_03	2	5.68181	538824	431.318
L5_C212S	27	33	LLQRGSW			6	859.479	L5_C212S_2	120	200505_FR_JK2_2_7200sec_01	2	5.68154	567592	431.325
L5_C212S	27	33	LLQRGSW			6	859.479	L5_C212S_2	120	200505_FR_JK2_2_7200sec_02	2	5.68298	408234	431.306
L5_C212S	27	33	LLQRGSW			6	859.479	L5_C212S_2	120	200505_FR_JK2_2_7200sec_03	2	5.67543	487385	431.35
L5_C212S	27	33	LLQRGSW			6	859.479	SLC_C212S_1	0	200507_FR_JK3_1_0sec_01	2	5.68769	552376	430.474
L5_C212S	27	33	LLQRGSW			6	859.479	SLC_C212S_1	0	200507_FR_JK3_1_0sec_02	2	5.69464	384121	430.474
L5_C212S	27	33	LLQRGSW			6	859.479	SLC_C212S_1	0	200507_FR_JK3_1_0sec_03	2	5.69203	435138	430.458
L5_C212S	27	33	LLQRGSW			6	859.479	SLC_C212S_1	0.167	200507_FR_JK3_1_10sec_01	2	5.67469	343073	431.275
L5_C212S	27	33	LLQRGSW			6	859.479	SLC_C212S_1	0.167	200507_FR_JK3_1_10sec_02	2	5.68041	275093	431.255
L5_C212S	27	33	LLQRGSW			6	859.479	SLC_C212S_1	0.167	200507_FR_JK3_1_10sec_03	2	5.67474	258924	431.29
L5_C212S	27	33	LLQRGSW			6	859.479	SLC_C212S_1	1	200507_FR_JK3_1_60sec_01	2	5.66547	486091	431.404
L5_C212S	27	33	LLQRGSW			6	859.479	SLC_C212S_1	1	200507_FR_JK3_1_60sec_02	2	5.6689	384414	431.262
L5_C212S	27	33	LLQRGSW			6	859.479	SLC_C212S_1	1	200507_FR_JK3_1_60sec_03	2	5.66761	438194	431.285
L5_C212S	27	33	LLQRGSW			6	859.479	SLC_C212S_1	10	200507_FR_JK3_1_600sec_01	2	5.66462	481193	431.152
L5_C212S	27	33	LLQRGSW			6	859.479	SLC_C212S_1	10	200507_FR_JK3_1_600sec_02	2	5.67764	465843	431.197
L5_C212S	27	33	LLQRGSW			6	859.479	SLC_C212S_1	10	200507_FR_JK3_1_600sec_03	2	5.66116	451017	431.181
L5_C212S	27	33	LLQRGSW			6	859.479	SLC_C212S_1	30	200507_FR_JK3_1_1800sec_01	2	5.66181	449690	431.257
L5_C212S	27	33	LLQRGSW			6	859.479	SLC_C212S_1	30	200507_FR_JK3_1_1800sec_02	2	5.67427	504969	431.318
L5_C212S	27	33	LLQRGSW			6	859.479	SLC_C212S_1	30	200507_FR_JK3_1_1800sec_03	2	5.66951	481230	431.244
L5_C212S	27	33	LLQRGSW			6	859.479	SLC_C212S_1	120	200507_FR_JK3_1_7200sec_01	2	5.66707	544079	431.28
L5_C212S	27	33	LLQRGSW			6	859.479	SLC_C212S_1	120	200507_FR_JK3_1_7200sec_02	2	5.66878	455287	431.214
L5_C212S	27	33	LLQRGSW			6	859.479	SLC_C212S_1	120	200507_FR_JK3_1_7200sec_03	2	5.67098	431001	431.279
L5_C212S	27	33	LLQRGSW			6	859.479	SLC_C212S_2	0	200507_FR_JK3_2_0sec_01	2	5.68165	504964	430.461
L5_C212S	27	33	LLQRGSW			6	859.479	SLC_C212S_2	0	200507_FR_JK3_2_0sec_02	2	5.69027	468245	430.465
L5_C212S	27	33	LLQRGSW			6	859.479	SLC_C212S_2	0	200507_FR_JK3_2_0sec_03	2	5.68695	445674	430.439
L5_C212S	27	33	LLQRGSW			6	859.479	SLC_C212S_2	0.167	200507_FR_JK3_2_10sec_01	2	5.67276	281141	431.235
L5_C212S	27	33	LLQRGSW			6	859.479	SLC_C212S_2	0.167	200507_FR_JK3_2_10sec_02	2	5.6619	332548	431.269
L5_C212S	27	33	LLQRGSW			6	859.479	SLC_C212S_2	0.167	200507_FR_JK3_2_10sec_03	2	5.67098	287378	431.309
L5_C212S	27	33	LLQRGSW			6	859.479	SLC_C212S_2	1	200507_FR_JK3_2_60sec_01	2	5.66784	414722	431.266
L5_C212S	27	33	LLQRGSW			6	859.479	SLC_C212S_2	1	200507_FR_JK3_2_60sec_02	2	5.66882	432646	431.341
L5_C212S	27	33	LLQRGSW			6	859.479	SLC_C212S_2	1	200507_FR_JK3_2_60sec_03	2	5.66699	395683	431.315
L5_C212S	27	33	LLQRGSW			6	859.479	SLC_C212S_2	10	200507_FR_JK3_2_600sec_01	2	5.67047	459397	431.231
L5_C212S	27	33	LLQRGSW			6	859.479	SLC_C212S_2	10	200507_FR_JK3_2_600sec_02	2	5.6643	407655	431.173
L5_C212S	27	33	LLQRGSW			6	859.479	SLC_C212S_2	10	200507_FR_JK3_2_600sec_03	2	5.66446	455253	431.179
L5_C212S	27	33	LLQRGSW			6	859.479	SLC_C212S_2	30	200507_FR_JK3_2_1800sec_01	2	5.66212	462035	431.206
L5_C212S	27	33	LLQRGSW			6	859.479	SLC_C212S_2	30	200507_FR_JK3_2_1800sec_02	2	5.66177	433596	431.303
L5_C212S	27	33	LLQRGSW			6	859.479	SLC_C212S_2	30	200507_FR_JK3_2_1800sec_03	2	5.66364	375759	431.188
L5_C212S	27	33	LLQRGSW			6	859.479	SLC_C212S_2	120	200507_FR_JK3_2_7200sec_01	2	5.66189	440049	431.331
L5_C212S	27	33	LLQRGSW			6	859.479	SLC_C212S_2	120	200507_FR_JK3_2_7200sec_02	2	5.66529	409745	431.207
L5_C212S	27	33	LLQRGSW			6	859.479	SLC_C212S_2	120	200507_FR_JK3_2_7200sec_03	2	5.66432	383202	431.307
L5_C212S	27	38	LLQRGSWTGPRC			10	1373.71	L5_C212S_1	0	200505_FR_JK2_1_0sec_01	2	5.29108	1003587	687.683
L5_C212S	27	38	LLQRGSWTGPRC			10	1373.71	L5_C212S_1	0	200505_FR_JK2_1_0sec_02	2	5.28619	1039312	687.69
L5_C212S	27	38	LLQRGSWTGPRC			10	1373.71	L5_C212S_1	0	200505_FR_JK2_1_0sec_03	2	5.29101	1027946	687.692
L5_C212S	27	38	LLQRGSWTGPRC			10	1373.71	L5_C212S_1	0.167	200505_FR_JK2_1_10sec_01	2	5.28988	766760	689.483
L5_C212S	27	38	LLQRGSWTGPRC			10	1373.71	L5_C212S_1	0.167	200505_FR_JK2_1_10sec_02	2	5.27489	1340668	689.494
L5_C212S	27	38	LLQRGSWTGPRC			10	1373.71	L5_C212S_1	0.167	200505_FR_JK2_1_10sec_03	2	5.27703	1032709	689.597
L5_C212S	27	38	LLQRGSWTGPRC			10	1373.71	L5_C212S_1	1	200505_FR_JK2_1_60sec_01	2	5.27557	1356193	689.76
L5_C212S	27	38	LLQRGSWTGPRC			10	1373.71	L5_C212S_1	1	200505_FR_JK2_1_60sec_02	2	5.27964	1398977	689.704
L5_C212S	27	38	LLQRGSWTGPRC			10	1373.71	L5_C212S_1	1	200505_FR_JK2_1_60sec_03	2	5.26734	1231717	689.751
L5_C212S	27	38	LLQRGSWTGPRC			10	1373.71	L5_C212S_1	10	200505_FR_JK2_1_600sec_01	2	5.26731	1191231	689.997
L5_C212S	27	38	LLQRGSWTGPRC			10	1373.71	L5_C212S_1	10	200505_FR_JK2_1_600sec_02	2	5.27569	1310554	690.138
L5_C212S	27	38	LLQRGSWTGPRC			10	1373.71	L5_C212S_1	10	200505_FR_JK2_1_600sec_03	2	5.27009	1248663	690.044
L5_C212S	27	38	LLQRGSWTGPRC			10	1373.71	L5_C212S_1	30	200505_FR_JK2_1_1800sec_01	2	5.26615	1293750	690.433
L5_C212S	27	38	LLQRGSWTGPRC			10	1373.71	L5_C212S_1	30	200505_FR_JK2_1_1800sec_02	2	5.27933	1045798	690.484
L5_C212S	27	38	LLQRGSWTGPRC			10	1373.71	L5_C212S_1	30	200505_FR_JK2_1_1800sec_03	2	5.27413	953633	690.435
L5_C212S	27	38	LLQRGSWTGPRC			10	1373.71	L5_C212S_1	120	200505_FR_JK2_1_7200sec_01	2	5.27017	886454	690.847
L5_C212S	27	38	LLQRGSWTGPRC			10	1373.71	L5_C212S_1	120	200505_FR_JK2_1_7200sec_03	2	5.27469	848603	690.831
L5_C212S	27	38	LLQRGSWTGPRC			10	1373.71	L5_C212S_2	0	200505_FR_JK2_2_0sec_01	2	5.29352	772086	687.708
L5_C212S	27	38	LLQRGSWTGPRC			10	1373.71	L5_C212S_2	0	200505_FR_JK2_2_0sec_02	2	5.28837	998682	687.687
L5_C212S	27	38	LLQRGSWTGPRC			10	1373.71	L5_C212S_2	0	200505_FR_JK2_2_0sec_03	2	5.28883	1078392	687.681
L5_C212S	27	38	LLQRGSWTGPRC			10	1373.71	L5_C212S_2	0.167	200505_FR_JK2_2_10sec_01	2	5.27136	1056177	689.596
L5_C212S	27	38	LLQRGSWTGPRC			10	1373.71	L5_C212S_2	0.167	200505_FR_JK2_2_10sec_02	2	5.27454	735022	689.47
L5_C212S	27	38	LLQRGSWTGPRC			10	1373.71	L5_C212S_2	0.167	200505_FR_JK2_2_10sec_03	2	5.27477	889227	689.501
L5_C212S	27	38	LLQRGSWTGPRC			10	1373.71	L5_C212S_2	1	200505_FR_JK2_2_60sec_01	2	5.26682	1088053	689.746
L5_C212S	27	38	LLQRGSWTGPRC			10	1373.71	L5_C212S_2	1	200505_FR_JK2_2_60sec_02	2	5.26755	1182729	689.778
L5_C212S	27	38	LLQRGSWTGPRC			10	1373.71	L5_C212S_2	1	200505_FR_JK2_2_60sec_03	2	5.27111	1005535	689.755
L5_C212S	27	38	LLQRGSWTGPRC			10	1373.71	L5_C212S_2	10	200505_FR_JK2_2_600sec_01	2	5.2751	999232	690.018
L5_C212S	27	38	LLQRGSWTGPRC			10	1373.71	L5_C212S_2	10	200505_FR_JK2_2_600sec_02	2	5.27519	1040532	690.021
L5_C212S	27	38	LLQRGSWTGPRC			10	1373.71	L5_C212S_2	10	200505_FR_JK2_2_600sec_03	2	5.27226	1098319	690.094
L5_C212S	27	38	LLQRGSWTGPRC			10	1373.71	L5_C212S_2	30	200505_FR_JK2_2_1800sec_01	2	5.28081	901964	690.446
L5_C212S	27	38	LLQRGSWTGPRC			10	1373.71	L5_C212S_2	30	200505_FR_JK2_2_1800sec_02	2	5.27703	895309	690.397
L5_C212S	27	38	LLQRGSWTGPRC			10	1373.71	L5_C212S_2	30	200505_FR_JK2_2_1800sec_03	2	5.27863	923977	690.436
L5_C212S	27	38	LLQRGSWTGPRC			10	1373.71	L5_C212S_2	120	200505_FR_JK2_2_7200sec_01	2	5.27404	947214	690.889
L5_C212S	27	38	LLQRGSWTGPRC			10	1373.71	L5_C212S_2	120	200505_FR_JK2_2_7200sec_02	2	5.27646	798318	690.878
L5_C212S	27	38	LLQRGSWTGPRC			10	1373.71	L5_C212S_2	120	200505_FR_JK2_2_7200sec_03	2	5.27111	739523	690.861
L5_C212S	27	38	LLQRGSWTGPRC			10	1373.71	SLC_C212S_1	0	200507_FR_JK3_1_0sec_01	2	5.2895	806369	687.712
L5_C212S	27	38	LLQRGSWTGPRC			10	1373.71	SLC_C212S_1	0	200507_FR_JK3_1_0sec_02	2	5.2869	718353	687.694
L5_C212S	27	38	LLQRGSWTGPRC			10	1373.71	SLC_C212S_1	0	200507_FR_JK3_1_0sec_03	2	5.28993	720211	687.678
L5_C212S	27	38	LLQRGSWTGPRC			10	1373.71	SLC_C212S_1	0.167	200507_FR_JK3_1_10sec_01	2	5.27239	805991	689.641
L5_C212S	27	38	LLQRGSWTGPRC			10	1373.71	SLC_C212S_1	0.167	200507_FR_JK3_1_10sec_02	2	5.27833	655263	689.64
L5_C212S	27	38	LLQRGSWTGPRC			10	1373.71	SLC_C212S_1	0.167	200507_FR_JK3_1_10sec_03	2	5.26771	599200	689.56
L5_C212S	27	38	LLQRGSWTGPRC			10	1373.71	SLC_C212S_1	1	200507_FR_JK3_1_60sec_01	2	5.26045	951842	689.766
L5_C212S	27	38	LLQRGSWTGPRC			10	1373.71	SLC_C212S_1	1	200507_FR_JK3_1_60sec_02	2	5.26723	918433	689.798
L5_C212S	27	38	LLQRGSWTGPRC			10	1373.71	SLC_C212S_1	1	200507_FR_JK3_1_60sec_03	2	5.26944	746300	689.736
L5_C212S	27	38	LLQRGSWTGPRC			10	1373.71	SLC_C212S_1	10	200507_FR_JK3_1_600sec_01	2	5.26735	966575	689.981
L5_C212S	27	38	LLQRGSWTGPRC			10	1373.71	SLC_C212S_1	10	200507_FR_JK3_1_600sec_02	2	5.27883	885075	690.023
L5_C212S	27	38	LLQRGSWTGPRC			10	1373.71	SLC_C212S_1	30	200507_FR_JK3_1_1800sec_02	2	5.27341	781924	690.435
L5_C212S	27	38	LLQRGSWTGPRC			10	1373.71	SLC_C212S_1	30	200507_FR_JK3_1_1800sec_03	2	5.26304	716339	690.323
L5_C212S	27	38	LLQRGSWTGPRC			10	1373.71	SLC_C212S_1	120	200507_FR_JK3_1_7200sec_01	2	5.27186	821766	690.673
L5_C212S	27	38	LLQRGSWTGPRC			10	1373.71	SLC_C212S_1	120	200507_FR_JK3_1_7200sec_02	2	5.2676	777914	690.674
L5_C212S	27	38	LLQRGSWTGPRC			10	1373.71	SLC_C212S_1	120	200507_FR_JK3_1_7200sec_03	2	5.26438	595701	690.657
L5_C212S	27	38	LLQRGSWTGPRC			10	1373.71	SLC_C212S_2	0	200507_FR_JK3_2_0sec_01	2	5.27615	738022	687.671
L5_C212S	27	38	LLQRGSWTGPRC			10	1373.71	SLC_C212S_2	0	200507_FR_JK3_2_0sec_02	2	5.28674	750985	687.665
L5_C212S	27	38	LLQRGSWTGPRC			10	1373.71	SLC_C212S_2	0	200507_FR_JK3_2_0sec_03	2	5.28315	724029	687.696
L5_C212S	27	38	LLQRGSWTGPRC			10	1373.71	SLC_C212S_2	0.167	200507_FR_JK3_2_10sec_01	2	5.27135	572203	689.647
L5_C212S	27	38	LLQRGSWTGPRC			10	1373.71	SLC_C212S_2	0.167	200507_FR_JK3_2_10sec_02	2	5.26534	721465	689.59
L5_C212S	27	38	LLQRGSWTGPRC			10	1373.71	SLC_C212S_2	0.167	200507_FR_JK3_2_10sec_03	2	5.26916	667848	689.622
L5_C212S	27	38	LLQRGSWTGPRC			10	1373.71	SLC_C212S_2	1	200507_FR_JK3_2_60sec_01	2	5.26612	958819	689.768
L5_C212S	27	38	LLQRGSWTGPRC			10	1373.71	SLC_C212S_2	1	200507_FR_JK3_2_60sec_02	2	5.2686	875765	689.777
L5_C212S	27	38	LLQRGSWTGPRC			10	1373.71	SLC_C212S_2	1	200507_FR_JK3_2_60sec_03	2	5.26248	754909	689.757
L5_C212S	27	38	LLQRGSWTGPRC			10	1373.71	SLC_C212S_2	10	200507_FR_JK3_2_600sec_01	2	5.26574	761512	690.02
L5_C212S	27	38	LLQRGSWTGPRC			10	1373.71	SLC_C212S_2	10	200507_FR_JK3_2_600sec_02	2	5.26674	840843	689.986
L5_C212S	27	38	LLQRGSWTGPRC			10	1373.71	SLC_C212S_2	10	200507_FR_JK3_2_600sec_03	2	5.27001	775815	689.988
L5_C212S	27	38	LLQRGSWTGPRC			10	1373.71	SLC_C212S_2	30	200507_FR_JK3_2_1800sec_01	2	5.26681	655416	690.353
L5_C212S	27	38	LLQRGSWTGPRC			10	1373.71	SLC_C212S_2	30	200507_FR_JK3_2_1800sec_02	2	5.26186	808861	690.397
L5_C212S	27	38	LLQRGSWTGPRC			10	1373.71	SLC_C212S_2	30	200507_FR_JK3_2_1800sec_03	2	5.26907	667471	690.328
L5_C212S	27	38	LLQRGSWTGPRC			10	1373.71	SLC_C212S_2	120	200507_FR_JK3_2_7200sec_01	2	5.26785	663550	690.703
L5_C212S	27	38	LLQRGSWTGPRC			10	1373.71	SLC_C212S_2	120	200507_FR_JK3_2_7200sec_02	2	5.26873	640356	690.683
L5_C212S	27	38	LLQRGSWTGPRC			10	1373.71	SLC_C212S_2	120	200507_FR_JK3_2_7200sec_03	2	5.26438	713870	690.675
L5_C212S	28	34	LQRGSWT			6	847.442	L5_C212S_1	0	200505_FR_JK2_1_0sec_01	1	4.46938	1630808	847.878
L5_C212S	28	34	LQRGSWT			6	847.442	L5_C212S_1	0	200505_FR_JK2_1_0sec_02	1	4.46207	1608865	847.821
L5_C212S	28	34	LQRGSWT			6	847.442	L5_C212S_1	0	200505_FR_JK2_1_0sec_03	1	4.46643	1495235	847.779
L5_C212S	28	34	LQRGSWT			6	847.442	L5_C212S_1	0.167	200505_FR_JK2_1_10sec_01	1	4.46144	662954	851.709
L5_C212S	28	34	LQRGSWT			6	847.442	L5_C212S_1	0.167	200505_FR_JK2_1_10sec_02	1	4.44787	1272175	851.47
L5_C212S	28	34	LQRGSWT			6	847.442	L5_C212S_1	0.167	200505_FR_JK2_1_10sec_03	1	4.44985	844316	851.686
L5_C212S	28	34	LQRGSWT			6	847.442	L5_C212S_1	1	200505_FR_JK2_1_60sec_02	1	4.45443	1236065	851.688
L5_C212S	28	34	LQRGSWT			6	847.442	L5_C212S_1	10	200505_FR_JK2_1_600sec_01	1	4.44363	1249358	851.384
L5_C212S	28	34	LQRGSWT			6	847.442	L5_C212S_1	10	200505_FR_JK2_1_600sec_02	1	4.45232	1349267	851.321
L5_C212S	28	34	LQRGSWT			6	847.442	L5_C212S_1	10	200505_FR_JK2_1_600sec_03	1	4.44248	1387830	851.248
L5_C212S	28	34	LQRGSWT			6	847.442	L5_C212S_1	30	200505_FR_JK2_1_1800sec_03	1	4.45238	1090460	851.503
L5_C212S	28	34	LQRGSWT			6	847.442	L5_C212S_1	120	200505_FR_JK2_1_7200sec_01	1	4.44895	829238	851.597
L5_C212S	28	34	LQRGSWT			6	847.442	L5_C212S_1	120	200505_FR_JK2_1_7200sec_02	1	4.44439	951465	851.484
L5_C212S	28	34	LQRGSWT			6	847.442	L5_C212S_1	120	200505_FR_JK2_1_7200sec_03	1	4.45127	963254	851.562
L5_C212S	28	34	LQRGSWT			6	847.442	L5_C212S_2	0	200505_FR_JK2_2_0sec_01	1	4.46777	1261801	847.821
L5_C212S	28	34	LQRGSWT			6	847.442	L5_C212S_2	0	200505_FR_JK2_2_0sec_02	1	4.45936	1573727	847.812
L5_C212S	28	34	LQRGSWT			6	847.442	L5_C212S_2	0	200505_FR_JK2_2_0sec_03	1	4.46049	1504737	847.835
L5_C212S	28	34	LQRGSWT			6	847.442	L5_C212S_2	0.167	200505_FR_JK2_2_10sec_01	1	4.44098	946429	851.707
L5_C212S	28	34	LQRGSWT			6	847.442	L5_C212S_2	0.167	200505_FR_JK2_2_10sec_02	1	4.4516	650835	851.652
L5_C212S	28	34	LQRGSWT			6	847.442	L5_C212S_2	0.167	200505_FR_JK2_2_10sec_03	1	4.44963	717538	851.625
L5_C212S	28	34	LQRGSWT			6	847.442	L5_C212S_2	1	200505_FR_JK2_2_60sec_01	1	4.44428	1129109	851.623
L5_C212S	28	34	LQRGSWT			6	847.442	L5_C212S_2	1	200505_FR_JK2_2_60sec_02	1	4.43997	1194576	851.662
L5_C212S	28	34	LQRGSWT			6	847.442	L5_C212S_2	1	200505_FR_JK2_2_60sec_03	1	4.44469	1065106	851.705
L5_C212S	28	34	LQRGSWT			6	847.442	L5_C212S_2	10	200505_FR_JK2_2_600sec_01	1	4.44494	995938	851.183
L5_C212S	28	34	LQRGSWT			6	847.442	L5_C212S_2	10	200505_FR_JK2_2_600sec_02	1	4.44624	1184274	851.147
L5_C212S	28	34	LQRGSWT			6	847.442	L5_C212S_2	10	200505_FR_JK2_2_600sec_03	1	4.44761	1002074	851.214
L5_C212S	28	34	LQRGSWT			6	847.442	L5_C212S_2	30	200505_FR_JK2_2_1800sec_01	1	4.45145	845381	851.546
L5_C212S	28	34	LQRGSWT			6	847.442	L5_C212S_2	30	200505_FR_JK2_2_1800sec_02	1	4.4547	789319	851.644
L5_C212S	28	34	LQRGSWT			6	847.442	L5_C212S_2	30	200505_FR_JK2_2_1800sec_03	1	4.45201	873075	851.49
L5_C212S	28	34	LQRGSWT			6	847.442	L5_C212S_2	120	200505_FR_JK2_2_7200sec_01	1	4.45413	861637	851.567
L5_C212S	28	34	LQRGSWT			6	847.442	L5_C212S_2	120	200505_FR_JK2_2_7200sec_02	1	4.45196	687336	851.536
L5_C212S	28	34	LQRGSWT			6	847.442	L5_C212S_2	120	200505_FR_JK2_2_7200sec_03	1	4.4508	786430	851.601
L5_C212S	28	34	LQRGSWT			6	847.442	SLC_C212S_1	0	200507_FR_JK3_1_0sec_01	1	4.46143	1589666	847.809
L5_C212S	28	34	LQRGSWT			6	847.442	SLC_C212S_1	0	200507_FR_JK3_1_0sec_02	1	4.45964	1144177	847.784
L5_C212S	28	34	LQRGSWT			6	847.442	SLC_C212S_1	0	200507_FR_JK3_1_0sec_03	1	4.4608	1282106	847.792
L5_C212S	28	34	LQRGSWT			6	847.442	SLC_C212S_1	0.167	200507_FR_JK3_1_10sec_01	1	4.44306	782204	851.543
L5_C212S	28	34	LQRGSWT			6	847.442	SLC_C212S_1	0.167	200507_FR_JK3_1_10sec_02	1	4.45073	567005	851.457
L5_C212S	28	34	LQRGSWT			6	847.442	SLC_C212S_1	0.167	200507_FR_JK3_1_10sec_03	1	4.44353	437141	851.387
L5_C212S	28	34	LQRGSWT			6	847.442	SLC_C212S_1	1	200507_FR_JK3_1_60sec_01	1	4.43987	1129331	851.342
L5_C212S	28	34	LQRGSWT			6	847.442	SLC_C212S_1	1	200507_FR_JK3_1_60sec_02	1	4.44136	890830	851.4
L5_C212S	28	34	LQRGSWT			6	847.442	SLC_C212S_1	1	200507_FR_JK3_1_60sec_03	1	4.44128	936570	851.357
L5_C212S	28	34	LQRGSWT			6	847.442	SLC_C212S_1	10	200507_FR_JK3_1_600sec_01	1	4.43763	1200750	850.867
L5_C212S	28	34	LQRGSWT			6	847.442	SLC_C212S_1	10	200507_FR_JK3_1_600sec_02	1	4.45066	1415507	850.974
L5_C212S	28	34	LQRGSWT			6	847.442	SLC_C212S_1	10	200507_FR_JK3_1_600sec_03	1	4.43665	1283393	850.981
L5_C212S	28	34	LQRGSWT			6	847.442	SLC_C212S_1	30	200507_FR_JK3_1_1800sec_01	1	4.43338	1180573	851.19
L5_C212S	28	34	LQRGSWT			6	847.442	SLC_C212S_1	30	200507_FR_JK3_1_1800sec_02	1	4.44818	1261174	851.279
L5_C212S	28	34	LQRGSWT			6	847.442	SLC_C212S_1	30	200507_FR_JK3_1_1800sec_03	1	4.44176	1068789	851.248
L5_C212S	28	34	LQRGSWT			6	847.442	SLC_C212S_1	120	200507_FR_JK3_1_7200sec_01	1	4.44993	1149740	851.196
L5_C212S	28	34	LQRGSWT			6	847.442	SLC_C212S_1	120	200507_FR_JK3_1_7200sec_02	1	4.44271	1042137	851.203
L5_C212S	28	34	LQRGSWT			6	847.442	SLC_C212S_1	120	200507_FR_JK3_1_7200sec_03	1	4.44115	1049647	851.197
L5_C212S	28	34	LQRGSWT			6	847.442	SLC_C212S_2	0	200507_FR_JK3_2_0sec_01	1	4.45429	1401241	847.803
L5_C212S	28	34	LQRGSWT			6	847.442	SLC_C212S_2	0	200507_FR_JK3_2_0sec_02	1	4.45521	1646622	847.822
L5_C212S	28	34	LQRGSWT			6	847.442	SLC_C212S_2	0	200507_FR_JK3_2_0sec_03	1	4.45348	1542172	847.801
L5_C212S	28	34	LQRGSWT			6	847.442	SLC_C212S_2	0.167	200507_FR_JK3_2_10sec_01	1	4.44501	542026	851.458
L5_C212S	28	34	LQRGSWT			6	847.442	SLC_C212S_2	0.167	200507_FR_JK3_2_10sec_02	1	4.44313	741938	851.461
L5_C212S	28	34	LQRGSWT			6	847.442	SLC_C212S_2	0.167	200507_FR_JK3_2_10sec_03	1	4.44447	617926	851.538
L5_C212S	28	34	LQRGSWT			6	847.442	SLC_C212S_2	1	200507_FR_JK3_2_60sec_01	1	4.44263	1036495	851.346
L5_C212S	28	34	LQRGSWT			6	847.442	SLC_C212S_2	1	200507_FR_JK3_2_60sec_02	1	4.44252	955762	851.413
L5_C212S	28	34	LQRGSWT			6	847.442	SLC_C212S_2	1	200507_FR_JK3_2_60sec_03	1	4.44055	986725	851.445
L5_C212S	28	34	LQRGSWT			6	847.442	SLC_C212S_2	10	200507_FR_JK3_2_600sec_01	1	4.4407	1054157	850.927
L5_C212S	28	34	LQRGSWT			6	847.442	SLC_C212S_2	10	200507_FR_JK3_2_600sec_02	1	4.43884	1075207	850.792
L5_C212S	28	34	LQRGSWT			6	847.442	SLC_C212S_2	10	200507_FR_JK3_2_600sec_03	1	4.44106	1073299	850.934
L5_C212S	28	34	LQRGSWT			6	847.442	SLC_C212S_2	30	200507_FR_JK3_2_1800sec_01	1	4.43837	1171124	851.256
L5_C212S	28	34	LQRGSWT			6	847.442	SLC_C212S_2	30	200507_FR_JK3_2_1800sec_02	1	4.43803	991954	851.264
L5_C212S	28	34	LQRGSWT			6	847.442	SLC_C212S_2	30	200507_FR_JK3_2_1800sec_03	1	4.43877	973038	851.244
L5_C212S	28	34	LQRGSWT			6	847.442	SLC_C212S_2	120	200507_FR_JK3_2_7200sec_01	1	4.44277	826428	851.367
L5_C212S	28	34	LQRGSWT			6	847.442	SLC_C212S_2	120	200507_FR_JK3_2_7200sec_02	1	4.44517	932357	851.266
L5_C212S	28	34	LQRGSWT			6	847.442	SLC_C212S_2	120	200507_FR_JK3_2_7200sec_03	1	4.43848	991858	851.152
L5_C212S	42	50	GFQSKHNSV			8	1003.5	L5_C212S_1	0	200505_FR_JK2_1_0sec_01	1	4.92095	170709	1003.87
L5_C212S	42	50	GFQSKHNSV			8	1003.5	L5_C212S_1	0	200505_FR_JK2_1_0sec_02	1	4.9078	181609	1003.83
L5_C212S	42	50	GFQSKHNSV			8	1003.5	L5_C212S_1	0	200505_FR_JK2_1_0sec_03	1	4.91802	145140	1003.81
L5_C212S	42	50	GFQSKHNSV			8	1003.5	L5_C212S_1	0.167	200505_FR_JK2_1_10sec_01	1	4.91607	158640	1004.8
L5_C212S	42	50	GFQSKHNSV			8	1003.5	L5_C212S_1	0.167	200505_FR_JK2_1_10sec_02	1	4.88902	294414	1004.66
L5_C212S	42	50	GFQSKHNSV			8	1003.5	L5_C212S_1	0.167	200505_FR_JK2_1_10sec_03	1	4.89523	265336	1004.77
L5_C212S	42	50	GFQSKHNSV			8	1003.5	L5_C212S_1	1	200505_FR_JK2_1_60sec_01	1	4.88894	318381	1004.81
L5_C212S	42	50	GFQSKHNSV			8	1003.5	L5_C212S_1	1	200505_FR_JK2_1_60sec_02	1	4.89833	284620	1004.82
L5_C212S	42	50	GFQSKHNSV			8	1003.5	L5_C212S_1	1	200505_FR_JK2_1_60sec_03	1	4.89145	299099	1004.84
L5_C212S	42	50	GFQSKHNSV			8	1003.5	L5_C212S_1	10	200505_FR_JK2_1_600sec_01	1	4.88952	253169	1004.71
L5_C212S	42	50	GFQSKHNSV			8	1003.5	L5_C212S_1	10	200505_FR_JK2_1_600sec_02	1	4.89615	280175	1004.77
L5_C212S	42	50	GFQSKHNSV			8	1003.5	L5_C212S_1	10	200505_FR_JK2_1_600sec_03	1	4.88596	264309	1004.74
L5_C212S	42	50	GFQSKHNSV			8	1003.5	L5_C212S_1	30	200505_FR_JK2_1_1800sec_01	1	4.8904	311529	1004.78
L5_C212S	42	50	GFQSKHNSV			8	1003.5	L5_C212S_1	30	200505_FR_JK2_1_1800sec_02	1	4.89694	261757	1004.85
L5_C212S	42	50	GFQSKHNSV			8	1003.5	L5_C212S_1	30	200505_FR_JK2_1_1800sec_03	1	4.89776	285413	1004.65
L5_C212S	42	50	GFQSKHNSV			8	1003.5	L5_C212S_1	120	200505_FR_JK2_1_7200sec_01	1	4.8975	210985	1004.67
L5_C212S	42	50	GFQSKHNSV			8	1003.5	L5_C212S_1	120	200505_FR_JK2_1_7200sec_02	1	4.89674	238517	1004.68
L5_C212S	42	50	GFQSKHNSV			8	1003.5	L5_C212S_1	120	200505_FR_JK2_1_7200sec_03	1	4.89929	222709	1004.67
L5_C212S	42	50	GFQSKHNSV			8	1003.5	L5_C212S_2	0	200505_FR_JK2_2_0sec_01	1	4.9184	180170	1003.83
L5_C212S	42	50	GFQSKHNSV			8	1003.5	L5_C212S_2	0	200505_FR_JK2_2_0sec_02	1	4.90617	218886	1003.8
L5_C212S	42	50	GFQSKHNSV			8	1003.5	L5_C212S_2	0	200505_FR_JK2_2_0sec_03	1	4.90978	195934	1003.81
L5_C212S	42	50	GFQSKHNSV			8	1003.5	L5_C212S_2	0.167	200505_FR_JK2_2_10sec_01	1	4.88753	254983	1004.67
L5_C212S	42	50	GFQSKHNSV			8	1003.5	L5_C212S_2	0.167	200505_FR_JK2_2_10sec_02	1	4.89919	164169	1004.59
L5_C212S	42	50	GFQSKHNSV			8	1003.5	L5_C212S_2	0.167	200505_FR_JK2_2_10sec_03	1	4.89576	201514	1004.75
L5_C212S	42	50	GFQSKHNSV			8	1003.5	L5_C212S_2	1	200505_FR_JK2_2_60sec_01	1	4.88826	300569	1004.75
L5_C212S	42	50	GFQSKHNSV			8	1003.5	L5_C212S_2	1	200505_FR_JK2_2_60sec_02	1	4.88262	278806	1004.8
L5_C212S	42	50	GFQSKHNSV			8	1003.5	L5_C212S_2	1	200505_FR_JK2_2_60sec_03	1	4.88505	292315	1004.74
L5_C212S	42	50	GFQSKHNSV			8	1003.5	L5_C212S_2	10	200505_FR_JK2_2_600sec_01	1	4.89021	237166	1004.52
L5_C212S	42	50	GFQSKHNSV			8	1003.5	L5_C212S_2	10	200505_FR_JK2_2_600sec_02	1	4.89049	246772	1004.67
L5_C212S	42	50	GFQSKHNSV			8	1003.5	L5_C212S_2	10	200505_FR_JK2_2_600sec_03	1	4.89263	200073	1004.6
L5_C212S	42	50	GFQSKHNSV			8	1003.5	L5_C212S_2	30	200505_FR_JK2_2_1800sec_01	1	4.89987	222853	1004.77
L5_C212S	42	50	GFQSKHNSV			8	1003.5	L5_C212S_2	30	200505_FR_JK2_2_1800sec_02	1	4.90013	205316	1004.74
L5_C212S	42	50	GFQSKHNSV			8	1003.5	L5_C212S_2	30	200505_FR_JK2_2_1800sec_03	1	4.90182	199043	1004.67
L5_C212S	42	50	GFQSKHNSV			8	1003.5	L5_C212S_2	120	200505_FR_JK2_2_7200sec_01	1	4.89882	204230	1004.72
L5_C212S	42	50	GFQSKHNSV			8	1003.5	L5_C212S_2	120	200505_FR_JK2_2_7200sec_02	1	4.89911	165023	1004.65
L5_C212S	42	50	GFQSKHNSV			8	1003.5	L5_C212S_2	120	200505_FR_JK2_2_7200sec_03	1	4.89919	190260	1004.7
L5_C212S	42	50	GFQSKHNSV			8	1003.5	SLC_C212S_1	0	200507_FR_JK3_1_0sec_01	1	4.89593	123258	1003.72
L5_C212S	42	50	GFQSKHNSV			8	1003.5	SLC_C212S_1	0	200507_FR_JK3_1_0sec_02	1	4.90408	107817	1003.83
L5_C212S	42	50	GFQSKHNSV			8	1003.5	SLC_C212S_1	0	200507_FR_JK3_1_0sec_03	1	4.90152	111619	1003.84
L5_C212S	42	50	GFQSKHNSV			8	1003.5	SLC_C212S_1	0.167	200507_FR_JK3_1_10sec_01	1	4.89012	180270	1004.81
L5_C212S	42	50	GFQSKHNSV			8	1003.5	SLC_C212S_1	0.167	200507_FR_JK3_1_10sec_02	1	4.89572	144465	1004.8
L5_C212S	42	50	GFQSKHNSV			8	1003.5	SLC_C212S_1	0.167	200507_FR_JK3_1_10sec_03	1	4.88965	111827	1004.77
L5_C212S	42	50	GFQSKHNSV			8	1003.5	SLC_C212S_1	1	200507_FR_JK3_1_60sec_01	1	4.87577	215736	1004.89
L5_C212S	42	50	GFQSKHNSV			8	1003.5	SLC_C212S_1	1	200507_FR_JK3_1_60sec_02	1	4.87775	188632	1004.87
L5_C212S	42	50	GFQSKHNSV			8	1003.5	SLC_C212S_1	1	200507_FR_JK3_1_60sec_03	1	4.87852	183855	1004.73
L5_C212S	42	50	GFQSKHNSV			8	1003.5	SLC_C212S_1	10	200507_FR_JK3_1_600sec_01	1	4.87196	202224	1004.58
L5_C212S	42	50	GFQSKHNSV			8	1003.5	SLC_C212S_1	10	200507_FR_JK3_1_600sec_02	1	4.88779	250699	1004.74
L5_C212S	42	50	GFQSKHNSV			8	1003.5	SLC_C212S_1	10	200507_FR_JK3_1_600sec_03	1	4.87423	244150	1004.7
L5_C212S	42	50	GFQSKHNSV			8	1003.5	SLC_C212S_1	30	200507_FR_JK3_1_1800sec_01	1	4.87488	200368	1004.77
L5_C212S	42	50	GFQSKHNSV			8	1003.5	SLC_C212S_1	30	200507_FR_JK3_1_1800sec_02	1	4.8835	205250	1004.82
L5_C212S	42	50	GFQSKHNSV			8	1003.5	SLC_C212S_1	30	200507_FR_JK3_1_1800sec_03	1	4.88082	177761	1004.8
L5_C212S	42	50	GFQSKHNSV			8	1003.5	SLC_C212S_1	120	200507_FR_JK3_1_7200sec_02	1	4.87849	182308	1004.8
L5_C212S	42	50	GFQSKHNSV			8	1003.5	SLC_C212S_1	120	200507_FR_JK3_1_7200sec_03	1	4.88261	196029	1004.81
L5_C212S	42	50	GFQSKHNSV			8	1003.5	SLC_C212S_2	0	200507_FR_JK3_2_0sec_01	1	4.89727	105310	1003.85
L5_C212S	42	50	GFQSKHNSV			8	1003.5	SLC_C212S_2	0	200507_FR_JK3_2_0sec_02	1	4.89525	132881	1003.83
L5_C212S	42	50	GFQSKHNSV			8	1003.5	SLC_C212S_2	0	200507_FR_JK3_2_0sec_03	1	4.89343	112618	1003.78
L5_C212S	42	50	GFQSKHNSV			8	1003.5	SLC_C212S_2	0.167	200507_FR_JK3_2_10sec_01	1	4.89177	123276	1004.91
L5_C212S	42	50	GFQSKHNSV			8	1003.5	SLC_C212S_2	0.167	200507_FR_JK3_2_10sec_02	1	4.87939	159254	1004.88
L5_C212S	42	50	GFQSKHNSV			8	1003.5	SLC_C212S_2	0.167	200507_FR_JK3_2_10sec_03	1	4.8867	136503	1004.8
L5_C212S	42	50	GFQSKHNSV			8	1003.5	SLC_C212S_2	1	200507_FR_JK3_2_60sec_01	1	4.87791	202528	1004.88
L5_C212S	42	50	GFQSKHNSV			8	1003.5	SLC_C212S_2	1	200507_FR_JK3_2_60sec_02	1	4.87946	192876	1004.86
L5_C212S	42	50	GFQSKHNSV			8	1003.5	SLC_C212S_2	1	200507_FR_JK3_2_60sec_03	1	4.88084	191536	1004.77
L5_C212S	42	50	GFQSKHNSV			8	1003.5	SLC_C212S_2	10	200507_FR_JK3_2_600sec_01	1	4.87566	212864	1004.71
L5_C212S	42	50	GFQSKHNSV			8	1003.5	SLC_C212S_2	10	200507_FR_JK3_2_600sec_02	1	4.87569	174618	1004.7
L5_C212S	42	50	GFQSKHNSV			8	1003.5	SLC_C212S_2	10	200507_FR_JK3_2_600sec_03	1	4.87241	179153	1004.73
L5_C212S	42	50	GFQSKHNSV			8	1003.5	SLC_C212S_2	30	200507_FR_JK3_2_1800sec_01	1	4.8799	189422	1004.74
L5_C212S	42	50	GFQSKHNSV			8	1003.5	SLC_C212S_2	30	200507_FR_JK3_2_1800sec_02	1	4.87969	184648	1004.73
L5_C212S	42	50	GFQSKHNSV			8	1003.5	SLC_C212S_2	30	200507_FR_JK3_2_1800sec_03	1	4.87563	173727	1004.76
L5_C212S	42	50	GFQSKHNSV			8	1003.5	SLC_C212S_2	120	200507_FR_JK3_2_7200sec_01	1	4.88423	153059	1004.8
L5_C212S	42	50	GFQSKHNSV			8	1003.5	SLC_C212S_2	120	200507_FR_JK3_2_7200sec_02	1	4.88494	167645	1004.78
L5_C212S	42	50	GFQSKHNSV			8	1003.5	SLC_C212S_2	120	200507_FR_JK3_2_7200sec_03	1	4.87666	175511	1004.82
L5_C212S	43	60	FQSKHNSVTHVFGSGTQL			17	1973.98	L5_C212S_1	0	200505_FR_JK2_1_0sec_01	3	5.22684	2114153	659.109
L5_C212S	43	60	FQSKHNSVTHVFGSGTQL			17	1973.98	L5_C212S_1	0	200505_FR_JK2_1_0sec_02	3	5.21941	2051748	659.085
L5_C212S	43	60	FQSKHNSVTHVFGSGTQL			17	1973.98	L5_C212S_1	0	200505_FR_JK2_1_0sec_03	3	5.22669	1757613	659.097
L5_C212S	43	60	FQSKHNSVTHVFGSGTQL			17	1973.98	L5_C212S_1	0.167	200505_FR_JK2_1_10sec_01	3	5.21162	1494250	660.484
L5_C212S	43	60	FQSKHNSVTHVFGSGTQL			17	1973.98	L5_C212S_1	0.167	200505_FR_JK2_1_10sec_02	3	5.1981	2337994	660.383
L5_C212S	43	60	FQSKHNSVTHVFGSGTQL			17	1973.98	L5_C212S_1	0.167	200505_FR_JK2_1_10sec_03	3	5.19491	2110577	660.457
L5_C212S	43	60	FQSKHNSVTHVFGSGTQL			17	1973.98	L5_C212S_1	1	200505_FR_JK2_1_60sec_01	3	5.19367	2603615	660.457
L5_C212S	43	60	FQSKHNSVTHVFGSGTQL			17	1973.98	L5_C212S_1	1	200505_FR_JK2_1_60sec_02	3	5.20713	2135930	660.462
L5_C212S	43	60	FQSKHNSVTHVFGSGTQL			17	1973.98	L5_C212S_1	1	200505_FR_JK2_1_60sec_03	3	5.19582	2612368	660.437
L5_C212S	43	60	FQSKHNSVTHVFGSGTQL			17	1973.98	L5_C212S_1	10	200505_FR_JK2_1_600sec_01	3	5.18959	1897079	660.357
L5_C212S	43	60	FQSKHNSVTHVFGSGTQL			17	1973.98	L5_C212S_1	10	200505_FR_JK2_1_600sec_02	3	5.20299	1505064	660.355
L5_C212S	43	60	FQSKHNSVTHVFGSGTQL			17	1973.98	L5_C212S_1	10	200505_FR_JK2_1_600sec_03	3	5.19467	1809890	660.279
L5_C212S	43	60	FQSKHNSVTHVFGSGTQL			17	1973.98	L5_C212S_1	30	200505_FR_JK2_1_1800sec_01	3	5.19124	1352459	660.444
L5_C212S	43	60	FQSKHNSVTHVFGSGTQL			17	1973.98	L5_C212S_1	30	200505_FR_JK2_1_1800sec_03	3	5.20662	1180564	660.406
L5_C212S	43	60	FQSKHNSVTHVFGSGTQL			17	1973.98	L5_C212S_1	120	200505_FR_JK2_1_7200sec_01	3	5.19583	1020847	660.453
L5_C212S	43	60	FQSKHNSVTHVFGSGTQL			17	1973.98	L5_C212S_1	120	200505_FR_JK2_1_7200sec_02	3	5.19879	1099652	660.408
L5_C212S	43	60	FQSKHNSVTHVFGSGTQL			17	1973.98	L5_C212S_1	120	200505_FR_JK2_1_7200sec_03	3	5.20526	1051573	660.45
L5_C212S	43	60	FQSKHNSVTHVFGSGTQL			17	1973.98	L5_C212S_2	0	200505_FR_JK2_2_0sec_01	3	5.22686	1771795	659.066
L5_C212S	43	60	FQSKHNSVTHVFGSGTQL			17	1973.98	L5_C212S_2	0	200505_FR_JK2_2_0sec_02	3	5.21488	1988109	659.109
L5_C212S	43	60	FQSKHNSVTHVFGSGTQL			17	1973.98	L5_C212S_2	0	200505_FR_JK2_2_0sec_03	3	5.22093	1948663	659.098
L5_C212S	43	60	FQSKHNSVTHVFGSGTQL			17	1973.98	L5_C212S_2	0.167	200505_FR_JK2_2_10sec_01	3	5.18865	2141902	660.448
L5_C212S	43	60	FQSKHNSVTHVFGSGTQL			17	1973.98	L5_C212S_2	0.167	200505_FR_JK2_2_10sec_02	3	5.19883	1594690	660.455
L5_C212S	43	60	FQSKHNSVTHVFGSGTQL			17	1973.98	L5_C212S_2	0.167	200505_FR_JK2_2_10sec_03	3	5.20167	1790002	660.428
L5_C212S	43	60	FQSKHNSVTHVFGSGTQL			17	1973.98	L5_C212S_2	1	200505_FR_JK2_2_60sec_01	3	5.19397	2363800	660.491
L5_C212S	43	60	FQSKHNSVTHVFGSGTQL			17	1973.98	L5_C212S_2	1	200505_FR_JK2_2_60sec_02	3	5.19344	2542911	660.44
L5_C212S	43	60	FQSKHNSVTHVFGSGTQL			17	1973.98	L5_C212S_2	1	200505_FR_JK2_2_60sec_03	3	5.19817	1970231	660.361
L5_C212S	43	60	FQSKHNSVTHVFGSGTQL			17	1973.98	L5_C212S_2	10	200505_FR_JK2_2_600sec_01	3	5.19589	1503155	660.318
L5_C212S	43	60	FQSKHNSVTHVFGSGTQL			17	1973.98	L5_C212S_2	10	200505_FR_JK2_2_600sec_03	3	5.19857	1330286	660.348
L5_C212S	43	60	FQSKHNSVTHVFGSGTQL			17	1973.98	L5_C212S_2	30	200505_FR_JK2_2_1800sec_01	3	5.20206	984179	660.472
L5_C212S	43	60	FQSKHNSVTHVFGSGTQL			17	1973.98	L5_C212S_2	30	200505_FR_JK2_2_1800sec_02	3	5.20334	1033914	660.498
L5_C212S	43	60	FQSKHNSVTHVFGSGTQL			17	1973.98	L5_C212S_2	120	200505_FR_JK2_2_7200sec_01	3	5.20812	1054867	660.413
L5_C212S	43	60	FQSKHNSVTHVFGSGTQL			17	1973.98	L5_C212S_2	120	200505_FR_JK2_2_7200sec_02	3	5.20424	867855	660.394
L5_C212S	43	60	FQSKHNSVTHVFGSGTQL			17	1973.98	L5_C212S_2	120	200505_FR_JK2_2_7200sec_03	3	5.20482	870958	660.491
L5_C212S	43	60	FQSKHNSVTHVFGSGTQL			17	1973.98	SLC_C212S_1	0	200507_FR_JK3_1_0sec_01	3	5.21628	1317965	659.028
L5_C212S	43	60	FQSKHNSVTHVFGSGTQL			17	1973.98	SLC_C212S_1	0	200507_FR_JK3_1_0sec_02	3	5.21563	1345236	659.034
L5_C212S	43	60	FQSKHNSVTHVFGSGTQL			17	1973.98	SLC_C212S_1	0	200507_FR_JK3_1_0sec_03	3	5.2099	1301734	659.041
L5_C212S	43	60	FQSKHNSVTHVFGSGTQL			17	1973.98	SLC_C212S_1	0.167	200507_FR_JK3_1_10sec_01	3	5.19011	1235278	659.584
L5_C212S	43	60	FQSKHNSVTHVFGSGTQL			17	1973.98	SLC_C212S_1	0.167	200507_FR_JK3_1_10sec_02	3	5.19956	1054270	659.605
L5_C212S	43	60	FQSKHNSVTHVFGSGTQL			17	1973.98	SLC_C212S_1	0.167	200507_FR_JK3_1_10sec_03	3	5.19432	1070998	659.501
L5_C212S	43	60	FQSKHNSVTHVFGSGTQL			17	1973.98	SLC_C212S_1	1	200507_FR_JK3_1_60sec_01	3	5.1797	1376301	659.745
L5_C212S	43	60	FQSKHNSVTHVFGSGTQL			17	1973.98	SLC_C212S_1	1	200507_FR_JK3_1_60sec_02	3	5.18382	1301853	659.742
L5_C212S	43	60	FQSKHNSVTHVFGSGTQL			17	1973.98	SLC_C212S_1	1	200507_FR_JK3_1_60sec_03	3	5.1871	1146629	659.726
L5_C212S	43	60	FQSKHNSVTHVFGSGTQL			17	1973.98	SLC_C212S_1	10	200507_FR_JK3_1_600sec_01	3	5.17999	988543	659.765
L5_C212S	43	60	FQSKHNSVTHVFGSGTQL			17	1973.98	SLC_C212S_1	10	200507_FR_JK3_1_600sec_02	3	5.19379	1068719	659.832
L5_C212S	43	60	FQSKHNSVTHVFGSGTQL			17	1973.98	SLC_C212S_1	10	200507_FR_JK3_1_600sec_03	3	5.182	994081	659.816
L5_C212S	43	60	FQSKHNSVTHVFGSGTQL			17	1973.98	SLC_C212S_1	30	200507_FR_JK3_1_1800sec_01	3	5.17731	805588	659.912
L5_C212S	43	60	FQSKHNSVTHVFGSGTQL			17	1973.98	SLC_C212S_1	30	200507_FR_JK3_1_1800sec_02	3	5.1956	705526	659.838
L5_C212S	43	60	FQSKHNSVTHVFGSGTQL			17	1973.98	SLC_C212S_1	30	200507_FR_JK3_1_1800sec_03	3	5.18612	646821	659.886
L5_C212S	43	60	FQSKHNSVTHVFGSGTQL			17	1973.98	SLC_C212S_1	120	200507_FR_JK3_1_7200sec_01	3	5.18822	715129	659.964
L5_C212S	43	60	FQSKHNSVTHVFGSGTQL			17	1973.98	SLC_C212S_1	120	200507_FR_JK3_1_7200sec_02	3	5.18751	602413	659.964
L5_C212S	43	60	FQSKHNSVTHVFGSGTQL			17	1973.98	SLC_C212S_1	120	200507_FR_JK3_1_7200sec_03	3	5.18546	648103	659.981
L5_C212S	43	60	FQSKHNSVTHVFGSGTQL			17	1973.98	SLC_C212S_2	0	200507_FR_JK3_2_0sec_01	3	5.20513	1347809	659.035
L5_C212S	43	60	FQSKHNSVTHVFGSGTQL			17	1973.98	SLC_C212S_2	0	200507_FR_JK3_2_0sec_02	3	5.20451	1371445	659.019
L5_C212S	43	60	FQSKHNSVTHVFGSGTQL			17	1973.98	SLC_C212S_2	0	200507_FR_JK3_2_0sec_03	3	5.20202	1328557	659.031
L5_C212S	43	60	FQSKHNSVTHVFGSGTQL			17	1973.98	SLC_C212S_2	0.167	200507_FR_JK3_2_10sec_01	3	5.19001	1083103	659.569
L5_C212S	43	60	FQSKHNSVTHVFGSGTQL			17	1973.98	SLC_C212S_2	0.167	200507_FR_JK3_2_10sec_02	3	5.18477	1194512	659.575
L5_C212S	43	60	FQSKHNSVTHVFGSGTQL			17	1973.98	SLC_C212S_2	0.167	200507_FR_JK3_2_10sec_03	3	5.19462	1014538	659.549
L5_C212S	43	60	FQSKHNSVTHVFGSGTQL			17	1973.98	SLC_C212S_2	1	200507_FR_JK3_2_60sec_01	3	5.18511	1216283	659.751
L5_C212S	43	60	FQSKHNSVTHVFGSGTQL			17	1973.98	SLC_C212S_2	1	200507_FR_JK3_2_60sec_02	3	5.18933	1208488	659.744
L5_C212S	43	60	FQSKHNSVTHVFGSGTQL			17	1973.98	SLC_C212S_2	1	200507_FR_JK3_2_60sec_03	3	5.18327	1134621	659.763
L5_C212S	43	60	FQSKHNSVTHVFGSGTQL			17	1973.98	SLC_C212S_2	10	200507_FR_JK3_2_600sec_01	3	5.18629	836480	659.809
L5_C212S	43	60	FQSKHNSVTHVFGSGTQL			17	1973.98	SLC_C212S_2	10	200507_FR_JK3_2_600sec_02	3	5.18528	975389	659.806
L5_C212S	43	60	FQSKHNSVTHVFGSGTQL			17	1973.98	SLC_C212S_2	10	200507_FR_JK3_2_600sec_03	3	5.18477	835336	659.796
L5_C212S	43	60	FQSKHNSVTHVFGSGTQL			17	1973.98	SLC_C212S_2	30	200507_FR_JK3_2_1800sec_01	3	5.18614	651699	659.882
L5_C212S	43	60	FQSKHNSVTHVFGSGTQL			17	1973.98	SLC_C212S_2	30	200507_FR_JK3_2_1800sec_02	3	5.18415	633290	659.904
L5_C212S	43	60	FQSKHNSVTHVFGSGTQL			17	1973.98	SLC_C212S_2	30	200507_FR_JK3_2_1800sec_03	3	5.18414	669875	659.901
L5_C212S	43	60	FQSKHNSVTHVFGSGTQL			17	1973.98	SLC_C212S_2	120	200507_FR_JK3_2_7200sec_01	3	5.18438	558572	659.962
L5_C212S	43	60	FQSKHNSVTHVFGSGTQL			17	1973.98	SLC_C212S_2	120	200507_FR_JK3_2_7200sec_02	3	5.18872	597874	659.99
L5_C212S	43	60	FQSKHNSVTHVFGSGTQL			17	1973.98	SLC_C212S_2	120	200507_FR_JK3_2_7200sec_03	3	5.18483	673132	660.015
L5_C212S	44	60	QSKHNSVTHVFGSGTQL			16	1826.91	L5_C212S_1	0	200505_FR_JK2_1_0sec_01	3	5.11367	884225	609.986
L5_C212S	44	60	QSKHNSVTHVFGSGTQL			16	1826.91	L5_C212S_1	0	200505_FR_JK2_1_0sec_02	3	5.10746	871892	609.956
L5_C212S	44	60	QSKHNSVTHVFGSGTQL			16	1826.91	L5_C212S_1	0	200505_FR_JK2_1_0sec_03	3	5.10865	904513	609.971
L5_C212S	44	60	QSKHNSVTHVFGSGTQL			16	1826.91	L5_C212S_1	0.167	200505_FR_JK2_1_10sec_01	3	5.10132	464106	611.469
L5_C212S	44	60	QSKHNSVTHVFGSGTQL			16	1826.91	L5_C212S_1	0.167	200505_FR_JK2_1_10sec_02	3	5.08721	921111	611.397
L5_C212S	44	60	QSKHNSVTHVFGSGTQL			16	1826.91	L5_C212S_1	0.167	200505_FR_JK2_1_10sec_03	3	5.08813	667442	611.423
L5_C212S	44	60	QSKHNSVTHVFGSGTQL			16	1826.91	L5_C212S_1	1	200505_FR_JK2_1_60sec_01	3	5.0877	945076	611.457
L5_C212S	44	60	QSKHNSVTHVFGSGTQL			16	1826.91	L5_C212S_1	1	200505_FR_JK2_1_60sec_02	3	5.08792	893239	611.445
L5_C212S	44	60	QSKHNSVTHVFGSGTQL			16	1826.91	L5_C212S_1	1	200505_FR_JK2_1_60sec_03	3	5.08776	840780	611.495
L5_C212S	44	60	QSKHNSVTHVFGSGTQL			16	1826.91	L5_C212S_1	10	200505_FR_JK2_1_600sec_01	3	5.07998	833057	611.316
L5_C212S	44	60	QSKHNSVTHVFGSGTQL			16	1826.91	L5_C212S_1	10	200505_FR_JK2_1_600sec_02	3	5.08903	753827	611.322
L5_C212S	44	60	QSKHNSVTHVFGSGTQL			16	1826.91	L5_C212S_1	10	200505_FR_JK2_1_600sec_03	3	5.0762	923258	611.298
L5_C212S	44	60	QSKHNSVTHVFGSGTQL			16	1826.91	L5_C212S_1	30	200505_FR_JK2_1_1800sec_01	3	5.08447	914114	611.359
L5_C212S	44	60	QSKHNSVTHVFGSGTQL			16	1826.91	L5_C212S_1	30	200505_FR_JK2_1_1800sec_02	3	5.09447	790537	611.459
L5_C212S	44	60	QSKHNSVTHVFGSGTQL			16	1826.91	L5_C212S_1	30	200505_FR_JK2_1_1800sec_03	3	5.09106	904730	611.415
L5_C212S	44	60	QSKHNSVTHVFGSGTQL			16	1826.91	L5_C212S_1	120	200505_FR_JK2_1_7200sec_01	3	5.08217	666772	611.408
L5_C212S	44	60	QSKHNSVTHVFGSGTQL			16	1826.91	L5_C212S_1	120	200505_FR_JK2_1_7200sec_02	3	5.08714	633319	611.387
L5_C212S	44	60	QSKHNSVTHVFGSGTQL			16	1826.91	L5_C212S_1	120	200505_FR_JK2_1_7200sec_03	3	5.0869	781506	611.396
L5_C212S	44	60	QSKHNSVTHVFGSGTQL			16	1826.91	L5_C212S_2	0	200505_FR_JK2_2_0sec_01	3	5.11431	897527	609.98
L5_C212S	44	60	QSKHNSVTHVFGSGTQL			16	1826.91	L5_C212S_2	0	200505_FR_JK2_2_0sec_02	3	5.10522	1041802	610.005
L5_C212S	44	60	QSKHNSVTHVFGSGTQL			16	1826.91	L5_C212S_2	0	200505_FR_JK2_2_0sec_03	3	5.1057	931220	609.977
L5_C212S	44	60	QSKHNSVTHVFGSGTQL			16	1826.91	L5_C212S_2	0.167	200505_FR_JK2_2_10sec_01	3	5.08231	713292	611.389
L5_C212S	44	60	QSKHNSVTHVFGSGTQL			16	1826.91	L5_C212S_2	0.167	200505_FR_JK2_2_10sec_02	3	5.08813	457259	611.365
L5_C212S	44	60	QSKHNSVTHVFGSGTQL			16	1826.91	L5_C212S_2	0.167	200505_FR_JK2_2_10sec_03	3	5.0881	622898	611.465
L5_C212S	44	60	QSKHNSVTHVFGSGTQL			16	1826.91	L5_C212S_2	1	200505_FR_JK2_2_60sec_01	3	5.08478	901504	611.415
L5_C212S	44	60	QSKHNSVTHVFGSGTQL			16	1826.91	L5_C212S_2	1	200505_FR_JK2_2_60sec_02	3	5.07714	809473	611.47
L5_C212S	44	60	QSKHNSVTHVFGSGTQL			16	1826.91	L5_C212S_2	1	200505_FR_JK2_2_60sec_03	3	5.0771	709147	611.437
L5_C212S	44	60	QSKHNSVTHVFGSGTQL			16	1826.91	L5_C212S_2	10	200505_FR_JK2_2_600sec_01	3	5.08707	686764	611.273
L5_C212S	44	60	QSKHNSVTHVFGSGTQL			16	1826.91	L5_C212S_2	10	200505_FR_JK2_2_600sec_02	3	5.08029	849657	611.297
L5_C212S	44	60	QSKHNSVTHVFGSGTQL			16	1826.91	L5_C212S_2	10	200505_FR_JK2_2_600sec_03	3	5.08483	638486	611.283
L5_C212S	44	60	QSKHNSVTHVFGSGTQL			16	1826.91	L5_C212S_2	30	200505_FR_JK2_2_1800sec_01	3	5.09119	626214	611.439
L5_C212S	44	60	QSKHNSVTHVFGSGTQL			16	1826.91	L5_C212S_2	30	200505_FR_JK2_2_1800sec_02	3	5.09563	598982	611.375
L5_C212S	44	60	QSKHNSVTHVFGSGTQL			16	1826.91	L5_C212S_2	30	200505_FR_JK2_2_1800sec_03	3	5.08252	711501	611.427
L5_C212S	44	60	QSKHNSVTHVFGSGTQL			16	1826.91	L5_C212S_2	120	200505_FR_JK2_2_7200sec_01	3	5.09013	724113	611.414
L5_C212S	44	60	QSKHNSVTHVFGSGTQL			16	1826.91	L5_C212S_2	120	200505_FR_JK2_2_7200sec_02	3	5.08873	638791	611.37
L5_C212S	44	60	QSKHNSVTHVFGSGTQL			16	1826.91	L5_C212S_2	120	200505_FR_JK2_2_7200sec_03	3	5.09049	586405	611.401
L5_C212S	44	60	QSKHNSVTHVFGSGTQL			16	1826.91	SLC_C212S_1	0	200507_FR_JK3_1_0sec_01	3	5.10691	718500	609.976
L5_C212S	44	60	QSKHNSVTHVFGSGTQL			16	1826.91	SLC_C212S_1	0	200507_FR_JK3_1_0sec_02	3	5.09617	547567	609.972
L5_C212S	44	60	QSKHNSVTHVFGSGTQL			16	1826.91	SLC_C212S_1	0	200507_FR_JK3_1_0sec_03	3	5.09951	610254	609.979
L5_C212S	44	60	QSKHNSVTHVFGSGTQL			16	1826.91	SLC_C212S_1	0.167	200507_FR_JK3_1_10sec_01	3	5.08347	426068	610.422
L5_C212S	44	60	QSKHNSVTHVFGSGTQL			16	1826.91	SLC_C212S_1	0.167	200507_FR_JK3_1_10sec_02	3	5.08909	428314	610.426
L5_C212S	44	60	QSKHNSVTHVFGSGTQL			16	1826.91	SLC_C212S_1	0.167	200507_FR_JK3_1_10sec_03	3	5.07682	304281	610.412
L5_C212S	44	60	QSKHNSVTHVFGSGTQL			16	1826.91	SLC_C212S_1	1	200507_FR_JK3_1_60sec_01	3	5.07515	463580	610.621
L5_C212S	44	60	QSKHNSVTHVFGSGTQL			16	1826.91	SLC_C212S_1	1	200507_FR_JK3_1_60sec_02	3	5.07895	441771	610.516
L5_C212S	44	60	QSKHNSVTHVFGSGTQL			16	1826.91	SLC_C212S_1	1	200507_FR_JK3_1_60sec_03	3	5.08298	407777	610.493
L5_C212S	44	60	QSKHNSVTHVFGSGTQL			16	1826.91	SLC_C212S_1	10	200507_FR_JK3_1_600sec_01	3	5.07105	558947	610.626
L5_C212S	44	60	QSKHNSVTHVFGSGTQL			16	1826.91	SLC_C212S_1	10	200507_FR_JK3_1_600sec_02	3	5.08828	435975	610.512
L5_C212S	44	60	QSKHNSVTHVFGSGTQL			16	1826.91	SLC_C212S_1	10	200507_FR_JK3_1_600sec_03	3	5.07483	507977	610.658
L5_C212S	44	60	QSKHNSVTHVFGSGTQL			16	1826.91	SLC_C212S_1	30	200507_FR_JK3_1_1800sec_01	3	5.07611	508943	610.764
L5_C212S	44	60	QSKHNSVTHVFGSGTQL			16	1826.91	SLC_C212S_1	30	200507_FR_JK3_1_1800sec_02	3	5.08034	481779	610.637
L5_C212S	44	60	QSKHNSVTHVFGSGTQL			16	1826.91	SLC_C212S_1	30	200507_FR_JK3_1_1800sec_03	3	5.07981	427916	610.689
L5_C212S	44	60	QSKHNSVTHVFGSGTQL			16	1826.91	SLC_C212S_1	120	200507_FR_JK3_1_7200sec_01	3	5.08832	466662	610.672
L5_C212S	44	60	QSKHNSVTHVFGSGTQL			16	1826.91	SLC_C212S_1	120	200507_FR_JK3_1_7200sec_02	3	5.07628	533472	610.807
L5_C212S	44	60	QSKHNSVTHVFGSGTQL			16	1826.91	SLC_C212S_1	120	200507_FR_JK3_1_7200sec_03	3	5.08051	473762	610.826
L5_C212S	44	60	QSKHNSVTHVFGSGTQL			16	1826.91	SLC_C212S_2	0	200507_FR_JK3_2_0sec_01	3	5.08957	530753	609.952
L5_C212S	44	60	QSKHNSVTHVFGSGTQL			16	1826.91	SLC_C212S_2	0	200507_FR_JK3_2_0sec_02	3	5.09886	709370	609.958
L5_C212S	44	60	QSKHNSVTHVFGSGTQL			16	1826.91	SLC_C212S_2	0	200507_FR_JK3_2_0sec_03	3	5.09774	616209	609.97
L5_C212S	44	60	QSKHNSVTHVFGSGTQL			16	1826.91	SLC_C212S_2	0.167	200507_FR_JK3_2_10sec_01	3	5.08455	341842	610.423
L5_C212S	44	60	QSKHNSVTHVFGSGTQL			16	1826.91	SLC_C212S_2	0.167	200507_FR_JK3_2_10sec_02	3	5.07777	442710	610.427
L5_C212S	44	60	QSKHNSVTHVFGSGTQL			16	1826.91	SLC_C212S_2	0.167	200507_FR_JK3_2_10sec_03	3	5.07655	451120	610.533
L5_C212S	44	60	QSKHNSVTHVFGSGTQL			16	1826.91	SLC_C212S_2	1	200507_FR_JK3_2_60sec_01	3	5.07119	549909	610.609
L5_C212S	44	60	QSKHNSVTHVFGSGTQL			16	1826.91	SLC_C212S_2	1	200507_FR_JK3_2_60sec_02	3	5.0815	451441	610.615
L5_C212S	44	60	QSKHNSVTHVFGSGTQL			16	1826.91	SLC_C212S_2	1	200507_FR_JK3_2_60sec_03	3	5.07608	558294	610.601
L5_C212S	44	60	QSKHNSVTHVFGSGTQL			16	1826.91	SLC_C212S_2	10	200507_FR_JK3_2_600sec_01	3	5.07485	566836	610.724
L5_C212S	44	60	QSKHNSVTHVFGSGTQL			16	1826.91	SLC_C212S_2	10	200507_FR_JK3_2_600sec_02	3	5.06934	531565	610.649
L5_C212S	44	60	QSKHNSVTHVFGSGTQL			16	1826.91	SLC_C212S_2	10	200507_FR_JK3_2_600sec_03	3	5.07722	530522	610.654
L5_C212S	44	60	QSKHNSVTHVFGSGTQL			16	1826.91	SLC_C212S_2	30	200507_FR_JK3_2_1800sec_01	3	5.08029	570341	610.757
L5_C212S	44	60	QSKHNSVTHVFGSGTQL			16	1826.91	SLC_C212S_2	30	200507_FR_JK3_2_1800sec_02	3	5.07502	500707	610.777
L5_C212S	44	60	QSKHNSVTHVFGSGTQL			16	1826.91	SLC_C212S_2	30	200507_FR_JK3_2_1800sec_03	3	5.0769	491488	610.682
L5_C212S	44	60	QSKHNSVTHVFGSGTQL			16	1826.91	SLC_C212S_2	120	200507_FR_JK3_2_7200sec_01	3	5.08045	568905	610.95
L5_C212S	44	60	QSKHNSVTHVFGSGTQL			16	1826.91	SLC_C212S_2	120	200507_FR_JK3_2_7200sec_02	3	5.08185	577965	610.996
L5_C212S	44	60	QSKHNSVTHVFGSGTQL			16	1826.91	SLC_C212S_2	120	200507_FR_JK3_2_7200sec_03	3	5.07972	411641	610.704
L5_C212S	46	61	KHNSVTHVFGSGTQLT			15	1712.87	L5_C212S_1	0	200505_FR_JK2_1_0sec_01	4	5.18185	684662	429.225
L5_C212S	46	61	KHNSVTHVFGSGTQLT			15	1712.87	L5_C212S_1	0	200505_FR_JK2_1_0sec_02	4	5.15777	700669	429.227
L5_C212S	46	61	KHNSVTHVFGSGTQLT			15	1712.87	L5_C212S_1	0	200505_FR_JK2_1_0sec_03	4	5.1752	682072	429.236
L5_C212S	46	61	KHNSVTHVFGSGTQLT			15	1712.87	L5_C212S_1	0.167	200505_FR_JK2_1_10sec_01	4	5.17377	332728	430.078
L5_C212S	46	61	KHNSVTHVFGSGTQLT			15	1712.87	L5_C212S_1	0.167	200505_FR_JK2_1_10sec_02	4	5.13731	653134	430.031
L5_C212S	46	61	KHNSVTHVFGSGTQLT			15	1712.87	L5_C212S_1	0.167	200505_FR_JK2_1_10sec_03	4	5.14225	500332	430.134
L5_C212S	46	61	KHNSVTHVFGSGTQLT			15	1712.87	L5_C212S_1	1	200505_FR_JK2_1_60sec_01	4	5.15301	635984	430.234
L5_C212S	46	61	KHNSVTHVFGSGTQLT			15	1712.87	L5_C212S_1	1	200505_FR_JK2_1_60sec_02	4	5.15497	700855	430.349
L5_C212S	46	61	KHNSVTHVFGSGTQLT			15	1712.87	L5_C212S_1	1	200505_FR_JK2_1_60sec_03	4	5.14689	695653	430.333
L5_C212S	46	61	KHNSVTHVFGSGTQLT			15	1712.87	L5_C212S_1	10	200505_FR_JK2_1_600sec_02	4	5.13948	800484	430.668
L5_C212S	46	61	KHNSVTHVFGSGTQLT			15	1712.87	L5_C212S_1	10	200505_FR_JK2_1_600sec_03	4	5.14428	777056	430.632
L5_C212S	46	61	KHNSVTHVFGSGTQLT			15	1712.87	L5_C212S_1	30	200505_FR_JK2_1_1800sec_02	4	5.15813	818610	430.708
L5_C212S	46	61	KHNSVTHVFGSGTQLT			15	1712.87	L5_C212S_1	120	200505_FR_JK2_1_7200sec_01	4	5.14048	602353	430.809
L5_C212S	46	61	KHNSVTHVFGSGTQLT			15	1712.87	L5_C212S_1	120	200505_FR_JK2_1_7200sec_02	4	5.14563	600191	430.724
L5_C212S	46	61	KHNSVTHVFGSGTQLT			15	1712.87	L5_C212S_1	120	200505_FR_JK2_1_7200sec_03	4	5.15442	659368	430.756
L5_C212S	46	61	KHNSVTHVFGSGTQLT			15	1712.87	L5_C212S_2	0	200505_FR_JK2_2_0sec_01	4	5.1824	599680	429.25
L5_C212S	46	61	KHNSVTHVFGSGTQLT			15	1712.87	L5_C212S_2	0	200505_FR_JK2_2_0sec_02	4	5.16941	672651	429.234
L5_C212S	46	61	KHNSVTHVFGSGTQLT			15	1712.87	L5_C212S_2	0	200505_FR_JK2_2_0sec_03	4	5.16598	617784	429.242
L5_C212S	46	61	KHNSVTHVFGSGTQLT			15	1712.87	L5_C212S_2	0.167	200505_FR_JK2_2_10sec_01	4	5.15077	496489	430.096
L5_C212S	46	61	KHNSVTHVFGSGTQLT			15	1712.87	L5_C212S_2	0.167	200505_FR_JK2_2_10sec_02	4	5.15648	362544	430.084
L5_C212S	46	61	KHNSVTHVFGSGTQLT			15	1712.87	L5_C212S_2	0.167	200505_FR_JK2_2_10sec_03	4	5.1483	374375	430.121
L5_C212S	46	61	KHNSVTHVFGSGTQLT			15	1712.87	L5_C212S_2	1	200505_FR_JK2_2_60sec_01	4	5.13888	692817	430.323
L5_C212S	46	61	KHNSVTHVFGSGTQLT			15	1712.87	L5_C212S_2	1	200505_FR_JK2_2_60sec_02	4	5.13072	695395	430.351
L5_C212S	46	61	KHNSVTHVFGSGTQLT			15	1712.87	L5_C212S_2	1	200505_FR_JK2_2_60sec_03	4	5.13481	679763	430.322
L5_C212S	46	61	KHNSVTHVFGSGTQLT			15	1712.87	L5_C212S_2	10	200505_FR_JK2_2_600sec_01	4	5.15153	714965	430.628
L5_C212S	46	61	KHNSVTHVFGSGTQLT			15	1712.87	L5_C212S_2	10	200505_FR_JK2_2_600sec_02	4	5.14674	673120	430.611
L5_C212S	46	61	KHNSVTHVFGSGTQLT			15	1712.87	L5_C212S_2	10	200505_FR_JK2_2_600sec_03	4	5.13675	698631	430.637
L5_C212S	46	61	KHNSVTHVFGSGTQLT			15	1712.87	L5_C212S_2	30	200505_FR_JK2_2_1800sec_01	4	5.15232	426338	430.441
L5_C212S	46	61	KHNSVTHVFGSGTQLT			15	1712.87	L5_C212S_2	30	200505_FR_JK2_2_1800sec_02	4	5.15012	541853	430.746
L5_C212S	46	61	KHNSVTHVFGSGTQLT			15	1712.87	L5_C212S_2	30	200505_FR_JK2_2_1800sec_03	4	5.14534	625637	430.741
L5_C212S	46	61	KHNSVTHVFGSGTQLT			15	1712.87	L5_C212S_2	120	200505_FR_JK2_2_7200sec_02	4	5.15338	582036	430.745
L5_C212S	46	61	KHNSVTHVFGSGTQLT			15	1712.87	L5_C212S_2	120	200505_FR_JK2_2_7200sec_03	4	5.14558	556978	430.757
L5_C212S	46	61	KHNSVTHVFGSGTQLT			15	1712.87	SLC_C212S_1	0	200507_FR_JK3_1_0sec_01	4	5.148	1088103	429.285
L5_C212S	46	61	KHNSVTHVFGSGTQLT			15	1712.87	SLC_C212S_1	0	200507_FR_JK3_1_0sec_02	4	5.15702	1120398	429.261
L5_C212S	46	61	KHNSVTHVFGSGTQLT			15	1712.87	SLC_C212S_1	0	200507_FR_JK3_1_0sec_03	4	5.15668	1179226	429.281
L5_C212S	46	61	KHNSVTHVFGSGTQLT			15	1712.87	SLC_C212S_1	0.167	200507_FR_JK3_1_10sec_02	4	5.14749	849982	430.044
L5_C212S	46	61	KHNSVTHVFGSGTQLT			15	1712.87	SLC_C212S_1	0.167	200507_FR_JK3_1_10sec_03	4	5.1361	861909	430.03
L5_C212S	46	61	KHNSVTHVFGSGTQLT			15	1712.87	SLC_C212S_1	1	200507_FR_JK3_1_60sec_02	4	5.13227	1269044	430.292
L5_C212S	46	61	KHNSVTHVFGSGTQLT			15	1712.87	SLC_C212S_1	10	200507_FR_JK3_1_600sec_03	4	5.11658	1632107	430.596
L5_C212S	46	61	KHNSVTHVFGSGTQLT			15	1712.87	SLC_C212S_1	30	200507_FR_JK3_1_1800sec_01	4	5.11244	1514257	430.673
L5_C212S	46	61	KHNSVTHVFGSGTQLT			15	1712.87	SLC_C212S_1	30	200507_FR_JK3_1_1800sec_02	4	5.13547	1639758	430.662
L5_C212S	46	61	KHNSVTHVFGSGTQLT			15	1712.87	SLC_C212S_1	30	200507_FR_JK3_1_1800sec_03	4	5.11803	1490365	430.625
L5_C212S	46	61	KHNSVTHVFGSGTQLT			15	1712.87	SLC_C212S_1	120	200507_FR_JK3_1_7200sec_01	4	5.12833	1362374	430.659
L5_C212S	46	61	KHNSVTHVFGSGTQLT			15	1712.87	SLC_C212S_1	120	200507_FR_JK3_1_7200sec_02	4	5.12944	1567122	430.644
L5_C212S	46	61	KHNSVTHVFGSGTQLT			15	1712.87	SLC_C212S_1	120	200507_FR_JK3_1_7200sec_03	4	5.12242	1264780	430.654
L5_C212S	46	61	KHNSVTHVFGSGTQLT			15	1712.87	SLC_C212S_2	0	200507_FR_JK3_2_0sec_01	4	5.14157	1140408	429.27
L5_C212S	46	61	KHNSVTHVFGSGTQLT			15	1712.87	SLC_C212S_2	0	200507_FR_JK3_2_0sec_02	4	5.14607	1195155	429.261
L5_C212S	46	61	KHNSVTHVFGSGTQLT			15	1712.87	SLC_C212S_2	0	200507_FR_JK3_2_0sec_03	4	5.14824	1135681	429.277
L5_C212S	46	61	KHNSVTHVFGSGTQLT			15	1712.87	SLC_C212S_2	0.167	200507_FR_JK3_2_10sec_02	4	5.1296	985619	430.063
L5_C212S	46	61	KHNSVTHVFGSGTQLT			15	1712.87	SLC_C212S_2	0.167	200507_FR_JK3_2_10sec_03	4	5.13343	897640	430.041
L5_C212S	46	61	KHNSVTHVFGSGTQLT			15	1712.87	SLC_C212S_2	1	200507_FR_JK3_2_60sec_02	4	5.12409	1287413	430.276
L5_C212S	46	61	KHNSVTHVFGSGTQLT			15	1712.87	SLC_C212S_2	1	200507_FR_JK3_2_60sec_03	4	5.13063	1214598	430.274
L5_C212S	46	61	KHNSVTHVFGSGTQLT			15	1712.87	SLC_C212S_2	10	200507_FR_JK3_2_600sec_01	4	5.12429	1432394	430.594
L5_C212S	46	61	KHNSVTHVFGSGTQLT			15	1712.87	SLC_C212S_2	10	200507_FR_JK3_2_600sec_02	4	5.12474	1460810	430.561
L5_C212S	46	61	KHNSVTHVFGSGTQLT			15	1712.87	SLC_C212S_2	10	200507_FR_JK3_2_600sec_03	4	5.12666	1402857	430.558
L5_C212S	46	61	KHNSVTHVFGSGTQLT			15	1712.87	SLC_C212S_2	30	200507_FR_JK3_2_1800sec_01	4	5.11931	1330543	430.683
L5_C212S	46	61	KHNSVTHVFGSGTQLT			15	1712.87	SLC_C212S_2	30	200507_FR_JK3_2_1800sec_02	4	5.11656	1353993	430.685
L5_C212S	46	61	KHNSVTHVFGSGTQLT			15	1712.87	SLC_C212S_2	30	200507_FR_JK3_2_1800sec_03	4	5.12787	1220720	430.637
L5_C212S	46	61	KHNSVTHVFGSGTQLT			15	1712.87	SLC_C212S_2	120	200507_FR_JK3_2_7200sec_01	4	5.13076	1379268	430.645
L5_C212S	46	61	KHNSVTHVFGSGTQLT			15	1712.87	SLC_C212S_2	120	200507_FR_JK3_2_7200sec_03	4	5.11665	1279850	430.66
L5_C212S	52	60	HVFGSGTQL			8	945.479	L5_C212S_1	0	200505_FR_JK2_1_0sec_01	2	5.39393	1309481	473.576
L5_C212S	52	60	HVFGSGTQL			8	945.479	L5_C212S_1	0	200505_FR_JK2_1_0sec_02	2	5.39378	1266978	473.589
L5_C212S	52	60	HVFGSGTQL			8	945.479	L5_C212S_1	0	200505_FR_JK2_1_0sec_03	2	5.39423	1371248	473.567
L5_C212S	52	60	HVFGSGTQL			8	945.479	L5_C212S_1	0.167	200505_FR_JK2_1_10sec_01	2	5.38158	946257	474.704
L5_C212S	52	60	HVFGSGTQL			8	945.479	L5_C212S_1	0.167	200505_FR_JK2_1_10sec_02	2	5.37495	1808059	474.69
L5_C212S	52	60	HVFGSGTQL			8	945.479	L5_C212S_1	0.167	200505_FR_JK2_1_10sec_03	2	5.37802	1379625	474.681
L5_C212S	52	60	HVFGSGTQL			8	945.479	L5_C212S_1	1	200505_FR_JK2_1_60sec_01	2	5.37414	1831771	474.77
L5_C212S	52	60	HVFGSGTQL			8	945.479	L5_C212S_1	1	200505_FR_JK2_1_60sec_02	2	5.37894	1779335	474.708
L5_C212S	52	60	HVFGSGTQL			8	945.479	L5_C212S_1	1	200505_FR_JK2_1_60sec_03	2	5.37136	1726540	474.758
L5_C212S	52	60	HVFGSGTQL			8	945.479	L5_C212S_1	10	200505_FR_JK2_1_600sec_01	2	5.37214	1693886	474.561
L5_C212S	52	60	HVFGSGTQL			8	945.479	L5_C212S_1	10	200505_FR_JK2_1_600sec_02	2	5.378	1843316	474.643
L5_C212S	52	60	HVFGSGTQL			8	945.479	L5_C212S_1	10	200505_FR_JK2_1_600sec_03	2	5.36819	1513870	474.603
L5_C212S	52	60	HVFGSGTQL			8	945.479	L5_C212S_1	30	200505_FR_JK2_1_1800sec_01	2	5.37057	2094314	474.632
L5_C212S	52	60	HVFGSGTQL			8	945.479	L5_C212S_1	30	200505_FR_JK2_1_1800sec_02	2	5.37725	1620500	474.699
L5_C212S	52	60	HVFGSGTQL			8	945.479	L5_C212S_1	30	200505_FR_JK2_1_1800sec_03	2	5.37103	1538375	474.625
L5_C212S	52	60	HVFGSGTQL			8	945.479	L5_C212S_1	120	200505_FR_JK2_1_7200sec_01	2	5.37363	1193241	474.657
L5_C212S	52	60	HVFGSGTQL			8	945.479	L5_C212S_1	120	200505_FR_JK2_1_7200sec_02	2	5.37076	1369615	474.713
L5_C212S	52	60	HVFGSGTQL			8	945.479	L5_C212S_1	120	200505_FR_JK2_1_7200sec_03	2	5.37951	1145134	474.663
L5_C212S	52	60	HVFGSGTQL			8	945.479	L5_C212S_2	0	200505_FR_JK2_2_0sec_01	2	5.39549	1143930	473.571
L5_C212S	52	60	HVFGSGTQL			8	945.479	L5_C212S_2	0	200505_FR_JK2_2_0sec_02	2	5.38523	1448862	473.573
L5_C212S	52	60	HVFGSGTQL			8	945.479	L5_C212S_2	0	200505_FR_JK2_2_0sec_03	2	5.39343	1479441	473.565
L5_C212S	52	60	HVFGSGTQL			8	945.479	L5_C212S_2	0.167	200505_FR_JK2_2_10sec_01	2	5.36558	1420279	474.694
L5_C212S	52	60	HVFGSGTQL			8	945.479	L5_C212S_2	0.167	200505_FR_JK2_2_10sec_02	2	5.37611	1171818	474.687
L5_C212S	52	60	HVFGSGTQL			8	945.479	L5_C212S_2	0.167	200505_FR_JK2_2_10sec_03	2	5.3747	1475396	474.716
L5_C212S	52	60	HVFGSGTQL			8	945.479	L5_C212S_2	1	200505_FR_JK2_2_60sec_01	2	5.37035	1772640	474.699
L5_C212S	52	60	HVFGSGTQL			8	945.479	L5_C212S_2	1	200505_FR_JK2_2_60sec_02	2	5.36501	1770868	474.74
L5_C212S	52	60	HVFGSGTQL			8	945.479	L5_C212S_2	1	200505_FR_JK2_2_60sec_03	2	5.3685	1578798	474.702
L5_C212S	52	60	HVFGSGTQL			8	945.479	L5_C212S_2	10	200505_FR_JK2_2_600sec_01	2	5.37154	1655339	474.562
L5_C212S	52	60	HVFGSGTQL			8	945.479	L5_C212S_2	10	200505_FR_JK2_2_600sec_02	2	5.37268	1423804	474.574
L5_C212S	52	60	HVFGSGTQL			8	945.479	L5_C212S_2	10	200505_FR_JK2_2_600sec_03	2	5.37575	1678926	474.565
L5_C212S	52	60	HVFGSGTQL			8	945.479	L5_C212S_2	30	200505_FR_JK2_2_1800sec_01	2	5.37818	1458517	474.654
L5_C212S	52	60	HVFGSGTQL			8	945.479	L5_C212S_2	30	200505_FR_JK2_2_1800sec_02	2	5.37981	1592307	474.603
L5_C212S	52	60	HVFGSGTQL			8	945.479	L5_C212S_2	30	200505_FR_JK2_2_1800sec_03	2	5.38157	1485079	474.608
L5_C212S	52	60	HVFGSGTQL			8	945.479	L5_C212S_2	120	200505_FR_JK2_2_7200sec_01	2	5.37883	1533444	474.631
L5_C212S	52	60	HVFGSGTQL			8	945.479	L5_C212S_2	120	200505_FR_JK2_2_7200sec_02	2	5.37508	1214831	474.668
L5_C212S	52	60	HVFGSGTQL			8	945.479	L5_C212S_2	120	200505_FR_JK2_2_7200sec_03	2	5.37456	1332735	474.716
L5_C212S	52	60	HVFGSGTQL			8	945.479	SLC_C212S_1	0	200507_FR_JK3_1_0sec_01	2	5.3897	1315801	473.563
L5_C212S	52	60	HVFGSGTQL			8	945.479	SLC_C212S_1	0	200507_FR_JK3_1_0sec_02	2	5.39322	1302545	473.556
L5_C212S	52	60	HVFGSGTQL			8	945.479	SLC_C212S_1	0	200507_FR_JK3_1_0sec_03	2	5.38696	1338550	473.568
L5_C212S	52	60	HVFGSGTQL			8	945.479	SLC_C212S_1	0.167	200507_FR_JK3_1_10sec_01	2	5.3706	1247432	473.744
L5_C212S	52	60	HVFGSGTQL			8	945.479	SLC_C212S_1	0.167	200507_FR_JK3_1_10sec_02	2	5.37562	1177828	473.759
L5_C212S	52	60	HVFGSGTQL			8	945.479	SLC_C212S_1	0.167	200507_FR_JK3_1_10sec_03	2	5.36794	934706	473.698
L5_C212S	52	60	HVFGSGTQL			8	945.479	SLC_C212S_1	1	200507_FR_JK3_1_60sec_01	2	5.36385	1654818	473.824
L5_C212S	52	60	HVFGSGTQL			8	945.479	SLC_C212S_1	1	200507_FR_JK3_1_60sec_02	2	5.36578	1496276	473.802
L5_C212S	52	60	HVFGSGTQL			8	945.479	SLC_C212S_1	1	200507_FR_JK3_1_60sec_03	2	5.36355	1532129	473.804
L5_C212S	52	60	HVFGSGTQL			8	945.479	SLC_C212S_1	10	200507_FR_JK3_1_600sec_01	2	5.3616	1732984	473.932
L5_C212S	52	60	HVFGSGTQL			8	945.479	SLC_C212S_1	10	200507_FR_JK3_1_600sec_02	2	5.37601	1731332	473.941
L5_C212S	52	60	HVFGSGTQL			8	945.479	SLC_C212S_1	10	200507_FR_JK3_1_600sec_03	2	5.36608	1642233	473.924
L5_C212S	52	60	HVFGSGTQL			8	945.479	SLC_C212S_1	30	200507_FR_JK3_1_1800sec_01	2	5.36028	1581160	473.974
L5_C212S	52	60	HVFGSGTQL			8	945.479	SLC_C212S_1	30	200507_FR_JK3_1_1800sec_02	2	5.37095	1531971	474.017
L5_C212S	52	60	HVFGSGTQL			8	945.479	SLC_C212S_1	30	200507_FR_JK3_1_1800sec_03	2	5.36804	1581285	473.99
L5_C212S	52	60	HVFGSGTQL			8	945.479	SLC_C212S_1	120	200507_FR_JK3_1_7200sec_01	2	5.3719	1865001	474.098
L5_C212S	52	60	HVFGSGTQL			8	945.479	SLC_C212S_1	120	200507_FR_JK3_1_7200sec_02	2	5.36706	1722087	474.104
L5_C212S	52	60	HVFGSGTQL			8	945.479	SLC_C212S_1	120	200507_FR_JK3_1_7200sec_03	2	5.36722	1694314	474.159
L5_C212S	52	60	HVFGSGTQL			8	945.479	SLC_C212S_2	0	200507_FR_JK3_2_0sec_01	2	5.38028	1187849	473.571
L5_C212S	52	60	HVFGSGTQL			8	945.479	SLC_C212S_2	0	200507_FR_JK3_2_0sec_02	2	5.38356	1500467	473.597
L5_C212S	52	60	HVFGSGTQL			8	945.479	SLC_C212S_2	0	200507_FR_JK3_2_0sec_03	2	5.37883	1424802	473.561
L5_C212S	52	60	HVFGSGTQL			8	945.479	SLC_C212S_2	0.167	200507_FR_JK3_2_10sec_01	2	5.37023	1075669	473.745
L5_C212S	52	60	HVFGSGTQL			8	945.479	SLC_C212S_2	0.167	200507_FR_JK3_2_10sec_02	2	5.35888	1380382	473.731
L5_C212S	52	60	HVFGSGTQL			8	945.479	SLC_C212S_2	0.167	200507_FR_JK3_2_10sec_03	2	5.37068	1189252	473.751
L5_C212S	52	60	HVFGSGTQL			8	945.479	SLC_C212S_2	1	200507_FR_JK3_2_60sec_01	2	5.36758	1640884	473.813
L5_C212S	52	60	HVFGSGTQL			8	945.479	SLC_C212S_2	1	200507_FR_JK3_2_60sec_02	2	5.37218	1417816	473.861
L5_C212S	52	60	HVFGSGTQL			8	945.479	SLC_C212S_2	1	200507_FR_JK3_2_60sec_03	2	5.36125	1448631	473.803
L5_C212S	52	60	HVFGSGTQL			8	945.479	SLC_C212S_2	10	200507_FR_JK3_2_600sec_01	2	5.36595	1646564	473.94
L5_C212S	52	60	HVFGSGTQL			8	945.479	SLC_C212S_2	10	200507_FR_JK3_2_600sec_02	2	5.36877	1424525	473.951
L5_C212S	52	60	HVFGSGTQL			8	945.479	SLC_C212S_2	10	200507_FR_JK3_2_600sec_03	2	5.3628	1725824	473.93
L5_C212S	52	60	HVFGSGTQL			8	945.479	SLC_C212S_2	30	200507_FR_JK3_2_1800sec_01	2	5.36172	1620507	473.971
L5_C212S	52	60	HVFGSGTQL			8	945.479	SLC_C212S_2	30	200507_FR_JK3_2_1800sec_02	2	5.36592	1710529	473.987
L5_C212S	52	60	HVFGSGTQL			8	945.479	SLC_C212S_2	30	200507_FR_JK3_2_1800sec_03	2	5.36125	1638123	473.969
L5_C212S	52	60	HVFGSGTQL			8	945.479	SLC_C212S_2	120	200507_FR_JK3_2_7200sec_01	2	5.36513	1603128	474.104
L5_C212S	52	60	HVFGSGTQL			8	945.479	SLC_C212S_2	120	200507_FR_JK3_2_7200sec_02	2	5.36671	1684526	474.081
L5_C212S	52	60	HVFGSGTQL			8	945.479	SLC_C212S_2	120	200507_FR_JK3_2_7200sec_03	2	5.3652	1657109	474.108
L5_C212S	54	60	FGSGTQL			6	709.351	L5_C212S_1	0	200505_FR_JK2_1_0sec_01	1	5.54001	1132216	709.677
L5_C212S	54	60	FGSGTQL			6	709.351	L5_C212S_1	0	200505_FR_JK2_1_0sec_02	1	5.53568	891231	709.698
L5_C212S	54	60	FGSGTQL			6	709.351	L5_C212S_1	0	200505_FR_JK2_1_0sec_03	1	5.5367	818678	709.637
L5_C212S	54	60	FGSGTQL			6	709.351	L5_C212S_1	0.167	200505_FR_JK2_1_10sec_01	1	5.53621	364325	711.766
L5_C212S	54	60	FGSGTQL			6	709.351	L5_C212S_1	0.167	200505_FR_JK2_1_10sec_02	1	5.52111	828998	711.68
L5_C212S	54	60	FGSGTQL			6	709.351	L5_C212S_1	0.167	200505_FR_JK2_1_10sec_03	1	5.52292	586851	711.771
L5_C212S	54	60	FGSGTQL			6	709.351	L5_C212S_1	1	200505_FR_JK2_1_60sec_01	1	5.5209	834970	711.709
L5_C212S	54	60	FGSGTQL			6	709.351	L5_C212S_1	1	200505_FR_JK2_1_60sec_02	1	5.52585	758042	711.744
L5_C212S	54	60	FGSGTQL			6	709.351	L5_C212S_1	1	200505_FR_JK2_1_60sec_03	1	5.51299	775267	711.76
L5_C212S	54	60	FGSGTQL			6	709.351	L5_C212S_1	10	200505_FR_JK2_1_600sec_01	1	5.51434	934256	711.564
L5_C212S	54	60	FGSGTQL			6	709.351	L5_C212S_1	10	200505_FR_JK2_1_600sec_02	1	5.52023	942862	711.575
L5_C212S	54	60	FGSGTQL			6	709.351	L5_C212S_1	10	200505_FR_JK2_1_600sec_03	1	5.51238	937157	711.488
L5_C212S	54	60	FGSGTQL			6	709.351	L5_C212S_1	30	200505_FR_JK2_1_1800sec_01	1	5.51186	1232280	711.639
L5_C212S	54	60	FGSGTQL			6	709.351	L5_C212S_1	30	200505_FR_JK2_1_1800sec_02	1	5.52693	854377	711.664
L5_C212S	54	60	FGSGTQL			6	709.351	L5_C212S_1	30	200505_FR_JK2_1_1800sec_03	1	5.51756	802455	711.626
L5_C212S	54	60	FGSGTQL			6	709.351	L5_C212S_1	120	200505_FR_JK2_1_7200sec_01	1	5.51703	749920	711.675
L5_C212S	54	60	FGSGTQL			6	709.351	L5_C212S_1	120	200505_FR_JK2_1_7200sec_02	1	5.51365	706706	711.678
L5_C212S	54	60	FGSGTQL			6	709.351	L5_C212S_1	120	200505_FR_JK2_1_7200sec_03	1	5.52518	746267	711.68
L5_C212S	54	60	FGSGTQL			6	709.351	L5_C212S_2	0	200505_FR_JK2_2_0sec_01	1	5.53951	710977	709.668
L5_C212S	54	60	FGSGTQL			6	709.351	L5_C212S_2	0	200505_FR_JK2_2_0sec_02	1	5.53171	944595	709.648
L5_C212S	54	60	FGSGTQL			6	709.351	L5_C212S_2	0	200505_FR_JK2_2_0sec_03	1	5.53433	980017	709.671
L5_C212S	54	60	FGSGTQL			6	709.351	L5_C212S_2	0.167	200505_FR_JK2_2_10sec_01	1	5.51245	564209	711.748
L5_C212S	54	60	FGSGTQL			6	709.351	L5_C212S_2	0.167	200505_FR_JK2_2_10sec_02	1	5.5208	452371	711.695
L5_C212S	54	60	FGSGTQL			6	709.351	L5_C212S_2	0.167	200505_FR_JK2_2_10sec_03	1	5.52165	541625	711.712
L5_C212S	54	60	FGSGTQL			6	709.351	L5_C212S_2	1	200505_FR_JK2_2_60sec_01	1	5.51142	778058	711.776
L5_C212S	54	60	FGSGTQL			6	709.351	L5_C212S_2	1	200505_FR_JK2_2_60sec_02	1	5.50973	795818	711.776
L5_C212S	54	60	FGSGTQL			6	709.351	L5_C212S_2	1	200505_FR_JK2_2_60sec_03	1	5.51402	761448	711.736
L5_C212S	54	60	FGSGTQL			6	709.351	L5_C212S_2	10	200505_FR_JK2_2_600sec_01	1	5.52391	750536	711.49
L5_C212S	54	60	FGSGTQL			6	709.351	L5_C212S_2	10	200505_FR_JK2_2_600sec_02	1	5.52013	770389	711.479
L5_C212S	54	60	FGSGTQL			6	709.351	L5_C212S_2	10	200505_FR_JK2_2_600sec_03	1	5.52114	793254	711.488
L5_C212S	54	60	FGSGTQL			6	709.351	L5_C212S_2	30	200505_FR_JK2_2_1800sec_01	1	5.53012	645517	711.646
L5_C212S	54	60	FGSGTQL			6	709.351	L5_C212S_2	30	200505_FR_JK2_2_1800sec_02	1	5.5279	690795	711.643
L5_C212S	54	60	FGSGTQL			6	709.351	L5_C212S_2	30	200505_FR_JK2_2_1800sec_03	1	5.52535	742972	711.665
L5_C212S	54	60	FGSGTQL			6	709.351	L5_C212S_2	120	200505_FR_JK2_2_7200sec_01	1	5.5253	798909	711.646
L5_C212S	54	60	FGSGTQL			6	709.351	L5_C212S_2	120	200505_FR_JK2_2_7200sec_02	1	5.52543	627870	711.618
L5_C212S	54	60	FGSGTQL			6	709.351	L5_C212S_2	120	200505_FR_JK2_2_7200sec_03	1	5.5225	650934	711.678
L5_C212S	54	60	FGSGTQL			6	709.351	SLC_C212S_1	0	200507_FR_JK3_1_0sec_01	1	5.53232	810853	709.674
L5_C212S	54	60	FGSGTQL			6	709.351	SLC_C212S_1	0	200507_FR_JK3_1_0sec_02	1	5.53589	747108	709.632
L5_C212S	54	60	FGSGTQL			6	709.351	SLC_C212S_1	0	200507_FR_JK3_1_0sec_03	1	5.53397	758125	709.637
L5_C212S	54	60	FGSGTQL			6	709.351	SLC_C212S_1	0.167	200507_FR_JK3_1_10sec_01	1	5.51902	597891	709.844
L5_C212S	54	60	FGSGTQL			6	709.351	SLC_C212S_1	0.167	200507_FR_JK3_1_10sec_02	1	5.52602	458711	709.871
L5_C212S	54	60	FGSGTQL			6	709.351	SLC_C212S_1	0.167	200507_FR_JK3_1_10sec_03	1	5.51909	431867	709.814
L5_C212S	54	60	FGSGTQL			6	709.351	SLC_C212S_1	1	200507_FR_JK3_1_60sec_01	1	5.50999	898138	709.897
L5_C212S	54	60	FGSGTQL			6	709.351	SLC_C212S_1	1	200507_FR_JK3_1_60sec_02	1	5.51225	712697	709.909
L5_C212S	54	60	FGSGTQL			6	709.351	SLC_C212S_1	1	200507_FR_JK3_1_60sec_03	1	5.5113	787852	709.91
L5_C212S	54	60	FGSGTQL			6	709.351	SLC_C212S_1	10	200507_FR_JK3_1_600sec_01	1	5.50823	1068521	710.054
L5_C212S	54	60	FGSGTQL			6	709.351	SLC_C212S_1	10	200507_FR_JK3_1_600sec_02	1	5.52447	1030865	710.057
L5_C212S	54	60	FGSGTQL			6	709.351	SLC_C212S_1	10	200507_FR_JK3_1_600sec_03	1	5.50874	1005222	710.044
L5_C212S	54	60	FGSGTQL			6	709.351	SLC_C212S_1	30	200507_FR_JK3_1_1800sec_01	1	5.50263	1012027	710.175
L5_C212S	54	60	FGSGTQL			6	709.351	SLC_C212S_1	30	200507_FR_JK3_1_1800sec_02	1	5.52119	976345	710.18
L5_C212S	54	60	FGSGTQL			6	709.351	SLC_C212S_1	30	200507_FR_JK3_1_1800sec_03	1	5.51069	1001131	710.169
L5_C212S	54	60	FGSGTQL			6	709.351	SLC_C212S_1	120	200507_FR_JK3_1_7200sec_01	1	5.51662	1107752	710.442
L5_C212S	54	60	FGSGTQL			6	709.351	SLC_C212S_1	120	200507_FR_JK3_1_7200sec_02	1	5.51105	970568	710.43
L5_C212S	54	60	FGSGTQL			6	709.351	SLC_C212S_1	120	200507_FR_JK3_1_7200sec_03	1	5.50997	964417	710.478
L5_C212S	54	60	FGSGTQL			6	709.351	SLC_C212S_2	0	200507_FR_JK3_2_0sec_01	1	5.52583	869372	709.636
L5_C212S	54	60	FGSGTQL			6	709.351	SLC_C212S_2	0	200507_FR_JK3_2_0sec_02	1	5.52824	948676	709.661
L5_C212S	54	60	FGSGTQL			6	709.351	SLC_C212S_2	0	200507_FR_JK3_2_0sec_03	1	5.52583	898846	709.65
L5_C212S	54	60	FGSGTQL			6	709.351	SLC_C212S_2	0.167	200507_FR_JK3_2_10sec_01	1	5.51828	470704	709.831
L5_C212S	54	60	FGSGTQL			6	709.351	SLC_C212S_2	0.167	200507_FR_JK3_2_10sec_02	1	5.5101	646444	709.859
L5_C212S	54	60	FGSGTQL			6	709.351	SLC_C212S_2	0.167	200507_FR_JK3_2_10sec_03	1	5.51919	541037	709.882
L5_C212S	54	60	FGSGTQL			6	709.351	SLC_C212S_2	1	200507_FR_JK3_2_60sec_01	1	5.50935	840326	709.943
L5_C212S	54	60	FGSGTQL			6	709.351	SLC_C212S_2	1	200507_FR_JK3_2_60sec_02	1	5.51204	820283	709.911
L5_C212S	54	60	FGSGTQL			6	709.351	SLC_C212S_2	1	200507_FR_JK3_2_60sec_03	1	5.50924	748460	709.955
L5_C212S	54	60	FGSGTQL			6	709.351	SLC_C212S_2	10	200507_FR_JK3_2_600sec_01	1	5.51038	974047	710.057
L5_C212S	54	60	FGSGTQL			6	709.351	SLC_C212S_2	10	200507_FR_JK3_2_600sec_02	1	5.51042	872235	710.085
L5_C212S	54	60	FGSGTQL			6	709.351	SLC_C212S_2	10	200507_FR_JK3_2_600sec_03	1	5.51012	939844	710.039
L5_C212S	54	60	FGSGTQL			6	709.351	SLC_C212S_2	30	200507_FR_JK3_2_1800sec_01	1	5.50692	944440	710.164
L5_C212S	54	60	FGSGTQL			6	709.351	SLC_C212S_2	30	200507_FR_JK3_2_1800sec_02	1	5.50783	1040571	710.186
L5_C212S	54	60	FGSGTQL			6	709.351	SLC_C212S_2	30	200507_FR_JK3_2_1800sec_03	1	5.50869	879888	710.228
L5_C212S	54	60	FGSGTQL			6	709.351	SLC_C212S_2	120	200507_FR_JK3_2_7200sec_01	1	5.50945	872551	710.438
L5_C212S	54	60	FGSGTQL			6	709.351	SLC_C212S_2	120	200507_FR_JK3_2_7200sec_02	1	5.51112	905188	710.485
L5_C212S	54	60	FGSGTQL			6	709.351	SLC_C212S_2	120	200507_FR_JK3_2_7200sec_03	1	5.50653	956403	710.476
L5_C212S	61	73	TVLSQPKATPSVT			10	1328.74	L5_C212S_1	0	200505_FR_JK2_1_0sec_01	2	4.5336	2417232	665.363
L5_C212S	61	73	TVLSQPKATPSVT			10	1328.74	L5_C212S_1	0	200505_FR_JK2_1_0sec_02	2	4.51929	2282583	665.331
L5_C212S	61	73	TVLSQPKATPSVT			10	1328.74	L5_C212S_1	0	200505_FR_JK2_1_0sec_03	2	4.52483	2200113	665.317
L5_C212S	61	73	TVLSQPKATPSVT			10	1328.74	L5_C212S_1	0.167	200505_FR_JK2_1_10sec_01	2	4.52388	1872440	667.613
L5_C212S	61	73	TVLSQPKATPSVT			10	1328.74	L5_C212S_1	0.167	200505_FR_JK2_1_10sec_02	2	4.51048	3129201	667.555
L5_C212S	61	73	TVLSQPKATPSVT			10	1328.74	L5_C212S_1	0.167	200505_FR_JK2_1_10sec_03	2	4.5079	2663708	667.628
L5_C212S	61	73	TVLSQPKATPSVT			10	1328.74	L5_C212S_1	1	200505_FR_JK2_1_60sec_01	2	4.50563	2840256	667.72
L5_C212S	61	73	TVLSQPKATPSVT			10	1328.74	L5_C212S_1	1	200505_FR_JK2_1_60sec_02	2	4.51448	2875899	667.7
L5_C212S	61	73	TVLSQPKATPSVT			10	1328.74	L5_C212S_1	1	200505_FR_JK2_1_60sec_03	2	4.50727	2736481	667.695
L5_C212S	61	73	TVLSQPKATPSVT			10	1328.74	L5_C212S_1	10	200505_FR_JK2_1_600sec_01	2	4.50196	3074550	667.665
L5_C212S	61	73	TVLSQPKATPSVT			10	1328.74	L5_C212S_1	10	200505_FR_JK2_1_600sec_02	2	4.52198	3004362	667.626
L5_C212S	61	73	TVLSQPKATPSVT			10	1328.74	L5_C212S_1	10	200505_FR_JK2_1_600sec_03	2	4.50496	2892218	667.596
L5_C212S	61	73	TVLSQPKATPSVT			10	1328.74	L5_C212S_1	30	200505_FR_JK2_1_1800sec_01	2	4.50749	3181017	667.817
L5_C212S	61	73	TVLSQPKATPSVT			10	1328.74	L5_C212S_1	30	200505_FR_JK2_1_1800sec_02	2	4.51925	2579978	667.831
L5_C212S	61	73	TVLSQPKATPSVT			10	1328.74	L5_C212S_1	30	200505_FR_JK2_1_1800sec_03	2	4.50806	2469980	667.811
L5_C212S	61	73	TVLSQPKATPSVT			10	1328.74	L5_C212S_1	120	200505_FR_JK2_1_7200sec_01	2	4.50758	2056555	667.97
L5_C212S	61	73	TVLSQPKATPSVT			10	1328.74	L5_C212S_1	120	200505_FR_JK2_1_7200sec_02	2	4.50846	2404624	667.968
L5_C212S	61	73	TVLSQPKATPSVT			10	1328.74	L5_C212S_1	120	200505_FR_JK2_1_7200sec_03	2	4.51786	2266107	667.939
L5_C212S	61	73	TVLSQPKATPSVT			10	1328.74	L5_C212S_2	0	200505_FR_JK2_2_0sec_01	2	4.53134	2050019	665.304
L5_C212S	61	73	TVLSQPKATPSVT			10	1328.74	L5_C212S_2	0	200505_FR_JK2_2_0sec_02	2	4.51584	2184108	665.344
L5_C212S	61	73	TVLSQPKATPSVT			10	1328.74	L5_C212S_2	0	200505_FR_JK2_2_0sec_03	2	4.52647	2144683	665.366
L5_C212S	61	73	TVLSQPKATPSVT			10	1328.74	L5_C212S_2	0.167	200505_FR_JK2_2_10sec_01	2	4.5041	2663739	667.652
L5_C212S	61	73	TVLSQPKATPSVT			10	1328.74	L5_C212S_2	0.167	200505_FR_JK2_2_10sec_02	2	4.51443	1854642	667.594
L5_C212S	61	73	TVLSQPKATPSVT			10	1328.74	L5_C212S_2	0.167	200505_FR_JK2_2_10sec_03	2	4.51656	1952296	667.637
L5_C212S	61	73	TVLSQPKATPSVT			10	1328.74	L5_C212S_2	1	200505_FR_JK2_2_60sec_01	2	4.50807	2764088	667.71
L5_C212S	61	73	TVLSQPKATPSVT			10	1328.74	L5_C212S_2	1	200505_FR_JK2_2_60sec_02	2	4.50447	2663522	667.706
L5_C212S	61	73	TVLSQPKATPSVT			10	1328.74	L5_C212S_2	1	200505_FR_JK2_2_60sec_03	2	4.5026	2402480	667.726
L5_C212S	61	73	TVLSQPKATPSVT			10	1328.74	L5_C212S_2	10	200505_FR_JK2_2_600sec_01	2	4.51595	2479680	667.596
L5_C212S	61	73	TVLSQPKATPSVT			10	1328.74	L5_C212S_2	10	200505_FR_JK2_2_600sec_02	2	4.51468	2630999	667.616
L5_C212S	61	73	TVLSQPKATPSVT			10	1328.74	L5_C212S_2	10	200505_FR_JK2_2_600sec_03	2	4.50959	2624321	667.625
L5_C212S	61	73	TVLSQPKATPSVT			10	1328.74	L5_C212S_2	30	200505_FR_JK2_2_1800sec_01	2	4.51784	2288922	667.862
L5_C212S	61	73	TVLSQPKATPSVT			10	1328.74	L5_C212S_2	30	200505_FR_JK2_2_1800sec_02	2	4.52393	2284060	667.834
L5_C212S	61	73	TVLSQPKATPSVT			10	1328.74	L5_C212S_2	30	200505_FR_JK2_2_1800sec_03	2	4.52128	2178425	667.816
L5_C212S	61	73	TVLSQPKATPSVT			10	1328.74	L5_C212S_2	120	200505_FR_JK2_2_7200sec_01	2	4.51973	2223414	667.951
L5_C212S	61	73	TVLSQPKATPSVT			10	1328.74	L5_C212S_2	120	200505_FR_JK2_2_7200sec_02	2	4.51423	1841265	667.961
L5_C212S	61	73	TVLSQPKATPSVT			10	1328.74	L5_C212S_2	120	200505_FR_JK2_2_7200sec_03	2	4.51117	1950028	667.941
L5_C212S	61	73	TVLSQPKATPSVT			10	1328.74	SLC_C212S_1	0	200507_FR_JK3_1_0sec_01	2	4.53268	2004166	665.324
L5_C212S	61	73	TVLSQPKATPSVT			10	1328.74	SLC_C212S_1	0	200507_FR_JK3_1_0sec_02	2	4.53339	1979835	665.332
L5_C212S	61	73	TVLSQPKATPSVT			10	1328.74	SLC_C212S_1	0	200507_FR_JK3_1_0sec_03	2	4.52725	1992118	665.315
L5_C212S	61	73	TVLSQPKATPSVT			10	1328.74	SLC_C212S_1	0.167	200507_FR_JK3_1_10sec_01	2	4.51505	2094811	667.199
L5_C212S	61	73	TVLSQPKATPSVT			10	1328.74	SLC_C212S_1	0.167	200507_FR_JK3_1_10sec_02	2	4.52291	2049874	667.149
L5_C212S	61	73	TVLSQPKATPSVT			10	1328.74	SLC_C212S_1	0.167	200507_FR_JK3_1_10sec_03	2	4.50906	1825763	667.167
L5_C212S	61	73	TVLSQPKATPSVT			10	1328.74	SLC_C212S_1	1	200507_FR_JK3_1_60sec_01	2	4.50707	2723031	667.316
L5_C212S	61	73	TVLSQPKATPSVT			10	1328.74	SLC_C212S_1	1	200507_FR_JK3_1_60sec_02	2	4.50714	2307351	667.326
L5_C212S	61	73	TVLSQPKATPSVT			10	1328.74	SLC_C212S_1	1	200507_FR_JK3_1_60sec_03	2	4.50715	2289148	667.291
L5_C212S	61	73	TVLSQPKATPSVT			10	1328.74	SLC_C212S_1	10	200507_FR_JK3_1_600sec_01	2	4.50336	2700458	667.218
L5_C212S	61	73	TVLSQPKATPSVT			10	1328.74	SLC_C212S_1	10	200507_FR_JK3_1_600sec_02	2	4.52095	2358441	667.234
L5_C212S	61	73	TVLSQPKATPSVT			10	1328.74	SLC_C212S_1	10	200507_FR_JK3_1_600sec_03	2	4.50763	2847379	667.247
L5_C212S	61	73	TVLSQPKATPSVT			10	1328.74	SLC_C212S_1	30	200507_FR_JK3_1_1800sec_01	2	4.50151	2557055	667.529
L5_C212S	61	73	TVLSQPKATPSVT			10	1328.74	SLC_C212S_1	30	200507_FR_JK3_1_1800sec_02	2	4.51678	2357318	667.532
L5_C212S	61	73	TVLSQPKATPSVT			10	1328.74	SLC_C212S_1	30	200507_FR_JK3_1_1800sec_03	2	4.50481	2143119	667.54
L5_C212S	61	73	TVLSQPKATPSVT			10	1328.74	SLC_C212S_1	120	200507_FR_JK3_1_7200sec_01	2	4.52147	2689676	667.712
L5_C212S	61	73	TVLSQPKATPSVT			10	1328.74	SLC_C212S_1	120	200507_FR_JK3_1_7200sec_02	2	4.50551	2432625	667.712
L5_C212S	61	73	TVLSQPKATPSVT			10	1328.74	SLC_C212S_1	120	200507_FR_JK3_1_7200sec_03	2	4.50558	2432698	667.728
L5_C212S	61	73	TVLSQPKATPSVT			10	1328.74	SLC_C212S_2	0	200507_FR_JK3_2_0sec_01	2	4.51811	1853111	665.33
L5_C212S	61	73	TVLSQPKATPSVT			10	1328.74	SLC_C212S_2	0	200507_FR_JK3_2_0sec_02	2	4.5318	2128613	665.314
L5_C212S	61	73	TVLSQPKATPSVT			10	1328.74	SLC_C212S_2	0	200507_FR_JK3_2_0sec_03	2	4.52596	2143340	665.332
L5_C212S	61	73	TVLSQPKATPSVT			10	1328.74	SLC_C212S_2	0.167	200507_FR_JK3_2_10sec_01	2	4.51703	1776041	667.178
L5_C212S	61	73	TVLSQPKATPSVT			10	1328.74	SLC_C212S_2	0.167	200507_FR_JK3_2_10sec_02	2	4.50816	2230367	667.192
L5_C212S	61	73	TVLSQPKATPSVT			10	1328.74	SLC_C212S_2	0.167	200507_FR_JK3_2_10sec_03	2	4.51726	1853567	667.155
L5_C212S	61	73	TVLSQPKATPSVT			10	1328.74	SLC_C212S_2	1	200507_FR_JK3_2_60sec_01	2	4.51089	2245466	667.294
L5_C212S	61	73	TVLSQPKATPSVT			10	1328.74	SLC_C212S_2	1	200507_FR_JK3_2_60sec_02	2	4.50948	2331406	667.298
L5_C212S	61	73	TVLSQPKATPSVT			10	1328.74	SLC_C212S_2	1	200507_FR_JK3_2_60sec_03	2	4.50896	2152837	667.292
L5_C212S	61	73	TVLSQPKATPSVT			10	1328.74	SLC_C212S_2	10	200507_FR_JK3_2_600sec_01	2	4.50963	2710991	667.258
L5_C212S	61	73	TVLSQPKATPSVT			10	1328.74	SLC_C212S_2	10	200507_FR_JK3_2_600sec_02	2	4.50812	2402658	667.245
L5_C212S	61	73	TVLSQPKATPSVT			10	1328.74	SLC_C212S_2	10	200507_FR_JK3_2_600sec_03	2	4.50394	2518536	667.258
L5_C212S	61	73	TVLSQPKATPSVT			10	1328.74	SLC_C212S_2	30	200507_FR_JK3_2_1800sec_01	2	4.50401	2526040	667.504
L5_C212S	61	73	TVLSQPKATPSVT			10	1328.74	SLC_C212S_2	30	200507_FR_JK3_2_1800sec_02	2	4.50626	2503525	667.518
L5_C212S	61	73	TVLSQPKATPSVT			10	1328.74	SLC_C212S_2	30	200507_FR_JK3_2_1800sec_03	2	4.50689	2368934	667.501
L5_C212S	61	73	TVLSQPKATPSVT			10	1328.74	SLC_C212S_2	120	200507_FR_JK3_2_7200sec_01	2	4.50692	2201214	667.747
L5_C212S	61	73	TVLSQPKATPSVT			10	1328.74	SLC_C212S_2	120	200507_FR_JK3_2_7200sec_02	2	4.50746	2274081	667.735
L5_C212S	61	73	TVLSQPKATPSVT			10	1328.74	SLC_C212S_2	120	200507_FR_JK3_2_7200sec_03	2	4.50303	2172653	667.725
L5_C212S	61	74	TVLSQPKATPSVTL			11	1441.83	L5_C212S_1	0	200505_FR_JK2_1_0sec_01	1	5.58022	600231	1442.5
L5_C212S	61	74	TVLSQPKATPSVTL			11	1441.83	L5_C212S_1	0	200505_FR_JK2_1_0sec_02	1	5.57649	481743	1442.48
L5_C212S	61	74	TVLSQPKATPSVTL			11	1441.83	L5_C212S_1	0	200505_FR_JK2_1_0sec_03	1	5.57798	456426	1442.5
L5_C212S	61	74	TVLSQPKATPSVTL			11	1441.83	L5_C212S_1	0.167	200505_FR_JK2_1_10sec_01	1	5.5721	183151	1447.46
L5_C212S	61	74	TVLSQPKATPSVTL			11	1441.83	L5_C212S_1	0.167	200505_FR_JK2_1_10sec_02	1	5.56112	352145	1447.33
L5_C212S	61	74	TVLSQPKATPSVTL			11	1441.83	L5_C212S_1	0.167	200505_FR_JK2_1_10sec_03	1	5.56145	261180	1447.36
L5_C212S	61	74	TVLSQPKATPSVTL			11	1441.83	L5_C212S_1	1	200505_FR_JK2_1_60sec_01	1	5.56129	381523	1447.99
L5_C212S	61	74	TVLSQPKATPSVTL			11	1441.83	L5_C212S_1	1	200505_FR_JK2_1_60sec_02	1	5.56502	336894	1447.88
L5_C212S	61	74	TVLSQPKATPSVTL			11	1441.83	L5_C212S_1	1	200505_FR_JK2_1_60sec_03	1	5.5565	362533	1447.89
L5_C212S	61	74	TVLSQPKATPSVTL			11	1441.83	L5_C212S_1	10	200505_FR_JK2_1_600sec_01	1	5.55308	329425	1448.06
L5_C212S	61	74	TVLSQPKATPSVTL			11	1441.83	L5_C212S_1	10	200505_FR_JK2_1_600sec_02	1	5.5622	342184	1448.06
L5_C212S	61	74	TVLSQPKATPSVTL			11	1441.83	L5_C212S_1	10	200505_FR_JK2_1_600sec_03	1	5.55706	367631	1447.96
L5_C212S	61	74	TVLSQPKATPSVTL			11	1441.83	L5_C212S_1	30	200505_FR_JK2_1_1800sec_01	1	5.55765	390912	1448.45
L5_C212S	61	74	TVLSQPKATPSVTL			11	1441.83	L5_C212S_1	30	200505_FR_JK2_1_1800sec_02	1	5.566	322523	1448.46
L5_C212S	61	74	TVLSQPKATPSVTL			11	1441.83	L5_C212S_1	30	200505_FR_JK2_1_1800sec_03	1	5.56315	298178	1448.37
L5_C212S	61	74	TVLSQPKATPSVTL			11	1441.83	L5_C212S_1	120	200505_FR_JK2_1_7200sec_01	1	5.55835	250047	1448.66
L5_C212S	61	74	TVLSQPKATPSVTL			11	1441.83	L5_C212S_1	120	200505_FR_JK2_1_7200sec_02	1	5.55782	284670	1448.62
L5_C212S	61	74	TVLSQPKATPSVTL			11	1441.83	L5_C212S_1	120	200505_FR_JK2_1_7200sec_03	1	5.56293	255538	1448.72
L5_C212S	61	74	TVLSQPKATPSVTL			11	1441.83	L5_C212S_2	0	200505_FR_JK2_2_0sec_01	1	5.57886	466228	1442.54
L5_C212S	61	74	TVLSQPKATPSVTL			11	1441.83	L5_C212S_2	0	200505_FR_JK2_2_0sec_02	1	5.57621	521180	1442.5
L5_C212S	61	74	TVLSQPKATPSVTL			11	1441.83	L5_C212S_2	0	200505_FR_JK2_2_0sec_03	1	5.57861	530854	1442.52
L5_C212S	61	74	TVLSQPKATPSVTL			11	1441.83	L5_C212S_2	0.167	200505_FR_JK2_2_10sec_01	1	5.55749	242098	1447.65
L5_C212S	61	74	TVLSQPKATPSVTL			11	1441.83	L5_C212S_2	0.167	200505_FR_JK2_2_10sec_02	1	5.56672	176360	1447.51
L5_C212S	61	74	TVLSQPKATPSVTL			11	1441.83	L5_C212S_2	0.167	200505_FR_JK2_2_10sec_03	1	5.56321	201643	1447.51
L5_C212S	61	74	TVLSQPKATPSVTL			11	1441.83	L5_C212S_2	1	200505_FR_JK2_2_60sec_01	1	5.55681	335820	1448
L5_C212S	61	74	TVLSQPKATPSVTL			11	1441.83	L5_C212S_2	1	200505_FR_JK2_2_60sec_02	1	5.5513	318198	1448.03
L5_C212S	61	74	TVLSQPKATPSVTL			11	1441.83	L5_C212S_2	1	200505_FR_JK2_2_60sec_03	1	5.55231	297673	1447.98
L5_C212S	61	74	TVLSQPKATPSVTL			11	1441.83	L5_C212S_2	10	200505_FR_JK2_2_600sec_01	1	5.56143	274307	1447.92
L5_C212S	61	74	TVLSQPKATPSVTL			11	1441.83	L5_C212S_2	10	200505_FR_JK2_2_600sec_02	1	5.56064	299916	1447.99
L5_C212S	61	74	TVLSQPKATPSVTL			11	1441.83	L5_C212S_2	10	200505_FR_JK2_2_600sec_03	1	5.56348	258116	1448.09
L5_C212S	61	74	TVLSQPKATPSVTL			11	1441.83	L5_C212S_2	30	200505_FR_JK2_2_1800sec_01	1	5.56794	239431	1448.44
L5_C212S	61	74	TVLSQPKATPSVTL			11	1441.83	L5_C212S_2	30	200505_FR_JK2_2_1800sec_02	1	5.56652	232137	1448.48
L5_C212S	61	74	TVLSQPKATPSVTL			11	1441.83	L5_C212S_2	30	200505_FR_JK2_2_1800sec_03	1	5.56621	241281	1448.42
L5_C212S	61	74	TVLSQPKATPSVTL			11	1441.83	L5_C212S_2	120	200505_FR_JK2_2_7200sec_01	1	5.56315	280585	1448.7
L5_C212S	61	74	TVLSQPKATPSVTL			11	1441.83	L5_C212S_2	120	200505_FR_JK2_2_7200sec_02	1	5.56387	220690	1448.59
L5_C212S	61	74	TVLSQPKATPSVTL			11	1441.83	L5_C212S_2	120	200505_FR_JK2_2_7200sec_03	1	5.56285	219210	1448.69
L5_C212S	61	74	TVLSQPKATPSVTL			11	1441.83	SLC_C212S_1	0	200507_FR_JK3_1_0sec_01	1	5.57854	604710	1442.49
L5_C212S	61	74	TVLSQPKATPSVTL			11	1441.83	SLC_C212S_1	0	200507_FR_JK3_1_0sec_02	1	5.57653	402045	1442.51
L5_C212S	61	74	TVLSQPKATPSVTL			11	1441.83	SLC_C212S_1	0	200507_FR_JK3_1_0sec_03	1	5.57496	444288	1442.51
L5_C212S	61	74	TVLSQPKATPSVTL			11	1441.83	SLC_C212S_1	0.167	200507_FR_JK3_1_10sec_01	1	5.55848	232715	1446.5
L5_C212S	61	74	TVLSQPKATPSVTL			11	1441.83	SLC_C212S_1	0.167	200507_FR_JK3_1_10sec_02	1	5.56343	178070	1446.47
L5_C212S	61	74	TVLSQPKATPSVTL			11	1441.83	SLC_C212S_1	0.167	200507_FR_JK3_1_10sec_03	1	5.555	164016	1446.56
L5_C212S	61	74	TVLSQPKATPSVTL			11	1441.83	SLC_C212S_1	1	200507_FR_JK3_1_60sec_01	1	5.544	354155	1447.18
L5_C212S	61	74	TVLSQPKATPSVTL			11	1441.83	SLC_C212S_1	1	200507_FR_JK3_1_60sec_02	1	5.54848	303748	1447.06
L5_C212S	61	74	TVLSQPKATPSVTL			11	1441.83	SLC_C212S_1	1	200507_FR_JK3_1_60sec_03	1	5.54922	295190	1447.1
L5_C212S	61	74	TVLSQPKATPSVTL			11	1441.83	SLC_C212S_1	10	200507_FR_JK3_1_600sec_01	1	5.54411	401600	1447.15
L5_C212S	61	74	TVLSQPKATPSVTL			11	1441.83	SLC_C212S_1	10	200507_FR_JK3_1_600sec_02	1	5.56284	412486	1447.28
L5_C212S	61	74	TVLSQPKATPSVTL			11	1441.83	SLC_C212S_1	10	200507_FR_JK3_1_600sec_03	1	5.54191	372067	1447.26
L5_C212S	61	74	TVLSQPKATPSVTL			11	1441.83	SLC_C212S_1	30	200507_FR_JK3_1_1800sec_01	1	5.53614	376035	1447.75
L5_C212S	61	74	TVLSQPKATPSVTL			11	1441.83	SLC_C212S_1	30	200507_FR_JK3_1_1800sec_02	1	5.55439	366732	1447.82
L5_C212S	61	74	TVLSQPKATPSVTL			11	1441.83	SLC_C212S_1	30	200507_FR_JK3_1_1800sec_03	1	5.54324	314322	1447.64
L5_C212S	61	74	TVLSQPKATPSVTL			11	1441.83	SLC_C212S_1	120	200507_FR_JK3_1_7200sec_01	1	5.55296	377282	1448.18
L5_C212S	61	74	TVLSQPKATPSVTL			11	1441.83	SLC_C212S_1	120	200507_FR_JK3_1_7200sec_02	1	5.54697	310876	1448.08
L5_C212S	61	74	TVLSQPKATPSVTL			11	1441.83	SLC_C212S_1	120	200507_FR_JK3_1_7200sec_03	1	5.54507	328566	1448.19
L5_C212S	61	74	TVLSQPKATPSVTL			11	1441.83	SLC_C212S_2	0	200507_FR_JK3_2_0sec_01	1	5.56698	519018	1442.51
L5_C212S	61	74	TVLSQPKATPSVTL			11	1441.83	SLC_C212S_2	0	200507_FR_JK3_2_0sec_02	1	5.56805	546474	1442.5
L5_C212S	61	74	TVLSQPKATPSVTL			11	1441.83	SLC_C212S_2	0	200507_FR_JK3_2_0sec_03	1	5.56697	509397	1442.51
L5_C212S	61	74	TVLSQPKATPSVTL			11	1441.83	SLC_C212S_2	0.167	200507_FR_JK3_2_10sec_01	1	5.55218	168472	1446.59
L5_C212S	61	74	TVLSQPKATPSVTL			11	1441.83	SLC_C212S_2	0.167	200507_FR_JK3_2_10sec_02	1	5.54471	246647	1446.54
L5_C212S	61	74	TVLSQPKATPSVTL			11	1441.83	SLC_C212S_2	0.167	200507_FR_JK3_2_10sec_03	1	5.55646	177881	1446.51
L5_C212S	61	74	TVLSQPKATPSVTL			11	1441.83	SLC_C212S_2	1	200507_FR_JK3_2_60sec_01	1	5.54953	324595	1447.09
L5_C212S	61	74	TVLSQPKATPSVTL			11	1441.83	SLC_C212S_2	1	200507_FR_JK3_2_60sec_02	1	5.55266	299418	1447.13
L5_C212S	61	74	TVLSQPKATPSVTL			11	1441.83	SLC_C212S_2	1	200507_FR_JK3_2_60sec_03	1	5.54699	320443	1447.1
L5_C212S	61	74	TVLSQPKATPSVTL			11	1441.83	SLC_C212S_2	10	200507_FR_JK3_2_600sec_01	1	5.54483	344975	1447.24
L5_C212S	61	74	TVLSQPKATPSVTL			11	1441.83	SLC_C212S_2	10	200507_FR_JK3_2_600sec_02	1	5.54459	343774	1447.16
L5_C212S	61	74	TVLSQPKATPSVTL			11	1441.83	SLC_C212S_2	10	200507_FR_JK3_2_600sec_03	1	5.547	337517	1447.23
L5_C212S	61	74	TVLSQPKATPSVTL			11	1441.83	SLC_C212S_2	30	200507_FR_JK3_2_1800sec_01	1	5.5447	341902	1447.69
L5_C212S	61	74	TVLSQPKATPSVTL			11	1441.83	SLC_C212S_2	30	200507_FR_JK3_2_1800sec_02	1	5.54221	296380	1447.8
L5_C212S	61	74	TVLSQPKATPSVTL			11	1441.83	SLC_C212S_2	30	200507_FR_JK3_2_1800sec_03	1	5.54682	319666	1447.7
L5_C212S	61	74	TVLSQPKATPSVTL			11	1441.83	SLC_C212S_2	120	200507_FR_JK3_2_7200sec_01	1	5.54293	297069	1448.12
L5_C212S	61	74	TVLSQPKATPSVTL			11	1441.83	SLC_C212S_2	120	200507_FR_JK3_2_7200sec_02	1	5.54645	307916	1448.19
L5_C212S	61	74	TVLSQPKATPSVTL			11	1441.83	SLC_C212S_2	120	200507_FR_JK3_2_7200sec_03	1	5.54363	304091	1448.15
L5_C212S	61	79	TVLSQPKATPSVTLFPPSS			14	1957.06	L5_C212S_1	0	200505_FR_JK2_1_0sec_01	2	6.07976	4100597	979.674
L5_C212S	61	79	TVLSQPKATPSVTLFPPSS			14	1957.06	L5_C212S_1	0	200505_FR_JK2_1_0sec_02	2	6.07609	3265286	979.651
L5_C212S	61	79	TVLSQPKATPSVTLFPPSS			14	1957.06	L5_C212S_1	0	200505_FR_JK2_1_0sec_03	2	6.08098	3117074	979.634
L5_C212S	61	79	TVLSQPKATPSVTLFPPSS			14	1957.06	L5_C212S_1	0.167	200505_FR_JK2_1_10sec_01	2	6.07033	2026367	982.054
L5_C212S	61	79	TVLSQPKATPSVTLFPPSS			14	1957.06	L5_C212S_1	0.167	200505_FR_JK2_1_10sec_02	2	6.06823	3199137	982.003
L5_C212S	61	79	TVLSQPKATPSVTLFPPSS			14	1957.06	L5_C212S_1	0.167	200505_FR_JK2_1_10sec_03	2	6.0663	2794202	982.074
L5_C212S	61	79	TVLSQPKATPSVTLFPPSS			14	1957.06	L5_C212S_1	1	200505_FR_JK2_1_60sec_01	2	6.06207	3990134	982.415
L5_C212S	61	79	TVLSQPKATPSVTLFPPSS			14	1957.06	L5_C212S_1	1	200505_FR_JK2_1_60sec_02	2	6.06534	3342957	982.404
L5_C212S	61	79	TVLSQPKATPSVTLFPPSS			14	1957.06	L5_C212S_1	1	200505_FR_JK2_1_60sec_03	2	6.06179	3513493	982.371
L5_C212S	61	79	TVLSQPKATPSVTLFPPSS			14	1957.06	L5_C212S_1	10	200505_FR_JK2_1_600sec_01	2	6.05703	3333480	982.476
L5_C212S	61	79	TVLSQPKATPSVTLFPPSS			14	1957.06	L5_C212S_1	10	200505_FR_JK2_1_600sec_02	2	6.0639	3683793	982.474
L5_C212S	61	79	TVLSQPKATPSVTLFPPSS			14	1957.06	L5_C212S_1	10	200505_FR_JK2_1_600sec_03	2	6.05939	3602313	982.39
L5_C212S	61	79	TVLSQPKATPSVTLFPPSS			14	1957.06	L5_C212S_1	30	200505_FR_JK2_1_1800sec_01	2	6.06082	4272584	982.667
L5_C212S	61	79	TVLSQPKATPSVTLFPPSS			14	1957.06	L5_C212S_1	30	200505_FR_JK2_1_1800sec_02	2	6.06836	3572188	982.717
L5_C212S	61	79	TVLSQPKATPSVTLFPPSS			14	1957.06	L5_C212S_1	30	200505_FR_JK2_1_1800sec_03	2	6.06578	3115702	982.649
L5_C212S	61	79	TVLSQPKATPSVTLFPPSS			14	1957.06	L5_C212S_1	120	200505_FR_JK2_1_7200sec_01	2	6.05275	3231684	982.938
L5_C212S	61	79	TVLSQPKATPSVTLFPPSS			14	1957.06	L5_C212S_1	120	200505_FR_JK2_1_7200sec_02	2	6.05902	2833764	982.954
L5_C212S	61	79	TVLSQPKATPSVTLFPPSS			14	1957.06	L5_C212S_1	120	200505_FR_JK2_1_7200sec_03	2	6.06594	2682276	982.923
L5_C212S	61	79	TVLSQPKATPSVTLFPPSS			14	1957.06	L5_C212S_2	0	200505_FR_JK2_2_0sec_01	2	6.0749	3037724	979.654
L5_C212S	61	79	TVLSQPKATPSVTLFPPSS			14	1957.06	L5_C212S_2	0	200505_FR_JK2_2_0sec_02	2	6.07478	3324046	979.636
L5_C212S	61	79	TVLSQPKATPSVTLFPPSS			14	1957.06	L5_C212S_2	0	200505_FR_JK2_2_0sec_03	2	6.07792	3399387	979.622
L5_C212S	61	79	TVLSQPKATPSVTLFPPSS			14	1957.06	L5_C212S_2	0.167	200505_FR_JK2_2_10sec_01	2	6.05782	3029080	982.107
L5_C212S	61	79	TVLSQPKATPSVTLFPPSS			14	1957.06	L5_C212S_2	0.167	200505_FR_JK2_2_10sec_02	2	6.064	2202035	982.026
L5_C212S	61	79	TVLSQPKATPSVTLFPPSS			14	1957.06	L5_C212S_2	0.167	200505_FR_JK2_2_10sec_03	2	6.06346	2411408	982.098
L5_C212S	61	79	TVLSQPKATPSVTLFPPSS			14	1957.06	L5_C212S_2	1	200505_FR_JK2_2_60sec_01	2	6.0576	3129268	982.384
L5_C212S	61	79	TVLSQPKATPSVTLFPPSS			14	1957.06	L5_C212S_2	1	200505_FR_JK2_2_60sec_02	2	6.05862	3355566	982.403
L5_C212S	61	79	TVLSQPKATPSVTLFPPSS			14	1957.06	L5_C212S_2	1	200505_FR_JK2_2_60sec_03	2	6.05568	2995562	982.455
L5_C212S	61	79	TVLSQPKATPSVTLFPPSS			14	1957.06	L5_C212S_2	10	200505_FR_JK2_2_600sec_01	2	6.0609	3053201	982.431
L5_C212S	61	79	TVLSQPKATPSVTLFPPSS			14	1957.06	L5_C212S_2	10	200505_FR_JK2_2_600sec_02	2	6.05944	3222347	982.412
L5_C212S	61	79	TVLSQPKATPSVTLFPPSS			14	1957.06	L5_C212S_2	10	200505_FR_JK2_2_600sec_03	2	6.06185	2853355	982.42
L5_C212S	61	79	TVLSQPKATPSVTLFPPSS			14	1957.06	L5_C212S_2	30	200505_FR_JK2_2_1800sec_01	2	6.0684	2706998	982.706
L5_C212S	61	79	TVLSQPKATPSVTLFPPSS			14	1957.06	L5_C212S_2	30	200505_FR_JK2_2_1800sec_02	2	6.06949	2749114	982.688
L5_C212S	61	79	TVLSQPKATPSVTLFPPSS			14	1957.06	L5_C212S_2	30	200505_FR_JK2_2_1800sec_03	2	6.06779	2942741	982.679
L5_C212S	61	79	TVLSQPKATPSVTLFPPSS			14	1957.06	L5_C212S_2	120	200505_FR_JK2_2_7200sec_01	2	6.06503	3329500	982.929
L5_C212S	61	79	TVLSQPKATPSVTLFPPSS			14	1957.06	L5_C212S_2	120	200505_FR_JK2_2_7200sec_02	2	6.06337	2749249	982.866
L5_C212S	61	79	TVLSQPKATPSVTLFPPSS			14	1957.06	L5_C212S_2	120	200505_FR_JK2_2_7200sec_03	2	6.06269	2431894	982.944
L5_C212S	61	79	TVLSQPKATPSVTLFPPSS			14	1957.06	SLC_C212S_1	0	200507_FR_JK3_1_0sec_01	2	6.08674	3792365	979.651
L5_C212S	61	79	TVLSQPKATPSVTLFPPSS			14	1957.06	SLC_C212S_1	0	200507_FR_JK3_1_0sec_02	2	6.07977	2899769	979.635
L5_C212S	61	79	TVLSQPKATPSVTLFPPSS			14	1957.06	SLC_C212S_1	0	200507_FR_JK3_1_0sec_03	2	6.08085	3041218	979.622
L5_C212S	61	79	TVLSQPKATPSVTLFPPSS			14	1957.06	SLC_C212S_1	0.167	200507_FR_JK3_1_10sec_01	2	6.06021	2801790	981.783
L5_C212S	61	79	TVLSQPKATPSVTLFPPSS			14	1957.06	SLC_C212S_1	0.167	200507_FR_JK3_1_10sec_02	2	6.07086	2263121	981.697
L5_C212S	61	79	TVLSQPKATPSVTLFPPSS			14	1957.06	SLC_C212S_1	0.167	200507_FR_JK3_1_10sec_03	2	6.05816	2009247	981.674
L5_C212S	61	79	TVLSQPKATPSVTLFPPSS			14	1957.06	SLC_C212S_1	1	200507_FR_JK3_1_60sec_01	2	6.05433	3655765	982.071
L5_C212S	61	79	TVLSQPKATPSVTLFPPSS			14	1957.06	SLC_C212S_1	1	200507_FR_JK3_1_60sec_02	2	6.05473	3387411	982.048
L5_C212S	61	79	TVLSQPKATPSVTLFPPSS			14	1957.06	SLC_C212S_1	1	200507_FR_JK3_1_60sec_03	2	6.05433	3284531	982.049
L5_C212S	61	79	TVLSQPKATPSVTLFPPSS			14	1957.06	SLC_C212S_1	10	200507_FR_JK3_1_600sec_01	2	6.05327	3648197	982.048
L5_C212S	61	79	TVLSQPKATPSVTLFPPSS			14	1957.06	SLC_C212S_1	10	200507_FR_JK3_1_600sec_02	2	6.06746	3430343	982.126
L5_C212S	61	79	TVLSQPKATPSVTLFPPSS			14	1957.06	SLC_C212S_1	10	200507_FR_JK3_1_600sec_03	2	6.05269	3595112	982.128
L5_C212S	61	79	TVLSQPKATPSVTLFPPSS			14	1957.06	SLC_C212S_1	30	200507_FR_JK3_1_1800sec_01	2	6.04336	3825244	982.41
L5_C212S	61	79	TVLSQPKATPSVTLFPPSS			14	1957.06	SLC_C212S_1	30	200507_FR_JK3_1_1800sec_02	2	6.06028	3648559	982.449
L5_C212S	61	79	TVLSQPKATPSVTLFPPSS			14	1957.06	SLC_C212S_1	30	200507_FR_JK3_1_1800sec_03	2	6.05306	3464390	982.442
L5_C212S	61	79	TVLSQPKATPSVTLFPPSS			14	1957.06	SLC_C212S_1	120	200507_FR_JK3_1_7200sec_01	2	6.05855	4255534	982.71
L5_C212S	61	79	TVLSQPKATPSVTLFPPSS			14	1957.06	SLC_C212S_1	120	200507_FR_JK3_1_7200sec_02	2	6.05673	3346892	982.715
L5_C212S	61	79	TVLSQPKATPSVTLFPPSS			14	1957.06	SLC_C212S_1	120	200507_FR_JK3_1_7200sec_03	2	6.05429	3405012	982.724
L5_C212S	61	79	TVLSQPKATPSVTLFPPSS			14	1957.06	SLC_C212S_2	0	200507_FR_JK3_2_0sec_01	2	6.06721	3252868	979.64
L5_C212S	61	79	TVLSQPKATPSVTLFPPSS			14	1957.06	SLC_C212S_2	0	200507_FR_JK3_2_0sec_02	2	6.07272	3391989	979.653
L5_C212S	61	79	TVLSQPKATPSVTLFPPSS			14	1957.06	SLC_C212S_2	0	200507_FR_JK3_2_0sec_03	2	6.06981	3656102	979.632
L5_C212S	61	79	TVLSQPKATPSVTLFPPSS			14	1957.06	SLC_C212S_2	0.167	200507_FR_JK3_2_10sec_01	2	6.05846	2173518	981.729
L5_C212S	61	79	TVLSQPKATPSVTLFPPSS			14	1957.06	SLC_C212S_2	0.167	200507_FR_JK3_2_10sec_02	2	6.06069	2671927	981.699
L5_C212S	61	79	TVLSQPKATPSVTLFPPSS			14	1957.06	SLC_C212S_2	0.167	200507_FR_JK3_2_10sec_03	2	6.05862	2370446	981.696
L5_C212S	61	79	TVLSQPKATPSVTLFPPSS			14	1957.06	SLC_C212S_2	1	200507_FR_JK3_2_60sec_01	2	6.05953	3418853	982.048
L5_C212S	61	79	TVLSQPKATPSVTLFPPSS			14	1957.06	SLC_C212S_2	1	200507_FR_JK3_2_60sec_02	2	6.05993	2919753	982.065
L5_C212S	61	79	TVLSQPKATPSVTLFPPSS			14	1957.06	SLC_C212S_2	1	200507_FR_JK3_2_60sec_03	2	6.05651	3336773	982.015
L5_C212S	61	79	TVLSQPKATPSVTLFPPSS			14	1957.06	SLC_C212S_2	10	200507_FR_JK3_2_600sec_01	2	6.05479	3697287	982.14
L5_C212S	61	79	TVLSQPKATPSVTLFPPSS			14	1957.06	SLC_C212S_2	10	200507_FR_JK3_2_600sec_02	2	6.05517	3561779	982.076
L5_C212S	61	79	TVLSQPKATPSVTLFPPSS			14	1957.06	SLC_C212S_2	10	200507_FR_JK3_2_600sec_03	2	6.05662	3550562	982.136
L5_C212S	61	79	TVLSQPKATPSVTLFPPSS			14	1957.06	SLC_C212S_2	30	200507_FR_JK3_2_1800sec_01	2	6.05488	3500933	982.381
L5_C212S	61	79	TVLSQPKATPSVTLFPPSS			14	1957.06	SLC_C212S_2	30	200507_FR_JK3_2_1800sec_02	2	6.05252	3157818	982.439
[truncated: 4,016 more rows]

## Sheet: 2c
Time [min]	VpreB + L5 1 [mdeg]	VpreB + L5 2 [mdeg]
[truncated: 2,881 more rows]

[truncated: 29 more sheets: 2d, 2e, 2f, 3a, 3b, 3c, 3d, 3e, 3f, 4c, 4d, 4f, 5a, 5b, 5c, 5d, 5e, 6a, 6b, 6c …]
